# Supplementary material for: Crystal structures of five 1-alkyl-4-aryl-1,2,4-triazol-1-ium halide salts
Source: Acta Crystallogr E Crystallogr Commun. 2015 May 16;71(Pt 6):628–35. doi: 10.1107/S2056989015009019 (PMC4459379; doi:10.1107/S2056989015009019)
Supplement: Supplementary file 1 [file e-71-00628-sup1.cif]

##############################################################################
#                                                                            #
# This CIF contains the data in a paper accepted for publication in          #
# Acta Crystallographica Section E. It conforms to the requirements of       #
# Notes for Authors for Acta Crystallographica Section E, and has been       #
# peer reviewed under the auspices of the IUCr Commission on Journals.       #
#                                                                            #
# Full details of the Crystallographic Information File format               #
# are given in the paper "The Crystallographic Information File (CIF):       #
# a New Standard Archive File for Crystallography" by S. R. Hall, F. H.      #
# Allen and I. D. Brown [Acta Cryst. (1991), A47, 655-685].                  #
#                                                                            #
# The current version of the core CIF dictionary is obtainable from          #
# ftp://ftp.iucr.org/pub/cif_core.dic.                                       #
#                                                                            #
# Software is freely available for graphical display of the structure(s)     #
# in this CIF. For information consult the CIF software page                 #
# http://www.iucr.org/resources/cif/software.                                #
#                                                                            #
# This file may be used for bona fide research purposes within the           #
# scientific community so long as proper attribution is given to the journal # 
# article from which it was obtained.                                        #
#                                                                            #
##############################################################################
data_salt1
_database_code_depnum_ccdc_archive 'CCDC 1400155'
_audit_creation_method     'SHELXL-2014/7'
_journal_date_recd_electronic     2015-05-07
_journal_date_accepted     2015-05-10
_journal_name_full     'Acta Crystallographica, Section E'
_journal_year     2015
_journal_volume     71
_journal_issue      6
_journal_page_first     628
_journal_page_last     635
_journal_paper_category     GO
_journal_paper_doi     10.1107/S2056989015009019
_journal_coeditor_code     ZL2623
_publ_contact_author_name     'Marites A. Guino-o'
_publ_contact_author_address
;
Chemistry Department
University of St Thomas
Mail OSS 402, Summit Avenue
St Paul, MN 55105-1079,
USA
;
_publ_contact_author_email     'maguinoo@stthomas.edu'
_publ_contact_author_fax     ?
_publ_contact_author_phone     '(651)962-5526'
_publ_section_title
;
Crystal structures of five 1-alkyl-4-aryl-1,2,4-triazol-1-ium halide salts
;
_publ_section_title_footnote     .
loop_
    _publ_author_name
    _publ_author_footnote
    _publ_author_address
    'Guino-o, Marites A.' .
;
Chemistry Department
University of St Thomas
Mail OSS 402, Summit Avenue
St Paul, MN 55105-1079,
USA
;
    'Talbot, Meghan O.' .
;
Chemistry Department
University of St Thomas
Mail OSS 402, Summit Avenue
St Paul, MN 55105-1079,
USA
;
    'Slitts, Michael M.' .
;
Chemistry Department
University of St Thomas
Mail OSS 402, Summit Avenue
St Paul, MN 55105-1079,
USA
;
    'Pham, Theresa N.' .
;
Chemistry Department
University of St Thomas
Mail OSS 402, Summit Avenue
St Paul, MN 55105-1079,
USA
;
    'Audi, Maya C.' .
;
Chemistry Department
University of St Thomas
Mail OSS 402, Summit Avenue
St Paul, MN 55105-1079,
USA
;
    'Janzen, Daron E.' .
;
Dept of Chemistry and Biochemistry
St. Catherine University
2004 Randolph Avenue, St Paul, MN 55105,
USA
;
_publ_section_synopsis
;
To investigate the predominant intermolecular interactions in
1-alkyl-4-aryl-1,2,4-triazol-1-ium halide salts, five salts were prepared and
crystallographically characterized. The halide ions generally interact with
the H atoms of the triazolium cation forming extended sheets. When the aryl
ring lies on the plane of the triazolium cation, the cationic core formed
two-dimensional networks that lead into layer-like assembled structures. The
triazolium core exhibits \p--\p interactions with the iodide and/or the aryl
ring of another layer. The melting-point temperatures of each salt were also
determined.
;
_chemical_name_systematic
;
4-(4-Fluorophenyl)-1-isopropyl-1,2,4-triazol-1-ium iodide
;
_chemical_name_common     ?
_chemical_formula_moiety     'C11 H13 F N3 +, I -'
_chemical_formula_sum     'C11 H13 F I N3'
_chemical_formula_iupac     'C11 H13 F N3 +, I -'
_chemical_formula_weight     333.14
_chemical_melting_point     ?
_shelx_space_group_comment
;
The symmetry employed for this shelxl refinement is uniquely defined
by the following loop, which should always be used as a source of
symmetry information in preference to the above space-group names.
They are only intended as comments.
;
_space_group_crystal_system     orthorhombic
_space_group_name_H-M_alt     'P c c n'
_space_group_name_Hall     '-P 2ab 2ac'
loop_
    _space_group_symop_operation_xyz
    'x, y, z'
    '-x+1/2, y, z+1/2'
    'x, -y+1/2, z+1/2'
    '-x+1/2, -y+1/2, z'
    '-x, -y, -z'
    'x-1/2, -y, -z-1/2'
    '-x, y-1/2, -z-1/2'
    'x-1/2, y-1/2, -z'
_cell_length_a     16.396(3)
_cell_length_b     21.732(4)
_cell_length_c     7.2412(12)
_cell_angle_alpha     90
_cell_angle_beta     90
_cell_angle_gamma     90
_cell_volume     2580.1(7)
_cell_formula_units_Z     8
_cell_measurement_reflns_used     13432
_cell_measurement_theta_min     3.08
_cell_measurement_theta_max     26.51
_cell_measurement_temperature     173(2)
_exptl_crystal_description     needle
_exptl_crystal_colour     colorless
_exptl_crystal_size_max     0.710
_exptl_crystal_size_mid     0.050
_exptl_crystal_size_min     0.020
_exptl_crystal_density_diffrn     1.715
_exptl_crystal_density_meas     ?
_exptl_crystal_density_method     'not measured'
_exptl_crystal_F_000     1296
_exptl_absorpt_coefficient_mu     2.473
_exptl_absorpt_correction_type     multi-scan
_exptl_absorpt_process_details
;
(<i>REQAB</i>; Rigaku, 1998)
;
_shelx_estimated_absorpt_T_min     0.273
_shelx_estimated_absorpt_T_max     0.952
_exptl_absorpt_correction_T_min     0.671
_exptl_absorpt_correction_T_max     0.952
_diffrn_ambient_temperature     173(2)
_diffrn_radiation_type     MoK\a
_diffrn_radiation_wavelength     0.71075
_diffrn_measurement_device_type     'Rigaku XtaLAB mini'
_diffrn_measurement_method     \w
_diffrn_detector_area_resol_mean     6.849
_diffrn_reflns_number     17829
_diffrn_reflns_av_R_equivalents     0.0733
_diffrn_reflns_theta_min     3.074
_diffrn_reflns_theta_max     26.373
_diffrn_reflns_theta_full     25.242
_diffrn_measured_fraction_theta_max     0.998
_diffrn_measured_fraction_theta_full     0.998
_diffrn_reflns_limit_h_min     -16
_diffrn_reflns_limit_h_max     20
_diffrn_reflns_limit_k_min     -27
_diffrn_reflns_limit_k_max     27
_diffrn_reflns_limit_l_min     -9
_diffrn_reflns_limit_l_max     9
_refine_special_details     ?
_reflns_number_total     2632
_reflns_number_gt     1872
_reflns_threshold_expression     I>2\s(I)
_refine_ls_structure_factor_coef     Fsqd
_refine_ls_matrix_type     full
_refine_ls_R_factor_all     0.0593
_refine_ls_R_factor_gt     0.0350
_refine_ls_wR_factor_gt     0.0694
_refine_ls_wR_factor_ref     0.0770
_refine_ls_goodness_of_fit_ref     1.028
_refine_ls_restrained_S_all     1.028
_refine_ls_number_reflns     2632
_refine_ls_number_parameters     147
_refine_ls_number_restraints     0
_refine_ls_hydrogen_treatment     constr
_refine_ls_weighting_scheme     calc
_refine_ls_weighting_details
              'w=1/[\s^2^(Fo^2^)+(0.0311P)^2^+1.7321P] where P=(Fo^2^+2Fc^2^)/3'
_atom_sites_solution_hydrogens     geom
_atom_sites_solution_primary     ?
_atom_sites_solution_secondary     ?
_refine_ls_shift/su_max     0.000
_refine_ls_shift/su_mean     0.000
_refine_diff_density_max     0.601
_refine_diff_density_min     -0.577
_refine_ls_extinction_method     none
_refine_ls_extinction_coef     .
loop_
    _atom_type_symbol
    _atom_type_description
    _atom_type_scat_dispersion_real
    _atom_type_scat_dispersion_imag
    _atom_type_scat_source
    'I' 'I' -0.4742 1.8119
                         'International Tables Vol C Tables 4.2.6.8 and 6.1.1.4'
    'F' 'F' 0.0171 0.0103
                         'International Tables Vol C Tables 4.2.6.8 and 6.1.1.4'
    'N' 'N' 0.0061 0.0033
                         'International Tables Vol C Tables 4.2.6.8 and 6.1.1.4'
    'C' 'C' 0.0033 0.0016
                         'International Tables Vol C Tables 4.2.6.8 and 6.1.1.4'
    'H' 'H' 0.0000 0.0000
                         'International Tables Vol C Tables 4.2.6.8 and 6.1.1.4'
_computing_data_collection
;
<i>CrystalClearSM Expert</i> (Rigaku, 2011)
;
_computing_cell_refinement
;
<i>CrystalClearSM Expert</i> (Rigaku, 2011)
;
_computing_data_reduction
;
<i>CrystalClearSM Expert</i> (Rigaku, 2011)
;
_computing_structure_solution
;
SIR97 (Altomare <i>et al.</i>, 1999)
;
_computing_structure_refinement
;
SHELXL2014 (Sheldrick, 2015)
;
_computing_molecular_graphics
;
CrystalStructure (Rigaku, 2010)
;
_computing_publication_material
;
Mercury (Macrae <i>et al.</i>, 2006)
;
loop_
    _atom_site_type_symbol
    _atom_site_label
    _atom_site_fract_x
    _atom_site_fract_y
    _atom_site_fract_z
    _atom_site_U_iso_or_equiv
    _atom_site_adp_type
    _atom_site_calc_flag
    _atom_site_occupancy
    _atom_site_disorder_assembly
    _atom_site_disorder_group
    I I1 0.12779(2) 0.10735(2) 0.28479(4) 0.03130(11) Uani d 1 . .
    F F1 0.2967(2) -0.19361(13) 0.6333(6) 0.0857(12) Uani d 1 . .
    N N1 0.1110(2) 0.01458(15) 0.7471(4) 0.0293(8) Uani d 1 . .
    N N2 0.0756(2) 0.10799(15) 0.7882(5) 0.0304(8) Uani d 1 . .
    N N3 0.0050(2) 0.07473(17) 0.7909(6) 0.0419(10) Uani d 1 . .
    C C1 0.1383(3) 0.07255(19) 0.7626(5) 0.0287(10) Uani d 1 . .
    H H1 0.1936 0.0854 0.7559 0.034 Uiso calc 1 . .
    C C2 0.0290(3) 0.0188(2) 0.7647(7) 0.0427(12) Uani d 1 . .
    H H2 -0.0069 -0.0155 0.7584 0.051 Uiso calc 1 . .
    C C3 0.0723(3) 0.17592(19) 0.8200(6) 0.0313(10) Uani d 1 . .
    H H3 0.0550 0.1833 0.9506 0.038 Uiso calc 1 . .
    C C4 0.0089(3) 0.2039(2) 0.6936(7) 0.0426(12) Uani d 1 . .
    H H4A -0.0445 0.1859 0.7206 0.051 Uiso calc 1 . .
    H H4B 0.0235 0.1955 0.5649 0.051 Uiso calc 1 . .
    H H4C 0.0068 0.2485 0.7136 0.051 Uiso calc 1 . .
    C C5 0.1571(3) 0.2027(2) 0.7944(7) 0.0398(11) Uani d 1 . .
    H H5A 0.1764 0.1937 0.6692 0.048 Uiso calc 1 . .
    H H5B 0.1944 0.1843 0.8846 0.048 Uiso calc 1 . .
    H H5C 0.1552 0.2473 0.8129 0.048 Uiso calc 1 . .
    C C6 0.1595(3) -0.0401(2) 0.7140(6) 0.0338(10) Uani d 1 . .
    C C7 0.2430(3) -0.03589(19) 0.7138(7) 0.0405(12) Uani d 1 . .
    H H7 0.2687 0.0027 0.7333 0.049 Uiso calc 1 . .
    C C8 0.2895(3) -0.0880(2) 0.6851(7) 0.0472(13) Uani d 1 . .
    H H8 0.3474 -0.0857 0.6827 0.057 Uiso calc 1 . .
    C C9 0.2503(3) -0.1427(2) 0.6601(8) 0.0533(14) Uani d 1 . .
    C C10 0.1678(3) -0.1476(2) 0.6597(9) 0.0651(17) Uani d 1 . .
    H H10 0.1426 -0.1864 0.6401 0.078 Uiso calc 1 . .
    C C11 0.1205(3) -0.0954(2) 0.6883(8) 0.0515(14) Uani d 1 . .
    H H11 0.0626 -0.0979 0.6899 0.062 Uiso calc 1 . .
loop_
    _atom_site_aniso_label
    _atom_site_aniso_U_11
    _atom_site_aniso_U_22
    _atom_site_aniso_U_33
    _atom_site_aniso_U_12
    _atom_site_aniso_U_13
    _atom_site_aniso_U_23
    I1 0.03225(18) 0.02454(15) 0.03710(17) -0.00037(12) 0.00019(13) -0.00025(12)
    F1 0.054(2) 0.0306(16) 0.173(4) 0.0116(15) -0.011(2) -0.010(2)
    N1 0.031(2) 0.0197(16) 0.037(2) -0.0012(15) -0.0021(15) 0.0028(14)
    N2 0.037(2) 0.0243(18) 0.0300(18) -0.0021(16) -0.0007(16) -0.0009(17)
    N3 0.027(2) 0.030(2) 0.069(3) -0.0055(16) 0.0044(19) -0.007(2)
    C1 0.031(3) 0.024(2) 0.031(2) -0.0044(18) 0.0006(17) -0.0012(17)
    C2 0.036(3) 0.025(2) 0.067(4) -0.006(2) 0.000(2) -0.003(2)
    C3 0.039(3) 0.023(2) 0.032(3) 0.0029(19) 0.0006(18) -0.0027(19)
    C4 0.045(3) 0.032(2) 0.051(3) 0.008(2) -0.001(2) 0.001(2)
    C5 0.038(3) 0.027(2) 0.055(3) -0.0022(19) -0.003(2) -0.004(2)
    C6 0.031(3) 0.027(2) 0.043(3) 0.0011(19) -0.003(2) 0.000(2)
    C7 0.037(3) 0.022(2) 0.062(3) -0.005(2) 0.000(2) -0.001(2)
    C8 0.033(3) 0.035(3) 0.073(4) -0.002(2) -0.001(2) -0.001(2)
    C9 0.044(3) 0.028(3) 0.089(4) 0.004(2) -0.011(3) -0.004(3)
    C10 0.042(4) 0.024(3) 0.129(5) -0.004(2) -0.010(3) -0.003(3)
    C11 0.027(3) 0.033(3) 0.094(4) -0.004(2) -0.010(3) -0.001(3)
_geom_special_details
;
All e.s.d.'s (except the e.s.d. in the dihedral angle between two l.s. planes)
are estimated using the full covariance matrix. The cell e.s.d.'s are taken
into account individually in the estimation of e.s.d.'s in distances, angles
and torsion angles; correlations between e.s.d.'s in cell parameters are only
used when they are defined by crystal symmetry. An approximate (isotropic)
treatment of cell e.s.d.'s is used for estimating e.s.d.'s involving l.s.
planes.
;
loop_
    _geom_bond_atom_site_label_1
    _geom_bond_atom_site_label_2
    _geom_bond_site_symmetry_2
    _geom_bond_distance
    _geom_bond_publ_flag
    F1 C9 . 1.356(6) ?
    N1 C1 . 1.342(5) ?
    N1 C2 . 1.354(6) ?
    N1 C6 . 1.450(6) ?
    N2 C1 . 1.298(5) ?
    N2 N3 . 1.365(5) ?
    N2 C3 . 1.495(5) ?
    N3 C2 . 1.292(6) ?
    C1 H1 . 0.9500 ?
    C2 H2 . 0.9500 ?
    C3 C4 . 1.512(6) ?
    C3 C5 . 1.519(6) ?
    C3 H3 . 1.0000 ?
    C4 H4A . 0.9800 ?
    C4 H4B . 0.9800 ?
    C4 H4C . 0.9800 ?
    C5 H5A . 0.9800 ?
    C5 H5B . 0.9800 ?
    C5 H5C . 0.9800 ?
    C6 C7 . 1.371(6) ?
    C6 C11 . 1.375(6) ?
    C7 C8 . 1.381(6) ?
    C7 H7 . 0.9500 ?
    C8 C9 . 1.364(7) ?
    C8 H8 . 0.9500 ?
    C9 C10 . 1.358(7) ?
    C10 C11 . 1.390(7) ?
    C10 H10 . 0.9500 ?
    C11 H11 . 0.9500 ?
loop_
    _geom_angle_atom_site_label_1
    _geom_angle_atom_site_label_2
    _geom_angle_atom_site_label_3
    _geom_angle_site_symmetry_1
    _geom_angle_site_symmetry_3
    _geom_angle
    _geom_angle_publ_flag
    C1 N1 C2 . . 105.1(4) ?
    C1 N1 C6 . . 126.9(4) ?
    C2 N1 C6 . . 128.0(4) ?
    C1 N2 N3 . . 111.1(3) ?
    C1 N2 C3 . . 129.5(4) ?
    N3 N2 C3 . . 119.3(3) ?
    C2 N3 N2 . . 103.8(4) ?
    N2 C1 N1 . . 107.7(4) ?
    N2 C1 H1 . . 126.1 ?
    N1 C1 H1 . . 126.1 ?
    N3 C2 N1 . . 112.3(4) ?
    N3 C2 H2 . . 123.9 ?
    N1 C2 H2 . . 123.9 ?
    N2 C3 C4 . . 109.2(3) ?
    N2 C3 C5 . . 109.0(3) ?
    C4 C3 C5 . . 113.6(4) ?
    N2 C3 H3 . . 108.3 ?
    C4 C3 H3 . . 108.3 ?
    C5 C3 H3 . . 108.3 ?
    C3 C4 H4A . . 109.5 ?
    C3 C4 H4B . . 109.5 ?
    H4A C4 H4B . . 109.5 ?
    C3 C4 H4C . . 109.5 ?
    H4A C4 H4C . . 109.5 ?
    H4B C4 H4C . . 109.5 ?
    C3 C5 H5A . . 109.5 ?
    C3 C5 H5B . . 109.5 ?
    H5A C5 H5B . . 109.5 ?
    C3 C5 H5C . . 109.5 ?
    H5A C5 H5C . . 109.5 ?
    H5B C5 H5C . . 109.5 ?
    C7 C6 C11 . . 121.6(4) ?
    C7 C6 N1 . . 119.5(4) ?
    C11 C6 N1 . . 118.9(4) ?
    C6 C7 C8 . . 119.8(4) ?
    C6 C7 H7 . . 120.1 ?
    C8 C7 H7 . . 120.1 ?
    C9 C8 C7 . . 118.3(5) ?
    C9 C8 H8 . . 120.9 ?
    C7 C8 H8 . . 120.9 ?
    F1 C9 C10 . . 119.6(5) ?
    F1 C9 C8 . . 117.8(5) ?
    C10 C9 C8 . . 122.6(5) ?
    C9 C10 C11 . . 119.5(5) ?
    C9 C10 H10 . . 120.3 ?
    C11 C10 H10 . . 120.3 ?
    C6 C11 C10 . . 118.3(5) ?
    C6 C11 H11 . . 120.9 ?
    C10 C11 H11 . . 120.9 ?
loop_
    _geom_torsion_atom_site_label_1
    _geom_torsion_atom_site_label_2
    _geom_torsion_atom_site_label_3
    _geom_torsion_atom_site_label_4
    _geom_torsion_site_symmetry_1
    _geom_torsion_site_symmetry_2
    _geom_torsion_site_symmetry_3
    _geom_torsion_site_symmetry_4
    _geom_torsion
    _geom_torsion_publ_flag
    C1 N2 N3 C2 . . . . -0.4(5) ?
    C3 N2 N3 C2 . . . . -178.2(4) ?
    N3 N2 C1 N1 . . . . 0.1(5) ?
    C3 N2 C1 N1 . . . . 177.7(4) ?
    C2 N1 C1 N2 . . . . 0.2(4) ?
    C6 N1 C1 N2 . . . . 178.8(4) ?
    N2 N3 C2 N1 . . . . 0.6(5) ?
    C1 N1 C2 N3 . . . . -0.5(5) ?
    C6 N1 C2 N3 . . . . -179.0(4) ?
    C1 N2 C3 C4 . . . . 132.0(5) ?
    N3 N2 C3 C4 . . . . -50.6(5) ?
    C1 N2 C3 C5 . . . . 7.3(6) ?
    N3 N2 C3 C5 . . . . -175.3(4) ?
    C1 N1 C6 C7 . . . . 6.5(7) ?
    C2 N1 C6 C7 . . . . -175.2(5) ?
    C1 N1 C6 C11 . . . . -175.1(4) ?
    C2 N1 C6 C11 . . . . 3.1(7) ?
    C11 C6 C7 C8 . . . . 0.7(8) ?
    N1 C6 C7 C8 . . . . 179.0(4) ?
    C6 C7 C8 C9 . . . . -0.9(8) ?
    C7 C8 C9 F1 . . . . -179.6(5) ?
    C7 C8 C9 C10 . . . . 1.0(9) ?
    F1 C9 C10 C11 . . . . 179.6(6) ?
    C8 C9 C10 C11 . . . . -1.0(10) ?
    C7 C6 C11 C10 . . . . -0.6(8) ?
    N1 C6 C11 C10 . . . . -178.9(5) ?
    C9 C10 C11 C6 . . . . 0.7(9) ?
loop_
    _geom_hbond_atom_site_label_D
    _geom_hbond_atom_site_label_H
    _geom_hbond_atom_site_label_A
    _geom_hbond_site_symmetry_A
    _geom_hbond_distance_DH
    _geom_hbond_distance_HA
    _geom_hbond_distance_DA
    _geom_hbond_angle_DHA
    C1 H1 I1 2 0.95 2.97 3.912(4) 169.6
    C2 H2 I1 5_556 0.95 2.83 3.774(5) 172.5
    C7 H7 I1 2 0.95 2.86 3.801(4) 169.9
    C8 H8 N3 6_657 0.95 2.60 3.548(6) 174.3
    C11 H11 I1 5_556 0.95 3.13 4.083(5) 177.3
_shelx_hkl_file
;
   1   3   0 2262.00   62.82
  -1  -3   0 2791.41   72.82
   1  -3   0 2598.93   65.60
  -1  -3   0 2516.87   48.09
  -1   3   0 2235.32   54.68
  -1   0  -1   -5.11    6.91
   1   0  -1   -5.01    6.07
   1   0   1   -0.57    5.25
   1   0  -1    1.40    4.74
  -1   0   1   13.29    7.06
  -1   0   1   -4.88    4.02
  -1   0  -1    6.87    5.69
   2  -2   0   28.25    7.69
   2  -2   0   34.54    3.37
  -2  -2   0   26.66    9.26
  -2   2   0   28.01    6.34
  -2  -2   0   38.28    8.79
   2   2   0   36.83    8.14
   1  -1  -1  105.39   10.06
  -1   1  -1   72.42    7.83
   1   1  -1   68.46    4.35
  -1   1  -1   81.18    7.98
   1  -1  -1   71.30    9.03
  -1  -1  -1  105.21    8.33
   1  -1   1   81.55    6.48
  -1   1   1  107.47    9.48
  -1  -1  -1   80.41    9.76
   1   1  -1   96.75    8.60
   1  -1  -1   78.28    7.82
  -1  -1   1   87.55   10.36
   0  -2  -1   -7.91    7.73
   0   2  -1   -9.24    7.26
   0  -2   1   12.18    9.98
   0  -2  -1   -0.61    6.94
   0   2   1    6.01    4.31
   0  -2  -1    4.44    4.11
  -1  -2  -1 1262.40   44.54
   1   2  -1 1203.53   33.43
  -1   2  -1 1166.73   30.23
  -1  -2  -1 1175.10   38.11
  -1  -2   1 1271.04   39.52
   1  -2  -1 1134.85   36.84
   1  -2  -1 1145.09   34.91
   3   0   0    0.43    1.54
   3   0   0   -0.36    7.69
   0  -4   012657.48  288.06
   0  -4   012628.06  384.06
   0   4   012123.71  408.70
   2   3   0   -1.26   10.60
  -2  -3   0   10.84   10.72
   2  -3   0   22.67   10.14
  -2   3   0   -5.39    7.51
   2   0  -1   -1.04    6.54
  -2   0  -1    7.54    5.28
  -2   0  -1   -6.67   10.38
   2   0  -1    5.12    5.99
   3   1   010655.58  191.77
   3  -1   010771.23  307.45
   2   1  -1  528.38   21.24
  -2  -1   1  603.74   26.44
   2  -1  -1  533.61   19.92
  -2   1  -1  514.95   16.88
   2  -1  -1  519.36   15.82
   2   1  -1  543.66   14.98
  -2  -1  -1  474.81   27.95
  -2  -1  -1  531.82   19.57
   1  -4   0   -4.63    7.72
  -1  -4   0   11.45    8.72
   1   4   0    7.75   10.76
  -1  -4   0    6.27    6.22
  -1   4   0   -2.64    9.57
   0  -3   1    0.26    3.05
   0  -3  -1    3.46    2.38
   0   3   1   -6.01    7.49
   0  -3  -1   -0.57   10.05
   0   3  -1   -0.97    2.43
   0  -3   1   -4.37    8.75
   0   3  -1   -6.26    9.11
  -1   3  -1   27.78    8.34
  -1  -3  -1   20.42   12.63
   1   3   1   37.60    8.29
   1  -3   1   17.98    4.72
  -1   3   1   53.95    9.38
   1  -3  -1   11.07   13.81
   1   3  -1   14.10    8.91
  -1   3  -1   15.74    5.32
  -1  -3   1   24.19    4.22
   1   3  -1   19.98    4.32
  -1  -3   1   38.12   11.67
  -3  -2   0   14.98   10.98
   3   2   0    5.54    7.23
  -3   2   0   -6.53    3.66
   3  -2   0    1.90    8.64
   3  -2   0    1.49    2.48
   2   2  -1  116.00    7.06
  -2   2  -1  114.18   10.17
   2  -2  -1   80.30   12.01
  -2  -2   1  125.40   14.32
   2   2   1  108.50    9.72
   2   2  -1  130.83   13.02
   2  -2  -1  110.88   11.20
   2   2  -1   96.76    8.36
  -2  -2  -1  129.56   14.52
   2  -2   1   92.45    9.00
  -2  -4   0  213.37   17.18
   2   4   0  198.88   22.22
  -2   4   0  230.06   16.39
   2  -4   0  209.66   15.72
   3   3   0 8407.87  244.58
  -3  -3   0 8753.28  332.31
   3   0  -1    1.14    7.22
   3   0  -1    9.72    6.61
  -3   0  -1   15.62   11.47
  -3   0  -1  -10.05    6.00
   0   5   0   18.38   15.06
   0  -5   0    3.67    6.25
   0  -5   0   -8.76    9.17
   0   4  -1   -0.16    4.15
   0   4   1  -11.23   10.42
   0  -4  -1  -11.63   10.41
   0   4  -1  -14.59    8.52
   0  -4   1    5.05    4.30
   2   3   1 2375.22   61.33
  -2  -3   1 2316.15   57.47
   2  -3   1 2330.07   57.32
  -2  -3   1 2358.29   80.77
  -2   3   1 2403.38   59.69
   2   3  -1 2251.54   64.26
  -2   3  -1 2385.33   57.85
   2  -3  -1 2416.46   83.21
  -3   1  -1  343.60   12.49
   3  -1  -1  341.69   22.95
  -3  -1  -1  348.28   24.13
   3   1  -1  353.57   16.36
  -3  -1  -1  344.41   14.54
   3  -1   1  337.22   17.28
   3   1  -1  356.76   15.52
   3  -1  -1  333.06   14.57
  -1  -5   0   79.84    8.37
  -1   5   0  110.96   14.03
   1  -5   0   86.78   13.35
  -1  -5   0   48.99   15.03
   1   5   0   72.13   16.04
  -1  -4   1 1436.42   52.97
   1  -4  -1 1356.61   56.77
   1   4   1 1440.69   45.49
  -1  -4  -1 1440.59   59.10
  -1   4  -1 1371.45   44.59
  -1   4   1 1404.24   42.27
   1   4  -1 1374.44   45.41
   1  -4   1 1341.49   33.89
  -1  -4   1 1511.98   31.48
  -3   2  -1 8916.27  209.15
   3  -2  -1 8783.62  285.72
   3  -2   1 8483.07  249.53
   3  -2  -1 8627.43  215.15
   3   2  -1 8552.01  240.02
   3   2   1 8508.97  220.99
   4   1   0    9.72    4.17
   4  -1   0    0.35   10.27
   4   1   0   -0.06    9.97
   3  -4   0    4.78    9.50
  -3  -4   0   -3.04   10.41
   3   4   0   -3.87    9.45
   2   5   0   29.75   12.85
  -2  -5   0    7.25    9.27
  -2  -5   0   15.14   13.95
  -2   5   0   -6.10   13.17
   2  -5   0   14.14   10.27
   2  -4  -1   59.26   17.72
   2   4   1   89.01   12.87
  -2  -4  -1   56.29   17.30
   2   4  -1   83.93   11.92
   2  -4   1   71.19   10.56
  -2   4  -1   75.42    9.22
  -2  -4   1   73.20    9.81
  -2  -4   1   98.45   13.14
  -2   4   1   69.92   11.58
  -4  -2   0 1059.44   52.31
   4  -2   0 1032.55   43.76
   4   2   0 1188.66   30.52
   3  -3  -1    8.71   10.55
  -3  -3   1    7.04   14.50
   3   3  -1   -2.66    7.71
   3  -3   1   17.63   10.53
  -3  -3  -1  -27.71   15.53
   3   3  -1    5.72    7.55
   3   3   1   -2.87    7.27
  -3   3  -1   16.70    7.33
  -3   3   1    9.01    5.85
   0   5   1   -8.83    9.29
   0  -5   1   -0.40    9.98
   0  -5   1    6.93    6.22
   0   5  -1   14.31    9.42
   0  -5  -1    6.66   13.46
  -1   5  -1  239.18   16.72
  -1  -5   1  256.39   14.28
   1   5   1  255.62   16.93
   1  -5  -1  253.92   21.59
   1   5  -1  261.85   17.17
   1  -5   1  224.27   14.89
  -1   5   1  229.75   15.79
  -1  -5  -1  179.72   22.08
  -1  -5   1  217.32   17.73
   0  -6   0 2995.73  103.51
   0   6   0 3369.30  126.01
   0  -6   0 3089.43   76.80
   0   0  -248715.11 1881.83
   0   0   247449.16 2384.98
   0   0  -249227.56 2198.04
   0  -1  -2 6646.41  220.97
   0  -1   2 7453.65  267.34
   0   1  -2 6855.84  162.68
   0   1  -2 6747.86  235.53
   0  -1  -2 7040.06  228.84
   4  -3   0   -6.22   10.67
  -4  -3   0    8.02   12.80
  -4   3   0    4.64    5.44
  -4   0  -1   13.73   12.68
   4   0  -1    9.75    8.71
   4   0  -1   -6.16    6.64
  -4   0  -1    9.67    6.51
   1   6   0   -9.71   13.80
  -1  -6   0    6.22    7.13
  -1   6   0  -17.53   12.19
  -1  -6   0   21.81   10.56
   1  -6   0    3.98   10.91
   1   0   2   25.53    8.62
   1   0  -2   31.38    8.79
  -1   0  -2   64.46   11.05
   1   0  -2   54.73   11.22
  -1   0  -2   46.90   10.85
  -1   0   2   49.30   11.45
   4   1  -1  600.89   18.62
   4  -1  -1  617.84   18.18
   4  -1  -1  650.39   29.95
   4   1   1  616.35   17.65
   4  -1   1  622.85   31.36
   4   1  -1  606.72   28.65
  -4  -1  -1  577.77   44.79
  -4   1  -1  666.87   17.20
   1   1  -2 1935.30   66.33
  -1   1  -2 1913.24   65.00
   1   1   2 1776.64   52.34
  -1  -1   2 1924.09   72.65
   1  -1  -2 2033.39   62.24
  -1   1   2 2003.85   61.33
  -1  -1  -2 1605.32   66.81
  -1  -1  -2 1845.50   70.44
   1  -1   2 1980.30   63.42
   1  -1  -2 2018.78   66.37
   0  -2   2 3904.67  146.63
   0   2   2 3834.67  104.05
   0   2  -2 3918.45  124.88
   0  -2  -2 3864.59  129.99
  -3  -5   0  205.77   20.53
   3   5   0  250.76   18.20
  -3   5   0  225.91   14.15
   3  -5   0  209.50   18.37
  -3  -4   1 2258.55   88.17
   3  -4   1 2285.25   71.85
   3   4  -1 2166.32   64.82
   3   4   1 2316.41   64.73
  -3   4  -1 2168.95   56.41
  -3   4   1 2209.40   57.29
  -3  -4   1 2356.51   73.87
  -2  -5  -1 9766.95  533.96
  -2   5  -111610.52  364.78
   2   5   111792.58  385.97
   2  -5   111535.74  337.85
   2   5  -111498.52  401.17
  -2  -5   111434.89  354.89
  -2  -5   111223.23  465.84
   4   2  -1  167.50    9.97
   4   2   1  166.40   10.32
  -4   2  -1  148.70    8.24
   4  -2  -1  153.95    9.49
  -4  -2  -1  117.36   25.35
   4  -2   1  113.58   14.36
   4  -2  -1  119.46   15.79
   4   2  -1  143.60   14.69
   1  -2  -2   13.27   12.89
   1  -2  -2   33.35   10.70
   1   2  -2   11.16    4.52
  -1  -2  -2   24.22   13.34
   1   2   2   16.37    6.77
  -1  -2  -2   24.33   13.07
   1   2  -2   20.98   11.57
   1  -2   2    2.82   10.60
  -1  -2   2   28.69   12.56
  -1   2  -2   28.15    6.66
  -1   2  -2   32.72   10.71
  -1   2   2   18.75    9.14
  -2  -6   0   66.19   15.93
  -2  -6   0   75.36   11.12
   2   6   0   59.48   15.25
   2  -6   0   88.50   13.69
  -2   6   0   72.75   14.43
   2   0  -2   31.05   11.45
  -2   0   2   41.46   14.82
   2   0  -2   14.51    8.24
  -2   0  -2   14.16   10.01
  -2   0  -2   15.24   10.63
   5   0   0    3.48    1.80
  -2   1  -2  730.64   30.99
  -2  -1  -2  755.84   37.88
  -2  -1  -2  769.73   37.72
   2  -1  -2  779.13   29.22
  -2  -1   2  784.31   37.49
   2  -1  -2  767.05   32.73
  -2   1  -2  761.97   32.35
   2   1  -2  704.50   22.05
   2   1  -2  741.58   30.36
  -2   1   2  829.50   34.82
   4   4   010659.25  347.28
  -4   4   0 9566.19  257.82
  -4  -4   010508.97  412.77
   5   1   0 2544.30   89.92
   5  -1   0 2384.45   88.03
   0   6   1  -14.44    9.51
   0  -6   1    6.33    7.96
   0  -6   1   -8.34   10.53
   0   6  -1   -6.45   11.05
   0  -6  -1    4.66   13.89
   0   3   2 5579.58  139.52
   0  -3   2 5851.40  216.38
   0  -3  -2 5217.60  201.56
   0  -3  -2 5550.05  200.38
   0   3  -2 5466.98  189.49
   4   3   1  115.15    9.75
  -4   3  -1  119.55    8.56
  -4  -3  -1  134.59   20.88
   4  -3  -1  125.31   16.59
   4   3  -1  101.11   10.01
  -4   3   1   97.47    9.50
   4   3  -1  119.28   13.31
   4  -3   1   94.84   17.67
   1  -6   1 7810.24  227.62
  -1  -6   1 7630.62  269.08
  -1  -6  -1 7137.82  334.18
   1   6  -1 7625.34  264.51
  -1   6   1 7294.68  242.03
   1   6   1 7462.94  255.98
   1  -6  -1 7722.29  317.20
  -1  -3  -2 2295.23   83.10
  -1  -3  -2 2332.90   93.04
  -1   3   2 2480.61   65.71
   1  -3  -2 2337.46   80.73
  -1  -3   2 2402.24   88.70
   1  -3  -2 2393.35   88.82
   1  -3   2 2128.77   83.25
   1   3  -2 2308.24   82.58
   1   3   2 2327.70   59.88
   1  -3   2 2210.36   41.01
  -2   2   2   25.78   11.30
  -2   2  -2   13.79    9.79
   2  -2  -2  -18.12    9.66
  -2  -2   2    8.68   12.80
  -2  -2  -2    0.43   11.88
   2   2  -2   -2.12    9.69
  -2  -2  -2   12.78   10.11
   2   2  -2    4.69    4.69
   2  -2  -2    4.33    9.87
  -2   2  -2   -0.32   10.14
   5  -2   0   -4.24   11.11
   5   2   0  -11.35   10.62
   5   2   0   -4.61    5.76
  -5   2   0    1.65    1.23
  -5   2   0    0.63    1.13
   0   7   0   -3.14   13.71
   0  -7   0    5.35   11.08
   0  -7   0   -5.87    7.36
  -3  -5   1  888.25   42.91
  -3  -5   1  892.49   31.24
   3   5   1  878.05   32.04
  -3   5  -1  862.41   29.71
  -3   5   1  896.25   29.28
   3   5  -1  904.60   34.73
   3  -5   1  892.57   35.58
  -3  -5  -1  864.37   52.41
   3  -5  -1  849.32   43.71
   1   7   0 7996.39  318.58
  -1   7   0 7810.47  306.24
  -1  -7   0 7515.42  304.23
   1  -7   0 7599.09  297.74
  -1  -7   0 7676.52  222.02
   3  -6   0  -15.11   13.46
   3   6   0  -11.49   12.52
  -3   6   0    5.53   11.74
   3   0  -2 4060.11  131.04
  -3   0  -2 3878.31  150.97
  -3   0  -2 4111.40  128.17
  -3   0   2 4256.81  176.39
   3   0  -2 4147.21  120.02
   0   4  -2 6161.82  230.07
   0  -4   2 6616.33  249.06
   0  -4  -2 6095.84  223.56
   0   4   2 6053.68  146.39
   0  -4  -2 5930.66  247.84
   2   6   1  150.00   18.92
   2   6  -1  171.50   16.74
  -2  -6   1  169.63   15.59
  -2  -6  -1  207.28   25.44
  -2   6   1  171.43   13.82
  -2  -6   1  201.81   17.05
   2  -6   1  164.68   15.15
  -2   6  -1  172.88   17.04
   2  -6  -1  128.69   20.00
   2  -3  -2   51.87   13.84
   2  -3   2   15.75    6.75
   2   3  -2   42.83   11.65
  -2  -3  -2   26.05   12.05
  -2  -3   2   45.80   14.96
  -2  -3  -2   44.04   14.29
  -2   3  -2   18.80   12.73
   2  -3  -2   72.58   13.18
   3   1  -2 3651.71  120.29
   3  -1  -2 3752.06  121.67
   3  -1  -2 3548.09  117.42
  -3  -1   2 3616.05  146.70
  -3   1  -2 3639.88  134.06
  -5   3   0 4061.49   64.31
   5   3   0 4368.75  114.54
   5  -3   0 3921.34  153.28
   5   0  -1   -2.43    5.59
   5   0   1   12.28   12.70
   5   0  -1   -1.59   11.71
   4   5   0    4.69   10.10
  -4   5   0    2.54    8.71
   4  -5   0   26.05   11.08
   4  -4  -1   19.91   12.16
  -4   4  -1   27.54    7.49
  -4  -4   1   33.63   12.73
  -4  -4  -1  -22.09   16.13
   4  -4   1   19.92    9.84
  -4   4   1   26.68    7.70
   4   4  -1   19.99    8.83
   4   4   1   35.02    8.53
   1  -4   2  249.95   22.16
   1  -4   2  259.02    7.73
  -1  -4   2  333.32   23.89
   1   4   2  269.09   14.55
  -1  -4  -2  193.78   24.97
   1   4   2  286.97   12.14
   1  -4  -2  253.65   21.99
   1  -4  -2  302.39   22.96
  -1   4  -2  254.42   18.50
   1   4  -2  244.62   24.29
  -5   1  -1  287.54    9.54
   5  -1  -1  281.79   19.96
   5   1  -1  259.28   21.77
   5  -1  -1  276.02   10.96
  -5  -1  -1  260.36   27.39
   5   1   1  274.98   10.45
   5  -1   1  314.45   22.08
   5   1  -1  277.61   12.69
  -3  -2   2    7.17   16.53
   3  -2  -2   25.44    9.31
   3   2  -2    3.88    6.21
  -3  -2  -2   20.44   12.48
   3  -2   2   -6.95    7.66
  -3  -2  -2  -16.20   10.55
  -3   2  -2   -5.62    8.48
   3  -2  -2    9.87    9.37
   3   2  -2    9.02    9.26
  -2  -7   0   -6.95    8.32
  -2  -7   0   10.80   12.78
   2   7   0    1.96   12.75
  -2   7   0   10.17   11.80
   2  -7   0    8.91   10.83
   5  -2  -1 6333.44  154.53
   5   2  -1 6373.66  213.28
   5   2  -1 5996.93  170.66
   5  -2  -1 6318.82  231.47
   5  -2   1 6271.89  228.08
   5   2   1 6194.44  153.79
  -5  -2  -1 6452.48  282.06
   0   7   1    5.36   12.77
   0  -7   1   -6.44   10.50
   0  -7  -1  -13.59   14.89
   0  -7  -1    0.90    2.62
   0  -7   1   -7.58    8.77
   0   7  -1   -6.27   14.69
   2   4  -2   35.10   12.17
  -2   4  -2   36.84   10.42
   2  -4   2   28.44    5.71
   2  -4  -2   45.87   13.41
   2   4   2   32.10   11.29
   2  -4  -2   38.05   14.48
  -2  -4  -2   33.45   18.91
  -2  -4   2   45.37   14.72
  -1  -7   1    6.79   10.91
  -1  -7  -1   -3.86   15.65
  -1   7   1    7.69   10.53
  -1   7  -1   16.99   10.84
   1  -7   1    5.36    9.57
   1  -7   1   15.81    9.93
  -1  -7   1   19.78    8.63
   1  -7  -1   14.23   13.82
   1   7   1   -5.27   10.99
   1   7  -1   14.57   11.56
  -5  -4   0    1.22   13.10
   5  -4   0  -16.17   11.12
   5   4   0   -8.22    9.41
  -5   4   0    4.44    4.92
  -3   6   1 3501.32  107.68
  -3  -6   1 3637.19  124.22
  -3  -6  -1 3806.54  175.22
   3   6   1 3594.00  121.64
  -3   6  -1 3503.20  112.33
  -3  -6   1 3815.75  144.12
   3  -6  -1 3613.75  147.92
   3  -6   1 3568.15  120.75
   3   6  -1 3615.12  123.31
   3  -3   2 5485.41  153.44
  -3   3  -2 5385.80  181.98
  -3  -3  -2 5436.19  188.83
   3   3  -2 5440.40  125.50
   3   3  -2 5444.30  192.13
   3  -3  -2 5775.31  207.94
  -3  -3   2 5556.23  230.64
  -3  -3  -2 5546.51  230.84
   3  -3  -2 5327.91  182.11
   0   5   2  308.62    9.80
   0   5  -2  303.64   21.18
   0   5   2  298.93   19.50
   0  -5  -2  293.25   33.09
   0  -5   2  264.43   23.42
   5  -3  -1   45.51   12.96
   5   3  -1   45.55    9.79
  -5   3  -1   55.02    6.85
  -5  -3  -1   82.35   17.53
   5  -3   1   51.42   15.14
  -5   3   1   67.91    6.79
   5   3  -1   58.86   13.54
   5   3   1   41.96    7.72
   4   5   1   70.06   10.40
   4  -5  -1   49.75   14.97
  -4  -5  -1  106.50   19.14
  -4   5   1   73.48    8.48
  -4  -5   1   63.28   15.15
   4  -5   1   74.40   12.39
   4   5  -1   66.62   11.45
  -4   5  -1   64.44    9.14
  -1  -5  -2  229.06   28.90
   1  -5   2  217.97   21.43
   1   5   2  235.84    7.72
   1   5  -2  272.14   19.89
  -1   5   2  221.89   17.34
   1   5   2  229.24   19.26
  -1  -5   2  184.78   26.03
   1  -5  -2  216.72   26.76
  -1   5  -2  198.28   20.57
   6   0   0  791.52   38.65
   0   8   0  926.42   46.68
   0  -8   0  820.14   44.19
   0  -8   0  900.32   31.95
  -4  -6   0 4535.15  197.76
  -4   6   0 4427.15  136.70
   4   6   0 4326.15  156.63
   4  -6   0 4592.80  178.87
   4   0  -2 8772.78  298.97
  -4   0  -2 8076.26  371.71
   6   1   0   -2.23    3.43
   6   1   0   22.95   10.74
   6  -1   0    6.79   11.65
   3  -7   0 1718.97   79.78
  -3   7   0 1790.95   71.26
   3   7   0 1733.07   72.48
  -3  -7   0 1749.92   83.51
   2  -7  -1   -4.22   12.58
   2   7  -1   11.30   11.13
   2   7   1    3.86   10.29
   2  -7   1   -9.65    7.61
  -2  -7  -1    1.68   17.92
  -2   7  -1   14.69   11.67
  -2  -7   1   -5.69   13.06
  -2  -7   1    4.62    9.53
  -2   7   1   -7.93   11.46
   4  -1  -2  953.95   34.93
  -4   1  -2 1011.75   36.54
   4   1  -2  976.55   36.18
  -4  -1  -2  871.04   54.57
  -4  -1  -2  918.29   33.49
  -4   1  -2  976.68   46.67
   4  -1  -2  919.14   38.32
  -1  -8   0   -7.79    8.04
   1  -8   0   -6.32   15.32
   1   8   0   -9.35   14.23
  -1   8   0   -7.16   12.95
  -1  -8   0  -22.62   15.01
   6   2   0   48.19   14.25
   6   2   0   76.09    7.90
   6  -2   0   87.03   15.55
   3  -4  -2 1074.32   43.18
  -3  -4   2 1181.38   63.23
   3   4  -2 1101.54   27.47
   3   4   2 1089.42   40.27
   3   4  -2 1133.48   46.15
   3  -4   2 1055.69   32.42
   3  -4  -2 1018.40   50.79
  -3  -4  -2 1085.94   60.68
  -3   4  -2 1128.66   39.07
   2  -5  -2   35.57   14.48
   2   5  -2   25.13    3.50
   2   5  -2   32.29   12.33
  -2   5   2   26.13   10.84
   2  -5   2   24.10    5.75
  -2   5  -2   21.12   11.40
  -2  -5   2   67.30   13.79
  -2  -5  -2   27.84   17.47
   2   5   2   46.12   11.11
   4  -2  -2  470.24   20.67
  -4  -2  -2  455.75   34.74
  -4  -2   2  428.60   33.28
  -4   2  -2  454.70   21.13
   4  -2   2  447.23   20.74
   4   2  -2  437.42   19.01
   4   2  -2  443.69   21.40
  -4  -2  -2  411.47   23.33
   4  -2  -2  448.74   28.86
   5  -5   0   40.35   13.92
  -5   5   0   48.87    8.41
  -5  -5   0   98.83   15.37
   5   5   0   46.13   13.40
   5   4  -1  433.83   24.69
   5  -4  -1  438.12   30.60
  -5   4  -1  443.98   14.43
  -5   4   1  424.99   15.10
   5  -4   1  446.84   30.41
  -5  -4  -1  474.15   38.34
   5   4   1  462.67   17.76
   5   4  -1  437.30   20.80
  -2   8   0    6.71   15.79
  -2  -8   0   -3.55   18.11
   2   8   0   23.33   14.35
   2  -8   0   49.04   12.67
  -2  -8   0   20.98    9.54
   0   6   2 3560.16  129.66
   0  -6  -2 3423.15  152.96
   0   6  -2 3488.32  137.09
   0  -6   2 3660.86  148.62
   6  -3   0   -2.87   11.83
   6   3   0   -0.01    6.42
  -6  -3   0    5.70   16.62
   6   0  -1    4.57    5.31
   6   0   1   -4.41    3.90
   6   0   1   15.05   11.25
   6   0  -1  -11.60   10.61
   0   8  -1    2.23   11.39
   0  -8   1   -6.73   10.18
   0  -8   1    4.85   10.08
   0   8   1    2.82   11.27
   0  -8  -1  -15.60   14.07
   0  -8  -1   -2.68    3.68
  -4   6  -1   23.10    9.15
  -4  -6   1   23.70   12.60
  -4   6   1   -0.52    8.90
  -4  -6  -1  -18.25   18.71
   4  -6   1   10.66    9.87
   4   6  -1   25.78   10.69
   4  -6  -1    6.66   13.57
   4   6   1    5.08    9.51
  -4  -6   1   29.55    9.41
   4  -3  -2  848.74   46.29
   4   3  -2  789.95   26.13
  -4   3  -2  847.88   33.72
  -4  -3   2  896.44   48.23
   4   3   2  860.06   28.68
   4  -3   2  877.07   33.88
  -4  -3  -2  783.74   51.01
   4   3  -2  852.15   34.19
   4  -3  -2  807.24   35.59
   6  -1  -1 2822.73   62.01
   6  -1   1 2815.00  110.44
   6   1   1 2707.68   55.12
   6   1  -1 2714.50   68.44
   6   1  -1 2796.06  107.80
  -1  -6   2  558.58   34.46
   1  -6   2  583.69   33.37
  -1   6  -2  577.12   29.29
   1  -6  -2  537.47   35.05
   1   6   2  533.03   27.93
   1   6  -2  591.91   28.41
   1  -6   2  487.32   14.15
  -1  -6  -2  474.78   38.32
  -1   6   2  560.16   25.82
   3  -7  -1  109.69   19.59
  -3   7   1  183.70   16.33
   3   7  -1  170.37   17.68
   3  -7   1  135.95   17.17
   3   7   1  157.35   16.26
  -3  -7   1  138.87   17.11
  -3   7  -1  162.46   13.14
  -3  -7  -1  168.07   23.22
  -3  -7   1  147.33   16.52
  -1   8  -1 1260.00   52.91
   1  -8  -1 1297.54   72.63
  -1   8   1 1287.02   55.59
  -1  -8  -1 1360.36   79.59
   1   8  -1 1425.78   58.39
   1  -8   1 1264.48   49.60
   1  -8   1 1195.43   50.06
   1   8   1 1330.04   53.60
  -1  -8   1 1316.54   51.99
  -1  -8  -1 1206.12   20.18
  -1  -8   1 1244.91   46.31
  -6  -2  -1   83.43   25.29
   6   2  -1   99.40    9.11
   6   2   1  110.48    7.42
   6   2  -1   92.35   16.09
   6  -2  -1   79.55   14.31
   6  -2   1   93.19   15.83
   6  -2  -1   98.75    7.09
  -6   2  -1  112.11    6.05
   3  -5   2   27.33    7.27
  -3   5   2   34.83   12.58
  -3  -5   2   40.00   14.76
   3   5   2   28.57   10.46
  -3  -5  -2   45.76   15.91
   3  -5  -2   26.03   14.29
   3   5  -2   14.83   11.83
   3   5  -2   27.24    5.13
  -3   5  -2   27.13   12.87
  -4  -7   0  -18.95   13.37
   4   7   0    1.11   11.63
   4  -7   0  -25.26   14.90
  -4   7   0    5.74   10.81
  -5  -5  -1  187.39   22.60
  -5   5   1  162.41   11.05
   5  -5  -1  111.93   19.23
  -5  -5   1  146.56   21.08
  -5   5  -1  155.16    9.45
   5   5   1  158.67   11.88
   5   5  -1  138.35   15.82
   5  -5   1  135.00   15.30
  -2   6   2    3.88    9.70
   2  -6  -2   -3.45   13.48
  -2  -6   2    2.32   12.49
  -2  -6  -2    7.65   16.52
  -2   6  -2    2.02   10.47
  -2  -6   2    6.43    5.18
  -2  -6   2    9.62    5.15
   2   6  -2  -11.12   13.74
   2  -6   2   -0.74    7.01
   2   6   2   -4.15   11.09
  -6   4   0   34.86    4.84
   6   4   0   45.21    9.79
  -6  -4   0   58.79   19.69
   6  -4   0   21.69   14.40
  -3  -8   0  -12.31   16.71
  -3   8   0   22.75   14.31
   3   8   0   16.24   14.13
  -3  -8   0   13.12    9.66
   3  -8   0   23.05   15.29
  -5   6   0   -1.32    8.05
   5  -6   0    8.32   14.19
  -5  -6   0    9.61   16.99
   5   6   0  -13.01   12.19
  -5   0  -2  676.67   41.33
   5   0  -2  677.28   25.22
   5   0  -2  679.29   28.76
  -5   0  -2  683.36   24.48
  -2  -8  -1  394.48   35.95
   2  -8  -1  395.30   31.05
   2   8   1  412.77   25.28
  -2  -8   1  412.25   24.62
  -2   8  -1  404.51   23.91
   2  -8   1  324.25   25.32
  -2  -8   1  424.43   27.73
  -2   8   1  432.29   23.77
   2   8  -1  366.46   28.49
   4  -4  -2 6607.04  231.59
  -4  -4   2 6515.81  301.79
   4   4   2 6604.24  225.45
   4   4  -2 6558.58  234.86
  -4   4  -2 6199.84  221.11
   4  -4  -2 6578.09  267.46
   4   4  -2 6433.69  172.87
  -5  -1  -2 1804.39   55.22
   5   1  -2 1784.74   64.35
   5   1  -2 1806.75   63.70
  -5   1  -2 1806.54   56.81
   5  -1   2 1887.51   71.72
   5  -1  -2 1831.03   57.16
   5  -1  -2 1814.15   66.75
   0  -9   0  -16.50   16.03
   0  -9   0   -7.95    9.03
   0   9   0   -6.15   13.80
   0   0  -3   -5.80   11.38
   0   0  -3    6.63   13.62
   0   0   3   -1.59    9.15
   6   3  -1 1337.96   40.41
   6   3  -1 1423.79   56.11
  -6  -3  -1 1353.92   76.25
   6  -3   1 1353.08   58.68
  -6   3   1 1269.89   30.31
  -6   3  -1 1304.12   27.46
   6   3   1 1351.88   35.55
   0   1  -3    0.54    7.15
   0   1   3   -7.40    8.16
   0   1  -3    4.58   11.05
   0  -1   3  -14.51   13.36
   0  -1  -3   -6.10   11.08
   0  -1  -3   14.08   11.01
  -1  -9   0  565.11   23.20
  -1  -9   0  516.57   39.64
   1   9   0  552.16   34.96
   1  -9   0  479.71   33.20
  -1   9   0  592.42   33.50
  -1   0  -3   -7.44    9.95
   1   0  -3   12.78    7.83
  -1   0   3    1.00    9.58
  -1   0  -3   17.73   10.78
   1   0  -3   -7.03   11.42
   1   0   3  -10.17    9.41
   1   1   3  408.51   24.45
  -1   1  -3  441.06   21.29
  -1  -1  -3  440.00   28.87
   1  -1  -3  457.74   26.32
   1   1  -3  454.19   19.07
  -1   1  -3  457.04   26.24
  -1   1   3  497.99   28.63
  -1  -1  -3  441.18   30.26
   1   1  -3  430.33   28.15
  -1  -1   3  458.59   33.55
   1  -1   3  463.49   26.63
   1  -1  -3  456.14   25.26
   5  -2  -2   17.34    9.41
  -5  -2  -2  -11.78   13.95
   5   2  -2    0.14   10.22
   5  -2  -2   -3.79   10.29
  -5  -2  -2   17.75    9.93
  -5   2  -2    5.74    8.00
   5  -2   2   25.25   11.66
   0  -7   2  895.87   49.45
   0   7   2  826.61   39.68
   0   7  -2  882.03   38.25
   0  -7  -2  801.43   50.88
   0   2  -3    6.90    6.59
   0   2  -3   27.69   13.90
   0   2   3   -0.85    7.56
   0  -2  -3    6.57   12.51
   0  -2  -3    3.94   11.36
   0  -2   3    1.14   11.29
   7   0   0   23.35   12.41
  -4   7  -1   -3.66    9.35
  -4  -7   1    2.87   11.80
   4  -7   1    0.72   11.55
   4  -7  -1  -10.65   13.36
  -4  -7  -1    4.62   14.76
  -4   7   1    5.88    7.56
   4   7  -1    3.99    9.93
   4   7   1    1.84    9.75
  -4  -7   1   -1.61   12.21
  -1  -7   2 3912.82   90.37
  -1  -7   2 4040.75  171.49
   1  -7   2 3933.10  165.30
  -1   7   2 4011.93  150.96
   1  -7   2 3734.30   98.26
   1   7   2 4063.90  151.94
   1  -7  -2 4376.26  199.14
   1   7  -2 3942.89  146.72
  -1   7  -2 4018.55  148.47
  -1  -7  -2 3895.25  204.19
  -1   2   3  948.35   33.32
  -1  -2  -3  943.39   52.05
   1  -2   3  917.54   45.15
   1   2  -3  869.83   43.17
  -1   2  -3  911.15   43.16
  -1  -2   3  887.47   43.79
   1   2   3 1022.79   40.54
  -1   2  -3  985.95   31.19
  -1  -2  -3  838.37   38.59
   1  -2  -3  833.74   41.99
   1   2  -3  806.35   22.16
   1  -2  -3  918.57   41.69
   7   1   0  765.25   40.87
   7  -1   0  742.07   42.66
   3  -6  -2   53.92   15.59
  -3  -6   2   -5.43   14.77
   3   6  -2   38.19   14.94
  -3   6  -2   15.76   12.21
   3   6   2   39.20   10.90
   3   6  -2   27.05    4.48
  -3   6   2   -4.47   12.33
  -3  -6  -2   28.87   17.49
   3  -6   2   43.24    8.50
  -2  -9   0   -3.48    8.28
  -2   9   0  -18.09   14.28
  -2  -9   0  -16.23   12.70
   2  -9   0   20.30   12.28
   2   9   0  -11.64   16.68
   2   0  -3   -2.20   10.26
  -2   0   3   15.21   11.76
   2   0  -3   -1.11    8.47
  -2   0  -3  -10.27   10.55
   2   0   3    8.15    7.89
  -2   0  -3    0.25   10.64
   6   5   0   13.04   10.77
   6  -5   0    1.04   12.02
  -6   5   0    8.35    5.86
  -6  -5   0  -17.10   14.61
  -6  -4  -1  158.42   25.73
   6   4   1  170.12   11.52
   6  -4  -1  153.79   18.83
   6   4  -1  136.35   15.29
  -6   4   1  177.40   10.16
   6  -4   1  147.64   18.06
  -6   4  -1  167.82    8.95
   6   4  -1  173.47   13.54
  -3   8   1 1164.30   49.48
   3  -8   1 1188.55   47.90
  -3  -8  -1 1183.13   72.68
   3   8   1 1227.07   51.52
  -3  -8   1 1166.56   52.88
  -3  -8   1 1283.64   59.77
   3   8  -1 1247.01   64.67
  -3   8  -1 1210.03   46.52
   3  -8  -1 1168.92   67.44
  -5  -6  -1  891.48   53.15
   5   6  -1  826.42   33.30
   5  -6   1  865.46   40.91
  -5   6  -1  802.21   26.55
  -5   6   1  831.31   27.08
   5  -6  -1  818.55   52.78
  -5  -6   1  867.33   40.12
   5   6   1  844.70   32.10
   5   3   2 2567.20   79.94
  -5  -3  -2 2603.85  146.38
   5  -3   2 2568.41   92.26
  -5   3  -2 2668.36   76.82
   5  -3  -2 2595.12  104.83
   5  -3  -2 2535.76   79.01
   5   3  -2 2588.08   92.88
   5   3  -2 2748.38   83.70
   2  -1   3  510.46   30.24
  -2   1   3  506.74   28.89
   2  -1  -3  527.49   24.29
   2  -1  -3  527.26   28.14
  -2   1  -3  563.53   29.30
  -2   1  -3  507.40   26.42
   2   1  -3  509.90   21.65
   2   1  -3  509.23   29.46
  -2  -1  -3  493.97   33.20
  -2  -1  -3  477.10   29.41
   2   1   3  487.29   25.13
  -2  -1   3  574.20   33.44
  -4   5  -2   71.86   12.69
   4  -5   2   55.78   10.65
  -4  -5   2   62.80   16.40
  -4  -5  -2   73.08   20.01
   4   5  -2   60.92    8.00
   4   5   2   72.62   11.04
   4  -5  -2   71.36   15.24
   4   5  -2  102.13   12.81
  -4   5   2   69.66   12.68
   0   9  -1    9.66   16.72
   0  -9  -1    2.89   13.99
   0   9   1   -3.74   11.99
   0  -9   1    2.53    9.86
   0  -9  -1   -3.33    4.25
   0  -9   1   -1.18   10.90
   0   3   3    0.62    7.58
   0  -3   3   -1.80   13.19
   0  -3  -3  -15.33   11.70
   0   3  -3    4.55    4.17
   0  -3  -3   26.76   13.56
   0   3  -3  -15.72   12.38
   7   2   0    2.53   12.12
   7  -2   0   22.86   13.59
   7   2   0    9.60    5.22
  -1   9  -1  298.07   23.36
   1   9   1  279.13   21.72
  -1  -9   1  259.59   19.33
  -1  -9   1  241.39   19.86
   1  -9  -1  243.68   26.10
  -1  -9  -1  263.36   28.01
  -1   9   1  293.75   21.53
  -1  -9  -1  240.15    8.39
   1   9  -1  260.69   30.31
   1  -9   1  205.08   19.61
   1  -9   1  268.71   19.72
  -1  -3   3  161.05   24.08
  -1   3  -3  161.76   18.16
  -1  -3  -3  185.84   18.81
  -1  -3  -3  164.56   25.38
   1   3  -3  155.83   19.28
  -1   3   3  172.58   15.06
   1   3   3  196.77   14.95
  -1   3  -3  202.65   11.54
   1  -3  -3  189.89   19.45
   1  -3   3  178.72   21.41
   1  -3  -3  188.35   20.85
   2  -7   2   94.16    9.62
   2  -7  -2   99.34   23.83
  -2  -7  -2   88.02   20.99
  -2  -7   2  106.04    7.83
  -2   7  -2  109.73   14.37
   2   7  -2  101.91   15.25
  -2   7   2  119.04   13.35
   2   7   2   88.98    3.08
   2   7   2  119.08   15.02
  -2  -7   2  103.33   18.02
   2  -2   3 1009.23   49.95
  -2   2   3 1062.32   49.99
  -2  -2  -3 1008.37   45.64
  -2   2  -3 1048.39   45.45
   2   2  -3 1022.03   29.40
  -2  -2   3 1175.78   55.56
  -2   2  -3 1033.21   43.81
   2   2  -3 1076.24   53.33
  -2  -2  -3 1073.86   56.50
   2   2   3 1041.34   41.50
   2  -2  -3 1048.00   48.06
   2  -2  -3 1122.10   48.01
   4   8   0 4251.52  185.96
  -4   8   0 4435.70  153.71
  -4  -8   0 4468.05  199.65
   4  -8   0 4239.95  188.04
  -5   7   0 4509.18  144.32
  -5  -7   0 4926.07  221.86
   5   7   0 4469.21  172.72
   5  -7   0 4740.64  193.42
   7  -3   0 2313.75  107.09
   7   3   0 2430.38   63.40
   7   0   1  -23.87   12.57
   7   0  -1    5.50    4.81
   7   0   1    3.96    3.66
   7   0  -1   -2.23   11.49
   5   4  -2  361.35   18.57
   5  -4  -2  395.44   19.49
  -5  -4  -2  315.96   41.87
   5   4  -2  382.67   21.17
   5  -4  -2  405.26   29.18
  -5   4  -2  380.24   19.84
   5   4   2  381.80   16.88
   5  -4   2  352.57   23.64
   7   1   1  436.27   28.46
   7  -1   1  416.44   31.92
   7   1  -1  398.59   13.13
   7  -1  -1  434.35   32.19
   7  -1   1  389.60    8.12
   7   1  -1  433.55   25.96
   7   1   1  417.94   11.79
  -3  -9   0   41.90   11.07
  -3  -9   0   48.35   20.46
  -3   9   0   69.66   16.85
   3   9   0  100.46   19.76
   3  -9   0   55.10   14.22
  -3   0   3   16.54   12.52
   3   0  -3    1.77    9.21
  -3   0  -3    7.13   13.14
   3   0  -3   -5.51   10.22
  -3   0  -3   -1.93   10.52
  -2   9   1 6365.75  262.84
  -2   9  -1 6834.86  272.45
  -2  -9   1 6532.47  268.81
   2   9  -1 6860.93  292.03
  -2  -9  -1 6872.26  357.89
  -2  -9   1 6733.79  276.01
   2  -9  -1 6196.24  327.47
   2   9   1 6397.02  267.70
   2  -9   1 6670.89  258.26
   0  -4  -3   11.46   11.32
   0  -4   3   -0.75   14.22
   0  -4  -3    4.86   11.98
   0   4  -3  -20.11   11.04
   0   4   3   -0.02    7.11
   2   3   3 1482.72   48.55
  -2   3   3 1481.60   53.32
   2  -3   3 1344.35   63.80
  -2  -3   3 1455.04   77.99
   2  -3  -3 1478.75   64.30
  -2   3  -3 1411.41   59.21
   2  -3  -3 1499.84   61.83
   2   3  -3 1345.66   28.96
   2   3  -3 1433.83   59.03
  -2  -3  -3 1565.73   76.95
  -2  -3  -3 1426.05   69.01
   6   5   1 6855.07  226.64
  -6   5   1 6784.66  193.21
   6  -5   1 7155.61  286.90
  -6  -5  -1 6867.78  342.66
   6   5  -1 6648.66  235.96
  -6   5  -1 6876.86  181.08
  -3   1   3 1614.38   69.72
   3  -1  -3 1586.98   64.85
  -3  -1   3 1466.43   71.39
   3  -1  -3 1518.52   59.57
  -3   1  -3 1553.61   66.34
   3   1  -3 1570.13   62.23
  -3  -1  -3 1546.87   64.84
  -3  -1  -3 1566.13   75.02
   1   4  -3   99.98   15.19
  -1   4  -3  109.60   15.52
  -1  -4   3   73.48   21.55
   1  -4   3   94.07    5.56
   1  -4  -3  113.84   17.58
   1  -4   3  110.78   18.51
  -1   4   3  126.11   11.25
  -1  -4  -3  103.30   16.09
  -1  -4  -3  121.60   18.46
   1  -4  -3  130.56   15.65
   1   4   3  104.01   11.98
   7   2   1 6114.15  153.23
   7  -2  -1 6167.51  146.59
   7   2  -1 6587.95  257.82
   7   2  -1 6156.44  177.79
   7  -2   1 6573.50  269.67
  -6   6   0  247.07   15.34
   6   6   0  276.60   18.37
   6  -6   0  256.70   23.24
  -6  -6   0  229.68   26.87
   6   0  -2  258.70   13.82
   6   0  -2  258.70   19.20
  -6   0  -2  287.05   14.92
  -6   0  -2  246.47   34.04
   0  10   014217.65  676.71
   0 -10   014998.41  736.27
   0 -10   013215.00  521.72
   0  -8  -2 1858.26  104.52
   0  -8   2 1853.26   92.73
   0   8  -2 1782.47   72.83
   0   8   2 1742.59   71.24
   4  -6   2 2469.44   78.01
  -4   6   2 2476.35   90.34
   4   6  -2 2591.04   97.27
   4  -6  -2 2478.40  116.83
  -4  -6  -2 2470.71  137.53
   4   6  -2 2448.06   64.91
  -4   6  -2 2489.55   82.02
   4   6   2 2454.62   95.65
  -4  -6   2 2353.81  114.42
   6  -1  -2    2.12    7.30
   6  -1  -2   -7.36   12.26
  -6   1  -2   -2.41    7.43
   6   1  -2    5.77    8.26
  -6  -1  -2   -1.95    7.75
   6  -1   2   -1.45   10.47
  -6  -1  -2    1.28   14.73
   6   1  -2    0.21    8.68
   3   7   2 1925.88   79.30
  -3   7   2 1838.55   68.02
  -3  -7  -2 1509.40   99.59
  -3  -7   2 1958.68   88.38
   3  -7   2 1718.02   58.08
   3  -7  -2 1829.46  100.76
  -3  -7   2 1889.29   55.28
  -3   7  -2 1831.37   65.72
   3   7  -2 1874.02   73.83
  -3   2  -3 2973.90  114.58
  -3   2  -3 2962.41  109.00
   3   2  -3 3060.24  116.89
  -3  -2  -3 3046.57  141.60
  -3  -2  -3 3103.33  122.66
   3   2  -3 3019.30   78.13
  -3  -2   3 3104.89  138.19
   3  -2  -3 2935.97  124.13
   3  -2  -3 3127.89  123.32
   4  -8  -1   67.44   18.17
  -4   8   1   51.92   11.36
   4  -8   1   73.10   13.01
  -4  -8  -1   56.94   24.25
  -4   8  -1   80.26   13.85
  -4  -8   1  116.68   18.10
   4   8  -1   71.84   18.29
   4   8   1   91.44   15.21
  -4  -8   1   66.69   13.48
  -1 -10   0  -15.63   15.60
   1 -10   0   29.93   12.47
  -1 -10   0   -0.94    8.06
   1  10   0    7.87   14.59
   1 -10   0    0.13    8.62
  -1  10   0   -1.20   14.05
   1   8  -2  404.93   27.60
   1  -8   2  378.15   16.08
  -1   8   2  427.08   29.83
  -1  -8  -2  426.06   34.91
   1  -8   2  381.06   27.82
  -1   8  -2  383.16   28.87
  -1  -8   2  382.03   28.17
   1   8   2  406.42   26.66
  -1  -8   2  375.31   15.50
   1  -8  -2  469.54   37.15
   5  -7   1   83.40   16.70
  -5  -7  -1   80.72   19.89
  -5   7  -1   73.29   10.28
   5  -7  -1  103.82   18.38
  -5   7   1   76.87   11.11
   5   7   1   87.58   13.31
  -5  -7   1   55.92   14.64
   5   7  -1   66.93   17.17
  -7   4   0    2.20    2.91
   7  -4   0    1.00   11.83
  -7  -4   0    1.12   15.58
   7   4   0    4.49    9.05
   6  -2   2    8.06   11.17
   6   2   2    8.80    6.65
  -6  -2  -2   55.61   18.24
   6   2  -2   -9.81    9.79
   6  -2  -2   -5.25    8.17
   6   2  -2    9.52    9.61
  -6   2  -2    0.35    7.74
   6  -2  -2   18.20   10.83
   2   4   3  426.13   19.29
  -2  -4   3  413.10   32.73
  -2   4  -3  465.71   27.09
   2  -4  -3  434.62   26.40
   2  -4  -3  470.88   34.66
   2  -4   3  422.60   29.34
   2   4  -3  442.91   26.53
  -2  -4  -3  501.20   37.98
  -2  -4  -3  435.22   26.90
  -2   4   3  444.09   24.75
   2  -4   3  394.00   14.89
  -7   3  -1  404.55    9.55
  -7  -3  -1  363.40   38.10
   7   3  -1  414.21   29.67
   7  -3   1  432.70   27.98
   7   3  -1  409.28   17.95
   7  -3  -1  406.23   29.38
   7   3   1  433.87   14.43
  -7   3   1  398.75   12.00
  -5   5  -2   68.45   11.48
   5  -5  -2   50.44   15.20
   5   5  -2   61.95    9.54
  -5  -5   2   89.85   17.87
  -5   5   2   62.41   11.99
  -5  -5  -2   93.38   20.24
   5  -5   2   79.37   13.51
   5   5   2   76.28    9.21
   5   5  -2   65.01   12.81
  -3   9  -1   50.81   13.92
  -3  -9   1   77.44   16.97
   3  -9   1   61.23   12.06
  -3  -9  -1   77.44   20.09
   3   9   1   70.52   14.76
   3  -9  -1  115.10   18.63
  -3  -9   1   52.93   15.22
   3   9  -1   86.79   17.00
  -3   9   1   58.34   12.49
  -3  -3  -3   31.77   18.77
   3  -3  -3   31.19   15.83
   3  -3  -3   45.18   12.65
  -3  -3  -3   36.07   13.01
   3   3  -3   19.67   12.34
   3  -3   3   42.81    8.36
  -3   3  -3   50.40   14.88
  -3  -3   3   28.91   14.70
   0   5   3    3.05    6.74
   0  -5  -3  -23.56   14.11
   0  -5   3  -13.51   14.89
   0   5  -3  -15.61   11.98
   0  -5  -3  -14.11   12.38
  -2 -10   0  134.02   22.73
  -2 -10   0  127.22   13.01
   2 -10   0  117.11   18.86
  -2  10   0  162.97   22.20
   2  10   0  132.89   20.32
   2   8   2   -7.29   11.43
   2  -8   2    7.67   12.49
  -2  -8   2   -4.10    7.46
  -2   8   2  -15.83   10.00
   2   8  -2   -0.35   11.93
  -2  -8  -2   -5.39   16.80
   2  -8   2    9.59    7.38
   2  -8  -2   35.69   14.56
  -2  -8   2   23.08   12.83
  -1   5  -3  906.41   42.34
  -1  -5   3  951.58   52.73
  -1   5   3 1022.21   33.02
   1   5  -3  912.34   45.32
   1  -5  -3 1087.20   49.29
  -1  -5  -3  856.17   47.06
   1  -5  -3  975.39   52.54
   1  -5   3  992.01   55.09
  -1  -5  -3  921.50   64.05
  -5  -8   0   20.15   16.67
   5  -8   0  -22.32   11.96
  -5   8   0    2.67    8.77
   5   8   0    1.28   11.81
   6  -6   1  429.16   27.68
  -6  -6   1  424.91   35.31
   6   6   1  437.26   24.12
  -6   6  -1  417.77   15.80
   6  -6  -1  456.74   30.94
  -6   6   1  408.07   17.12
   6   6  -1  450.20   21.52
  -6  -6  -1  393.22   38.93
   6  -3   2   37.81   10.64
   6   3  -2   23.55   10.91
  -6  -3  -2   20.31   16.04
   6   3  -2   20.58   11.24
   6  -3  -2    2.49   12.30
   6  -3  -2   29.34    9.63
   6   3   2   19.98    8.48
  -6   3  -2   15.84    8.25
   0 -10   1  -12.14   10.17
   0 -10  -1   -6.56    5.15
   0  10  -1   -1.14   15.45
   0 -10   1   -3.68    9.09
   0  10   1   -1.34   12.71
   0 -10  -1   -1.65   15.41
   4   9   0  -11.01   13.24
   4  -9   0   -8.35   12.59
  -4  -9   0    8.10   17.23
  -4   9   0  -10.43   13.77
   4   0  -3   -2.00    9.72
  -4   0   3    6.69   12.86
  -4   0  -3   19.52   11.73
   4   0  -3    3.18    7.65
  -4   0  -3    2.60   12.29
   4  -1  -3   68.32   13.62
  -4  -1   3   77.86   17.24
  -4  -1  -3   71.19   19.97
   4   1  -3   76.73   10.97
   4   1  -3   75.81   13.29
  -4  -1  -3   78.76   12.86
   4  -1  -3   71.89   13.76
  -4   1  -3   55.11   13.14
  -4   1  -3  109.92   17.94
   1 -10   1 1031.94   49.47
  -1 -10   1 1026.86   48.94
   1 -10  -1 1077.55   71.61
  -1 -10  -1 1013.08   23.34
   1  10   1 1147.92   60.81
  -1  10  -1 1047.26   53.43
  -1 -10  -1 1117.21   75.54
  -1 -10   1 1104.21   50.93
   1 -10   1 1086.92   47.01
   1  10  -1 1161.69   60.64
  -1  10   1 1156.64   51.44
   7  -5   0  272.36   24.65
  -7  -5   0  230.66   34.35
   7   5   0  308.33   19.36
   7  -4   1  330.40   31.55
   7   4  -1  340.82   22.14
  -7  -4  -1  327.14   33.51
   7   4   1  340.93   15.19
   7  -4  -1  337.53   27.80
  -7   4  -1  365.61   10.94
   7   4  -1  348.40   16.80
  -7   4   1  321.87   11.25
   6   7   0   -0.45   12.69
   6  -7   0   13.00   12.14
  -6   7   0    4.15    8.47
  -6  -7   0   -0.08   13.48
   8   0   010128.97  469.56
  -3  -4  -3  482.91   28.47
   3  -4  -3  519.88   32.78
   3   4  -3  475.20   13.30
   3   4  -3  487.26   27.62
  -3  -4  -3  496.82   36.19
  -3  -4   3  515.98   35.58
  -3   4  -3  501.67   26.57
   3  -4  -3  515.03   37.36
   3  -4   3  501.13   19.18
   2  -5  -3 5074.38  228.84
   2   5   3 5080.16  153.11
   2   5  -3 5020.78  208.84
  -2  -5   3 4727.45  228.65
   2  -5  -3 5208.19  215.77
   2  -5   3 4644.09  222.25
   2  -5   3 4775.31  114.03
  -2  -5  -3 4873.10  213.84
  -2  -5  -3 5646.08  265.39
   4   7  -2 1477.68   69.52
  -4  -7  -2 1549.55   88.97
  -4  -7   2 1553.58   76.78
  -4   7   2 1505.28   56.49
  -4  -7   2 1530.29   53.59
   4   7   2 1563.51   66.70
   4  -7  -2 1524.28   83.47
  -4   7  -2 1536.41   58.48
  -4   2  -3  217.10   18.93
  -4   2  -3  212.63   16.49
  -4  -2  -3  222.87   18.72
   4   2  -3  220.27   15.11
   4   2  -3  225.64   19.88
  -4  -2  -3  236.81   27.90
  -4  -2   3  191.84   24.56
   4  -2  -3  219.98   20.63
   4  -2  -3  205.56   17.98
   8   1   0    6.77   12.31
   8  -1   0   -9.37   12.25
   8   1   0    0.97    3.07
   6   4  -2   15.50    9.18
   6  -4  -2    6.54   15.45
  -6  -4  -2    2.18   16.10
  -6   4  -2    4.16    8.04
   6  -4   2   -2.07   12.42
   6   4  -2   29.26    9.21
   6  -4  -2    3.70    8.06
   6   4   2    6.17    8.32
   3  10   0   -3.46   14.10
   3 -10   0  -21.03   15.45
  -3 -10   0   -1.89   12.99
  -3  10   0   21.27   15.16
  -3 -10   0    7.45    9.51
  -3   8   2   56.84   12.16
  -3  -8   2   89.63   20.62
   3   8   2   74.76   13.53
  -3   8  -2   55.56   14.38
   3  -8  -2   86.93   21.34
  -3  -8  -2   79.96   22.48
   3   8  -2   57.81   15.51
   3  -8   2   57.17   11.41
  -3  -8   2   52.17   10.37
   5  -6  -2  343.13   34.23
   5   6   2  355.02   19.05
   5   6  -2  313.65   17.52
  -5   6   2  349.56   18.30
   5   6  -2  367.05   23.07
   5  -6   2  354.32   24.33
  -5  -6   2  392.81   31.56
  -5  -6  -2  354.54   35.96
  -5   6  -2  381.74   21.07
  -2 -10   1   57.15   13.04
   2 -10   1   65.75   15.64
   2  10  -1   76.20   19.91
  -2  10  -1   53.11   15.89
   2  10   1   65.17   15.67
  -2  10   1   70.38   14.81
   2 -10  -1   58.29   20.44
  -2 -10   1   58.66   12.46
  -2 -10  -1   62.49   18.95
   8  -2   0 1998.31   98.09
   8   2   0 2042.73   95.33
   5   8   1 4996.80  205.60
  -5   8  -1 5115.19  179.84
  -5   8   1 5209.67  186.86
  -5  -8   1 5164.02  222.05
   5   8  -1 5241.50  208.09
  -5  -8  -1 5228.48  267.45
   5  -8   1 5043.54  208.66
   0   9   2  318.10   22.50
   0  -9   2  245.04   13.75
   0   9  -2  302.80   24.41
   0  -9   2  310.43   26.45
   0  -9  -2  290.86   30.76
   0   6   3   -6.96   11.54
   0   6   3   -2.13    5.55
   0   6  -3   -6.54   11.95
   0  -6  -3  -12.61   15.52
   0  -6   3  -10.93   14.66
  -4  -9   1  478.77   28.36
  -4  -9   1  438.96   31.57
  -4  -9  -1  455.24   39.73
   4  -9   1  433.51   27.40
   4   9  -1  422.78   30.14
   4   9   1  376.97   26.75
  -4   9  -1  430.03   23.47
  -4   9   1  450.40   27.42
   4  -9  -1  384.41   33.57
   4  -3  -3    8.97   12.63
  -4   3  -3   20.83    9.72
  -4  -3  -3   41.91   16.82
   4   3  -3   -8.64    6.01
  -4  -3  -3   14.57   12.50
   4  -3  -3  -11.26   13.02
   4  -3   3   -8.15    7.95
   4   3  -3   21.50   11.21
  -4  -3   3   -1.71   13.56
  -1  -9   2  502.44   19.82
  -1   9  -2  460.72   29.52
   1   9   2  462.79   28.35
   1   9  -2  428.07   29.44
  -1   9   2  449.27   32.96
   1  -9   2  439.03   28.37
   1  -9   2  375.40   21.60
  -1  -9   2  502.48   32.21
  -1  -9  -2  510.66   39.61
   1  -9  -2  502.85   40.59
   1  -6  -3 1796.56   94.29
   1   6  -3 1796.65   80.28
   1  -6   3 1812.29   98.48
  -1  -6  -3 1733.16   96.21
  -1  -6   3 1827.62   87.14
   1   6   3 1898.80   48.38
   1   6   3 1786.80   80.95
  -1   6   3 1853.07   77.86
  -1   6  -3 1754.63   74.79
  -7   5  -1   30.46    6.67
   7   5   1   55.98    9.95
   7  -5  -1   63.91   15.56
  -7   5   1   36.86    6.36
  -7  -5  -1   43.94   22.96
   7   5  -1   46.07   10.28
   7  -5   1   50.42   14.11
   7   5  -1   63.12   11.49
   0 -11   0    6.35   10.55
   0  11   0  124.54   18.32
  -6   7   1  210.29   13.42
  -6  -7   1  198.86   20.43
   6   7   1  202.39   19.94
  -6   7  -1  194.47   12.33
   6  -7   1  179.88   19.41
  -6  -7  -1  160.40   29.02
   6   7  -1  218.07   20.53
   6  -7  -1  182.70   21.60
   8   3   0    5.47   12.12
   8  -3   0  -15.43   12.35
   8   3   0    7.19    6.98
   8   0   1    0.87   12.08
   8   0  -1  -15.48   14.86
   8   0  -1   -5.44    4.50
   8   0   1    2.42    2.85
   3   5  -3 2368.46  105.03
   3   5   3 2436.46   97.46
  -3  -5  -3 2431.55  120.86
  -3   5  -3 2337.44   89.90
   3  -5  -3 2501.42  113.39
  -3  -5   3 2380.98  117.10
   3  -5  -3 2323.29   94.13
   3  -5   3 2221.69   63.04
   7  -6   0   -8.13   12.04
   7   6   0   -1.47    8.82
  -7  -6   0   -0.49   14.66
  -7   6   0    3.44    6.39
  -7   0  -2  368.32   16.39
   7   0  -2  427.20   28.96
   7   0  -2  372.33   18.27
   7   0   2  395.01   27.39
   8  -1   1   41.96   14.95
   8  -1  -1   64.69   14.36
   8   1   1   66.88   15.23
   8   1  -1   62.79   13.48
   8   1  -1   39.12    6.92
   1  11   0 3162.79  162.82
  -1  11   0 3296.88  142.74
  -1 -11   0 3244.15  106.78
   1 -11   0 3149.04  151.86
   1 -11   0 3131.59  110.09
  -1 -11   0 3125.73  151.42
   7  -1  -2  544.37   22.33
   7  -1  -2  567.57   30.64
   7  -1   2  501.11   31.05
   7   1  -2  525.22   28.83
   7   1   2  521.07   19.52
  -7   1  -2  533.14   20.32
   7   1  -2  560.13   24.16
  -7  -1  -2  551.15   44.29
  -2   9  -2   -6.91   10.28
   2  -9  -2    6.18   17.67
  -2  -9   2    7.04    6.74
   2   9   2  -20.16   11.13
  -2  -9   2   31.52   15.44
  -2  -9  -2   -5.65   16.95
   2  -9   2   -0.78   11.43
   2   9  -2    0.62   12.81
   2  -9   2   -0.28    7.76
  -2   9   2   -6.47   10.77
  -2  -6  -3 1681.43   98.86
  -2   6   3 1285.55   51.79
  -2   6  -3 1371.72   67.99
  -2  -6   3 1395.45   76.52
   2   6  -3 1517.58   66.62
   2  -6  -3 1425.99   79.68
   2  -6   3 1343.55   70.49
   2   6   3 1420.77   64.70
   2   6   3 1571.84   42.53
   6  -5   2   34.75   14.86
  -6  -5  -2   58.03   21.06
  -6   5   2   53.83   10.12
   6   5  -2   45.43   10.95
   6   5  -2   46.61    8.41
  -6   5  -2   40.14    9.68
   6   5   2   44.56    8.96
   6  -5  -2   59.49   15.41
   3 -10   1 1273.32   60.47
   3  10  -1 1338.80   74.33
  -3 -10   1 1196.99   60.31
   3 -10  -1 1311.47   73.92
  -3 -10   1 1280.00   57.77
   3  10   1 1236.70   58.04
  -3  10  -1 1338.48   58.31
  -3  10   1 1375.35   64.10
  -3 -10  -1 1391.72   86.92
   5  -9   0  285.25   27.21
   5   9   0  335.89   29.34
  -5  -9   0  318.46   29.92
  -5   9   0  265.30   21.02
   5   0  -3    6.51   10.74
   5   0  -3   10.55    9.41
  -5   0  -3   -1.10    9.15
  -5   0  -3   18.47   16.52
  -4  -4  -3    5.64   14.83
   4   4  -3   13.18   10.92
  -4   4  -3  -19.73   11.87
   4  -4  -3   30.82   14.73
   4   4  -3    6.62    5.70
   4  -4   3    5.35    7.82
  -4  -4   3   18.75   15.08
  -4  -4  -3   -5.81   10.66
   8  -2  -1   46.98   12.83
   8   2   1   40.62   14.23
   8   2   1   21.94    5.10
   8  -2   1   16.03   13.89
   8  -2  -1   22.13    5.14
   8   2  -1    5.17   11.86
   8   2  -1   20.40    7.52
  -5   1  -3  896.16   57.91
   5  -1  -3  945.47   45.30
  -5  -1  -3  894.29   40.23
   5   1  -3  953.75   37.65
  -5   1  -3  951.13   43.58
   5   1  -3  906.91   41.08
   5  -1  -3  959.92   41.14
   7  -2   2    0.29   10.97
   7  -2  -2    5.09    7.95
   7   2  -2   26.91   11.35
  -7   2  -2   -2.65    6.47
   7  -2  -2   -7.20   11.24
  -7  -2  -2   -3.63   15.26
   7   2  -2   10.62    7.19
   7   2   2    9.97    7.44
  -6   8   0  356.76   20.98
   6   8   0  359.06   29.40
  -6  -8   0  331.47   34.77
   6  -8   0  309.90   28.67
   2 -11   0   -4.41   12.43
  -2 -11   0   -9.41    9.02
  -2 -11   0   -8.39   13.40
  -2  11   0   34.98   15.68
   2  11   0   -8.28   14.79
   4  10   0 5947.29  274.29
  -4  10   0 6334.02  265.14
  -4 -10   0 5761.77  317.52
   4 -10   0 6225.17  297.52
   4  -8  -2 2453.72  126.01
  -4  -8   2 2523.71   84.71
   4   8   2 2471.69   96.90
   4   8  -2 2389.19  102.09
  -4  -8   2 2485.42  119.66
  -4   8  -2 2355.38   95.24
  -4   8   2 2328.23   87.67
  -4  -8  -2 2557.96  152.18
   4  -8   2 2388.95   87.68
   8  -4   0 3848.44  177.88
   8   4   0 3858.00  117.56
   8   4   0 3708.22  174.34
   5   7   2 2801.01  104.13
   5   7  -2 2796.07  113.91
   5   7  -2 2701.60   84.09
   5  -7  -2 2769.18  134.44
  -5   7   2 2735.67  100.88
  -5   7  -2 2836.28  100.04
  -5  -7   2 2800.47  144.40
   5  -7   2 2798.10  106.51
  -5  -7  -2 2847.50  156.83
   5  -2  -3 1536.53   63.93
   5   2  -3 1456.88   63.01
   5  -2   3 1513.56   57.53
   5   2  -3 1347.11   47.81
  -5  -2  -3 1500.23   80.98
  -5  -2  -3 1407.27   58.35
  -5  -2   3 1439.77   78.62
  -5   2  -3 1402.02   59.48
   5  -2  -3 1490.74   66.92
   0 -11   1  -16.29   10.70
   0 -11  -1    5.79    4.28
   0  11   1   -6.28   13.59
   0 -11  -1   -2.02   15.02
   0 -11   1   -2.36   11.63
   0  11  -1  -12.13   15.63
   0  -7   3   12.55   16.37
   0   7  -3   32.29   13.70
   0   7   3  -13.46   14.72
   0  -7  -3   26.85   20.63
   8   3  -1    1.29    6.40
  -8  -3  -1   38.90   16.13
  -8   3   1   -1.63    4.03
   8  -3   1   -2.68   12.12
   8   3  -1  -15.35   12.69
   8  -3  -1    8.91   12.53
   7  -6  -1 3859.02  188.08
   7  -6   1 4171.71  172.93
  -7  -6  -1 3818.56  199.14
  -7   6   1 3942.00  107.02
   7   6   1 3500.35  135.65
   7   6  -1 3899.95  134.30
  -7   6  -1 3816.94  101.57
   7   3  -2 1531.45   57.19
   7  -3  -2 1635.42   78.37
   7   3   2 1588.49   50.35
  -7   3  -2 1621.91   47.56
   7  -3  -2 1573.72   53.24
   7   3  -2 1640.29   63.01
  -7  -3  -2 1623.68   91.25
   1  11  -1   15.92   16.31
   1 -11   1  -15.66   11.71
  -1 -11  -1    2.44    5.09
   1 -11   1    9.75   12.52
  -1  11  -1   23.18   18.20
   1 -11  -1   19.58   16.00
  -1 -11   1  -11.10   12.35
  -1 -11  -1   -0.86   17.65
   1  11   1   10.12   13.64
  -1  11   1    4.32   13.05
  -1 -11   1   15.67    9.88
   1   7  -3    2.22   13.02
  -1   7  -3   -7.98   15.26
   1  -7  -3   26.92   18.37
   1   7   3   13.47    4.79
   1   7   3   14.33   13.04
   1  -7   3    9.32    3.43
  -1  -7  -3   -9.78   18.92
   1  -7   3   25.81   14.79
  -1  -7   3   -3.63   14.85
  -1   7   3    9.00   12.17
   3  -9   2   19.15    9.75
   3   9   2    2.87   11.95
  -3  -9  -2   16.99   20.48
  -3   9   2   -0.83   10.55
   3   9  -2    5.24   13.22
  -3  -9   2   18.81   13.98
  -3   9  -2    8.14   13.04
   3  -9  -2   17.94   19.68
  -3   6  -3  914.15   48.56
   3  -6   3  891.96   27.53
   3   6  -3  914.56   46.76
  -3  -6  -3  956.08   68.79
  -3  -6   3  987.04   57.20
   3  -6  -3  990.60   61.06
   3   6   3  931.52   27.34
   3   6   3  996.22   50.25
  -5   9   1  137.71   16.67
   5   9  -1  168.72   20.09
   5  -9  -1  133.32   22.75
  -5   9  -1  166.59   13.75
  -5  -9   1  127.72   19.51
   5  -9   1  139.75   17.55
   5   9   1  213.01   25.10
  -5  -9  -1  117.93   25.03
   5   3  -3   69.38    9.00
   5  -3   3   74.02   10.61
  -5   3  -3   95.43   13.24
   5   3  -3   74.28   13.05
  -5  -3   3   77.47   18.21
  -5  -3  -3   83.03   20.64
   5  -3  -3   84.17   15.56
  -5  -3  -3   59.49   16.07
   5  -3  -3   53.99   14.25
   4   5  -3  118.98    7.10
  -4  -5  -3  117.17   21.69
   4  -5  -3  131.68   22.72
   4   5   3  117.93   14.82
   4  -5  -3  148.14   15.41
  -4   5  -3  129.42   17.30
   4  -5   3  105.69   10.86
  -4  -5   3  135.21   21.45
   4   5  -3  150.16   16.00
  -7  -7   0 2235.08  126.68
   7  -7   0 2170.88  103.64
  -7   7   0 2182.16   61.95
   7   7   0 2109.35   79.95
   6  -6   2  157.39   18.99
  -6  -6  -2  175.58   26.69
  -6   6  -2  180.18   13.99
   6   6   2  171.29   13.11
   6  -6  -2  166.84   23.08
   6   6  -2  164.72   16.29
   6   6  -2  169.65   14.67
   0  10   2 7052.76  311.90
   0  10  -2 7254.62  320.57
   0 -10   2 7273.53  373.64
   0 -10  -2 7214.34  393.26
  -6   8  -1   33.52    9.62
   6   8   1   32.26   20.28
   6  -8  -1   44.25   21.17
  -6  -8  -1   49.21   20.18
  -6   8   1   37.72   10.37
   6   8  -1   50.33   15.42
   6  -8   1   54.40   14.32
  -6  -8   1    2.24   14.24
  -3 -11   0 4575.52  219.28
  -3  11   0 4449.48  183.94
   3 -11   0 4242.05  218.94
  -3 -11   0 4084.23  161.53
   3  11   0 4449.51  206.60
  -2  11  -1  695.26   40.14
   2  11   1  703.23   48.99
  -2 -11  -1  675.27   50.51
  -2  11   1  747.85   40.04
  -2 -11   1  749.49   37.11
  -2 -11   1  809.02   40.65
   2 -11  -1  698.86   54.80
   2 -11   1  811.13   40.58
   2  11  -1  775.80   49.56
  -2   7   3   26.87   12.68
  -2  -7   3   39.43   15.89
  -2   7  -3   41.44   12.34
   2   7   3   18.60    5.07
   2   7  -3    2.47   14.18
  -2  -7  -3    7.06   19.70
   2  -7  -3   44.96   16.21
   2  -7   3   15.24    5.44
   2   7   3   26.72   13.72
   2  -7   3   14.18   15.05
  -4 -10   1   56.32   17.77
  -4 -10  -1   78.22   20.66
   4 -10   1   93.55   16.41
   4  10  -1   82.71   17.61
  -4  10  -1   56.82   16.49
  -4 -10   1   64.44   14.30
   4 -10  -1   67.28   18.29
   4  10   1   76.54   21.63
  -4  10   1   56.11   13.99
  -8   5   0    0.17    3.44
  -8  -5   0  -14.15   19.07
   8  -5   0   -1.17   13.22
   8   5   0  -19.39   11.41
   8   4  -1   21.53    7.86
   8   4  -1   -6.39   11.08
   8   4   1   31.54    9.75
  -8   4   1   10.83    4.20
  -8   4  -1   16.99    3.33
   8  -4   1   32.79   16.65
   8  -4  -1   16.64   13.71
  -8  -4  -1   -0.11   18.29
   1  10  -2  531.69   32.78
  -1  10   2  549.48   30.07
  -1  10  -2  522.02   31.40
   1  10   2  485.93   36.54
  -1 -10   2  499.92   33.05
   1 -10  -2  472.91   42.26
  -1 -10   2  459.30   21.70
  -1 -10  -2  495.91   42.04
   1 -10   2  473.76   32.77
   1 -10   2  425.19   22.31
   7   4  -2  278.23   20.34
  -7   4  -2  296.49   14.34
   7  -4  -2  356.75   17.66
   7  -4  -2  216.78   24.70
   7   4  -2  284.31   18.55
   7  -4   2  269.78   27.04
   7   4   2  317.43   16.65
  -7  -4  -2  291.74   34.19
   5  -4   3  390.78   21.78
   5   4  -3  361.18   16.52
  -5   4  -3  381.53   23.67
  -5  -4  -3  408.76   35.07
   5  -4  -3  405.55   26.81
   5  -4  -3  405.84   33.01
  -5  -4   3  406.96   34.69
   5   4   3  413.98   20.85
   5   4  -3  393.72   28.96
   9   0   0   14.26   13.79
   2  10  -2   77.33   18.14
   2 -10   2   92.40   17.22
   2 -10   2   99.96   12.66
  -2 -10   2  111.98   20.68
  -2  10  -2   62.43   15.90
  -2 -10   2   91.16   11.49
   2 -10  -2   71.76   22.04
  -2  10   2   91.04   15.18
   2  10   2  121.51   20.02
  -2 -10  -2  106.46   29.63
   9   1   0 1630.95   78.60
   9  -1   0 1685.74   86.05
  -5 -10   0   23.41   14.39
   5 -10   0   -4.65   16.25
  -5  10   0   -4.88    9.75
   5  10   0    2.10   13.46
   5  -8   2  254.23   17.60
  -5  -8   2  227.16   31.22
  -5  -8  -2  220.69   31.35
   5   8  -2  276.68   24.53
  -5  -8   2  238.20   19.65
  -5   8  -2  225.00   19.16
   5   8   2  246.13   22.89
   5  -8  -2  171.68   25.34
  -5   8   2  287.11   20.35
   0 -12   0  305.15   18.33
   0 -12   0  267.23   26.31
   0  12   0  251.42   27.72
  -7   7   1   10.77    7.94
   7  -7  -1   21.39   14.39
  -7   7  -1   15.27    6.43
  -7  -7   1   12.18   17.04
   7   7   1   27.18   15.92
   7   7  -1   27.83   12.50
   7  -7   1    6.01   12.79
  -7  -7  -1   11.67   16.73
   0   0  -4 5256.43  244.99
   0   0  -4 5422.24  215.09
   0   0   4 5411.84  241.20
  -6   9   0    6.64   11.15
   6  -9   0  -24.57   17.28
   6   9   0  -12.89   15.39
  -6  -9   0  -20.73   15.46
  -6   0  -3    3.95   14.27
   6   0  -3  -11.39   11.17
   6   0  -3   -5.05    8.47
  -6   0  -3   -1.65   10.95
   0  -8  -3   11.73   16.61
   0   8   3  -17.16   12.17
   0  -8   3   -3.70   19.50
   0  -1   4 3530.88  153.02
   0   1  -4 3405.99  114.37
   0  -1  -4 3282.84  138.89
   0   1  -4 3132.00  140.50
   0  -1  -4 3366.48  148.82
   0   1   4 3259.63  140.68
  -4   9   2  155.97   15.62
  -4  -9  -2  108.84   25.35
  -4  -9   2  124.36   15.53
   4  -9   2  134.35   13.70
  -4  -9   2  134.48   20.06
  -4   9  -2  131.37   17.25
   4   9   2  174.25   20.89
   4  -9  -2  123.89   22.64
   4   9  -2  191.30   22.52
   4  -6   3   18.09    7.61
   4  -6  -3   21.39   15.25
  -4   6  -3    7.14   12.83
   4   6  -3   24.30    4.36
   4   6  -3   51.12   13.37
  -4   6   3   -9.33    7.63
  -4  -6  -3   -1.95   17.13
   4   6   3   18.68   14.66
  -4  -6   3   20.81   20.16
  -6  -1  -3 1711.88   68.36
  -6  -1  -3 1564.05   93.97
  -6   1  -3 1650.64   63.39
   6  -1  -3 1579.53   65.84
   6   1  -3 1636.23   69.04
   6  -1  -3 1595.91   72.05
   6   1  -3 1631.45   63.68
  -6   1  -3 1525.54   84.28
   1 -12   0   10.55    9.19
   1 -12   0  -15.95   17.58
   1  12   0  -27.97   18.31
  -1  12   0  -10.98   15.22
   3  11  -1   15.07   16.77
  -3 -11  -1  -28.92   22.92
   3 -11  -1  -14.92   19.04
  -3 -11   1  -16.09   13.42
   3 -11   1    2.28   11.45
  -3 -11   1   35.63   12.53
  -3  11   1   -4.17   12.42
  -3  11  -1   12.18   12.84
   3  11   1  -15.03   17.24
  -1   0  -4  918.28   49.75
   1   0   4 1030.06   49.42
   1   0  -4  917.56   38.88
   1   0  -4  948.06   58.62
  -1   0  -4  934.64   44.76
  -1   0   4 1008.26   47.35
  -3  -7   3  170.81   24.17
   3  -7  -3  110.52   21.87
   3  -7   3  138.77   10.45
   3   7   3  160.61    8.29
  -3   7   3  163.79   16.95
   3   7  -3  165.27   18.76
   3   7   3  132.91   18.50
  -3  -7  -3  143.58   25.22
  -3   7  -3  150.77   20.80
   9  -2   0    1.82   14.44
   9   2   0    7.34   12.18
   9   2   0    0.74    4.15
   8  -5  -1  416.40   34.59
   8   5  -1  424.15   21.13
   8  -5   1  415.15   30.77
  -8   5  -1  430.85   12.16
   8   5   1  433.70   27.34
   8   5  -1  401.05   31.44
  -8   5   1  424.25   13.05
  -8  -5  -1  389.95   41.41
   1  -8  -3  815.17   54.95
  -1  -8   3  735.59   45.63
  -1  -8  -3  748.61   51.96
  -1   8  -3  803.80   41.33
   1  -8   3  802.02   49.50
   1   8   3  791.91   42.28
   1   8  -3  802.90   43.86
  -1  -1  -4  993.25   49.36
   1  -1  -4 1029.49   53.94
  -1   1  -4  990.29   50.06
  -1   1   4 1042.01   49.27
   1   1   4 1070.21   47.93
   1  -1  -4 1002.06   45.87
  -1  -1   4  966.00   52.01
  -1  -1  -4 1090.80   51.03
   1  -1   4 1131.65   54.29
   1   1  -4  904.85   35.02
   1   1  -4 1003.67   51.05
   7  -5  -2  132.81   20.47
   7  -5   2  147.65   18.20
   7   5  -2  162.47   16.82
   7   5   2  157.21   11.02
  -7   5  -2  136.58   11.41
   7   5  -2  139.77   15.56
  -7   5   2  136.92   12.06
  -7  -5  -2  153.28   25.45
   0  -2  -4 1338.09   65.02
   0   2  -4 1326.21   42.99
   0  -2   4 1390.54   67.55
   0   2  -4 1214.86   59.54
   0  -2  -4 1237.85   63.84
   0   2   4 1379.33   58.96
   6   7  -2   13.33   12.97
   6   7   2    6.71    9.06
   6   7  -2    5.03    9.16
   6  -7   2   33.22   12.50
  -6   7   2    6.71    9.80
  -6  -7  -2   13.40   23.14
   6  -7  -2   -6.45   14.21
  -6   7  -2    0.02    8.85
  -6   2  -3 1314.32   49.65
  -6  -2  -3 1217.26   56.93
   6   2  -3 1301.02   54.10
   6  -2   3 1345.09   60.23
   6  -2  -3 1317.33   51.06
  -6   2  -3 1332.47   50.35
   6  -2  -3 1277.69   65.22
  -8  -6   0 3287.98  185.62
  -8   6   0 3292.66   75.21
   8   6   0 3640.44  131.09
   8   0  -2 7847.47  344.75
   8   0  -2 7364.93  253.40
   8   0   2 7584.30  230.66
   4 -11   0   12.46   12.15
  -4 -11   0  -12.49   14.12
  -4  11   0   -2.69   11.09
   4  11   0    4.05   14.37
   8   1   2  109.40    9.07
   8   1  -2  106.14   11.03
   8   1  -2   80.58   15.39
   8   1   2   94.41   18.68
   8  -1  -2   97.92   16.23
   8  -1   2  141.30   19.00
   8  -1  -2  109.77   10.61
  -8   1  -2   95.95    8.59
   1  -2  -4  -14.94   12.70
   1  -2   4   36.82   13.31
  -1   2  -4   14.22    8.69
  -1   2   4    9.61   12.04
   1   2  -4   -3.21    6.85
   1   2  -4    2.15   11.99
  -1  -2  -4   -5.89   11.41
   1  -2  -4   -8.74   13.06
   1   2   4   -2.36   10.50
  -1  -2   4   -5.58   13.49
  -1   2  -4   24.89   14.53
  -1  -2  -4   40.93   12.73
  -5  -5   3 1313.52   76.26
   5  -5  -3 1287.57   53.32
   5  -5  -3 1264.08   68.08
   5   5   3 1268.91   55.73
   5  -5   3 1251.22   46.94
   5   5  -3 1211.76   36.36
  -5   5  -3 1286.66   49.41
   5   5  -3 1290.49   58.50
  -5  -5  -3 1328.13   77.34
  -7  -8   0   20.79   17.38
   7  -8   0   -5.44   16.34
  -7   8   0   -1.62    8.13
   7   8   0    9.23   12.93
  -2 -12   0  125.64   23.41
   2  12   0  206.12   26.23
  -2 -12   0  205.17   15.96
  -2  12   0  223.27   27.41
   2 -12   0  219.29   27.42
   2   0  -4  139.47   19.86
  -2   0   4  152.03   19.10
   2   0   4  140.37   16.08
  -2   0  -4  112.23   17.33
  -2   0  -4  142.61   17.87
   9   3   0 1940.11   86.89
   9  -3   0 1942.49   92.63
   9   3   0 1690.10   42.69
   9   0   1    1.82    2.93
   9   0  -1    6.43   13.11
   9   0  -1    1.88    4.40
   9   0   1    5.93   13.32
  -3  10   2  463.13   27.33
  -3  10  -2  443.56   28.01
   3 -10  -2  415.44   39.05
  -3 -10   2  444.83   38.21
  -3 -10   2  459.99   23.63
   3  10   2  448.56   29.71
  -3 -10  -2  444.25   46.63
   3 -10   2  472.74   25.88
   3  10  -2  464.46   31.20
   2  -8   3 1293.00   38.06
  -2   8   3 1392.94   69.13
  -2  -8  -3 1636.35   98.71
   2   8  -3 1492.42   70.19
   2  -8   3 1398.78   82.23
  -2  -8   3 1503.10   87.76
   2   8   3 1450.33   68.80
  -2   8  -3 1491.59   71.94
   2  -8  -3 1536.80   86.00
  -2   1   4   88.39   14.08
   2  -1  -4   40.25   12.75
   2  -1   4   50.15   16.79
   2   1  -4   57.26   14.62
  -2  -1   4   56.91   16.07
  -2  -1  -4   43.17   13.01
   2  -1  -4   52.08   19.24
   2   1   4   32.82   11.82
  -2   1  -4   66.82   14.20
   2   1  -4   49.03    9.28
  -2  -1  -4   72.73   15.09
  -2   1  -4   65.62   17.43
   9   1  -1   22.85    5.90
   9  -1  -1    1.97   17.23
   9   1   1   17.22    5.69
   9   1   1   22.72   14.91
   9  -1   1   22.64   13.61
   9   1  -1   65.75   13.77
  -8   2  -2  834.01   26.06
   8   2  -2  818.62   40.21
   8  -2  -2  854.45   29.86
   8  -2   2  876.57   49.11
   8   2  -2  825.59   32.37
   8   2   2  838.03   26.90
   8  -2  -2  816.99   49.45
  -8  -2  -2  737.90   63.25
  -5 -10   1   39.24   16.73
   5  10   1   55.32   20.02
  -5  10   1   41.93   14.34
   5 -10   1   38.37   16.77
  -5 -10  -1   12.16   23.86
   5 -10  -1    1.79   17.14
  -5  10  -1   24.26   13.57
   5  10  -1   30.98   15.54
  -5 -10   1   48.49   13.11
   0 -12   1   12.20   12.65
   0  12  -1   -8.57   14.26
   0 -12   1   17.41   13.42
   0 -12  -1  -11.74   15.93
   0  12   1   29.48   19.51
   0 -12  -1   -9.25    5.62
   0   3   4 6527.47  253.51
   0  -3  -4 6386.16  307.72
   0   3  -4 5933.76  180.17
   0  -3  -4 6045.25  292.88
   0  -3   4 6268.74  304.65
   6   9  -1 5095.59  218.73
  -6  -9  -1 3984.58  284.76
  -6   9   1 5065.15  183.53
   6   9   1 4497.96  238.88
  -6  -9   1 4942.65  239.36
   6  -9  -1 4999.78  249.81
   6  -9   1 4842.85  223.42
  -6   9  -1 4950.34  167.63
   6  -3  -3  979.53   49.61
   6   3  -3  936.33   35.98
   6  -3  -3 1019.19   40.34
   6   3  -3  909.74   41.75
  -6  -3  -3  918.45   61.94
  -6   3  -3  918.83   36.08
  -1 -12   1 1065.15   57.49
  -1 -12   1 1221.34   53.37
  -1 -12  -1 1209.07   74.68
   1 -12  -1 1188.72   74.90
   1  12   1 1413.06   83.02
  -1  12  -1 1098.95   64.20
  -1  12   1 1463.89   78.94
   1 -12   1 1111.70   58.32
  -1 -12  -1 1079.44   30.22
   1 -12   1 1120.31   55.31
   1  12  -1 1022.62   65.60
   1   3  -4 1087.71   57.24
  -1   3   4 1160.15   51.82
  -1  -3   4 1126.84   66.54
  -1   3  -4 1048.63   38.31
  -1  -3  -4 1126.99   55.92
  -1   3  -4 1148.13   56.69
   1  -3   4 1190.80   64.50
  -1  -3  -4 1166.10   60.48
   1   3   4 1222.08   48.53
   1  -3  -4 1157.08   56.62
   1  -3  -4 1104.17   57.72
  -2  -2  -4   10.29   13.15
  -2  -2  -4    0.10   12.27
  -2   2  -4   17.40   11.18
   2   2  -4   10.65    7.80
  -2   2  -4    6.39    9.19
  -2  -2   4   -4.69   14.12
   2  -2  -4  -12.67   12.32
   2   2   4    6.27   11.72
   2  -2   4   17.44   12.53
   2  -2  -4   16.73   13.58
   2   2  -4   10.55   12.98
  -2   2   4   12.71   11.20
   9  -2  -1 1127.68   64.22
  -9   2   1 1020.06   20.06
   9  -2   1 1209.43   61.82
   9   2   1 1141.52   31.60
   9   2   1 1097.01   62.77
   0 -11  -2  828.72   62.89
   0  11   2  881.44   47.16
   0 -11   2  973.83   53.44
   0  11  -2  876.21   48.30
   0 -11   2  775.75   40.95
   8   6   1   64.16   15.70
   8  -6  -1   35.47   16.78
   8   6  -1   52.97   14.80
  -8  -6  -1   50.20   18.83
  -8   6  -1   26.64    6.18
   8  -6   1   66.49   17.93
   8   6  -1   42.84   11.29
  -8   6   1   30.39    6.59
   8  -3   2 1457.35   76.08
   8  -3  -2 1402.75   70.26
  -8   3  -2 1433.28   43.27
   8   3   2 1422.27   43.76
   8   3  -2 1418.20   48.58
  -8  -3  -2 1410.55   94.31
   8   3  -2 1453.88   61.34
   8  -3  -2 1418.20   49.31
   7   6   2   71.96   12.15
   7  -6   2   87.11   17.36
   7  -6  -2   55.81   18.07
  -7   6  -2   88.18   11.91
  -7   6   2   83.69   11.61
  -7  -6  -2  123.20   25.11
   7   6  -2   95.02   14.08
   7   6  -2  116.13   15.30
   4 -11   1  813.77   41.21
   4  11  -1  709.93   44.55
  -4  11   1  721.07   36.76
  -4 -11  -1  746.91   57.43
  -4 -11   1  707.43   46.29
  -4  11  -1  806.01   44.08
   4 -11  -1  719.36   52.73
   4  11   1  672.15   53.58
  -4 -11   1  685.67   42.96
  -4   7  -3  118.01   16.43
  -4  -7  -3   75.14   22.65
  -4   7   3  119.21   14.17
   4   7   3   93.66   18.62
   4  -7  -3   64.84   18.55
   4   7  -3   85.11   20.18
   4  -7   3   70.37    9.76
  -4  -7   3   88.51   24.62
   9   4   0    4.46   12.56
   9  -4   0  -16.42   14.17
   9   4   0    6.16    6.42
   1 -11  -2 2566.97  153.00
  -1  11  -2 2343.35  104.33
   1  11   2 2383.98  115.84
  -1 -11   2 2228.90  122.39
  -1 -11  -2 2282.76  138.97
   1 -11   2 2551.94  121.86
   1  11  -2 2365.09  118.53
  -1  11   2 2336.36  102.84
   1 -11   2 2195.65   81.75
  -7  -8  -1 1769.35  115.96
   7  -8  -1 1961.45  102.07
   7  -8   1 1765.47   89.45
  -7  -8   1 1754.70   92.33
  -7   8   1 1896.53   64.24
   7   8  -1 1720.13   69.77
   7   8   1 1616.31   84.76
   3 -12   0  -15.66   13.67
   3  12   0   -8.12   15.27
  -3  12   0  -20.38   12.61
  -3 -12   0    0.11   14.86
  -3 -12   0    4.23    9.69
   3   0  -4 3236.27  140.01
   3   0   4 3006.24  136.24
   3   0  -4 3069.46  115.06
  -3   0   4 3001.84  154.09
  -3   0  -4 3172.15  138.57
  -2  12   1  341.83   34.51
  -2 -12  -1  270.00   32.64
   2 -12   1  270.75   24.41
   2 -12  -1  232.28   29.60
   2  12   1  281.64   41.96
  -2 -12   1  228.01   27.81
  -2  12  -1  267.25   27.28
  -2 -12   1  280.92   24.19
   2  12  -1  281.29   30.02
   2 -12   1  258.89   25.63
   0   4   4  906.48   37.18
   0  -4  -4  847.46   53.49
   0  -4  -4  774.74   46.80
   0   4  -4  799.06   47.08
   0  -4   4  741.35   57.97
   2  -3  -4   -4.31   11.57
   2  -3   4  -14.00   13.22
   2  -3  -4    6.22   12.48
  -2   3  -4   -8.92   14.16
   2   3   4   14.12    8.84
  -2  -3  -4   -0.42   13.02
  -2   3   4   11.51   10.04
   2   3  -4  -18.75   14.66
  -2  -3   4   -3.63   14.49
   2   3  -4    2.62    5.55
  -2   3  -4    4.99    8.80
  -2  -3  -4   -0.00   15.14
   6  -4  -3  384.66   23.02
  -6   4  -3  401.82   21.40
   6   4   3  416.72   20.43
   6  -4  -3  426.55   29.63
   6   4  -3  318.46   23.29
  -6  -4  -3  435.90   41.19
   6  -4   3  421.97   24.04
   6   4  -3  365.34   20.02
   9   3   1   20.29    6.94
   9  -3   1   31.33   13.88
   9  -3  -1   -7.45   14.34
   9   3  -1    5.59    6.59
  -9   3   1   14.28    3.40
   9   3  -1    8.21   11.13
   9   3   1   13.89   17.13
   3   8   3  814.05   19.51
   3  -8   3  794.08   49.75
   3   8  -3  874.92   47.19
   3  -8   3  807.75   27.69
  -3  -8  -3  982.13   72.96
   3  -8  -3  862.33   54.80
  -3   8   3  829.21   41.11
  -3   8  -3  885.10   43.08
  -3  -8   3  873.75   55.57
   3   8   3  886.76   45.55
  -3   1  -4  321.80   25.79
  -3   1  -4  350.67   26.49
   3  -1  -4  343.98   20.89
  -3  -1   4  367.28   30.31
   3   1   4  353.59   20.93
   3   1  -4  343.04   26.19
   3   1  -4  306.15   18.64
  -3  -1  -4  312.23   30.46
   3  -1  -4  382.48   26.63
  -3   1   4  377.23   27.14
  -3  -1  -4  370.31   26.19
   3  -1   4  347.86   24.14
   5   9   2  322.59   26.41
  -5  -9   2  292.06   32.74
  -5   9  -2  300.30   18.65
   5  -9  -2  218.38   28.83
  -5  -9   2  307.08   22.66
  -5   9   2  283.90   19.24
   5  -9   2  275.55   22.43
   5   9  -2  278.03   24.29
  -5  -9  -2  237.03   35.79
   5   6  -3 1070.95   49.54
  -5  -6  -3 1005.44   70.13
   5   6   3 1043.26   44.96
   5  -6   3  991.38   39.72
   5   6  -3  976.49   30.11
   5  -6  -3 1087.37   62.53
  -5  -6   3 1037.29   69.14
  -5   6  -3 1020.70   47.44
  -8   7   0   -0.40    6.66
   8   7   0    5.82    9.12
  -8  -7   0   19.81   15.59
   8  -7   0  -25.74   13.53
  -1  -4  -4 1265.17   68.62
  -1  -4  -4 1102.11   60.83
   1   4   4 1129.95   44.72
  -1   4  -4 1168.14   59.29
   1  -4  -4 1228.61   60.24
   1  -4  -4 1097.76   57.88
  -1   4   4 1172.32   48.43
   1   4  -4 1201.34   58.21
   1  -4   4 1147.65   73.25
   1  -4   4 1052.05   25.11
  -1  -4   4 1104.85   71.34
   0  -9   3   29.98   16.54
   0   9  -3    3.80   17.00
   0  -9  -3    2.94   22.98
  -6 -10   0   44.95   18.92
   6 -10   0   87.38   16.32
   6  10   0   45.44   20.97
  -6  10   0   56.57   11.67
   6  -8  -2  120.53   22.02
   6  -8   2  115.17   17.69
   6   8   2  161.04   15.21
  -6   8  -2  109.99   14.73
  -6   8   2  114.09   15.05
  -6  -8  -2  147.73   26.98
   6   8  -2  117.71   13.54
   6   8  -2  134.34   19.79
  -1  -9   3 1029.41   61.96
   1  -9  -3 1089.33   81.90
  -1   9  -3 1130.42   61.69
  -1  -9  -3 1038.31   78.67
   1  -9   3 1091.35   66.52
   1   9   3 1068.47   54.30
  -1   9   3 1039.71   52.80
   1   9  -3 1154.63   59.22
  -3   2  -4   79.32   14.66
  -3  -2  -4   88.29   19.69
   3   2  -4   68.68    8.61
  -3   2   4  139.53   19.14
   3   2   4   85.59   14.18
   3  -2  -4   92.23   17.13
   3  -2   4   81.96   14.81
   3  -2  -4   60.87   13.66
  -3  -2  -4   84.56   16.69
  -3  -2   4  123.20   23.83
  -3   2  -4   82.40   14.95
   3   2  -4   69.42   16.39
  -2 -11   2  109.80   21.60
  -2  11  -2   78.41   16.88
   2 -11  -2  103.21   20.89
   2 -11   2   78.20   16.67
   2 -11   2   91.47   13.79
  -2  11   2  102.26   15.65
   2  11  -2   95.79   21.44
   2  11   2   87.43   21.61
  -2 -11   2   57.94   12.42
  -2 -11  -2  110.14   24.81
   4  10  -2 4604.54  207.13
  -4  10   2 4383.07  181.42
   4  10   2 4479.92  209.47
  -4 -10   2 4110.47  227.25
  -4  10  -2 4406.87  176.14
  -4 -10  -2 4612.11  268.31
   4 -10   2 4468.62  187.59
  -4 -10   2 4367.98  187.04
   8  -4  -2 2416.56  114.71
  -8  -4  -2 2380.65  141.24
   8   4  -2 2501.30   97.75
   8   4  -2 2247.44   84.60
   8  -4   2 2439.74  105.89
   8   4   2 2409.38   74.91
  -8   4  -2 2206.56   63.98
  -5  11   0 2578.34  109.92
   5 -11   0 2478.53  128.23
  -5 -11   0 2589.68  138.77
   5  11   0 2501.58  128.86
   7  -9   0   63.94   17.12
  -7  -9   0   90.15   18.42
   7   9   0   87.39   17.36
  -7   9   0   52.59   11.18
  -2  -4  -4    7.74   14.04
  -2   4  -4    7.13   15.90
   2  -4  -4   14.48   15.90
   2   4   4    1.82   10.72
  -2   4   4    4.97    9.30
   2  -4  -4   26.75   16.07
   2   4  -4    8.72   15.49
   2  -4   4   -0.23    5.45
   2  -4   4   -4.47   14.73
  -2  -4  -4   11.72   14.00
  -2  -4   4    5.52   15.49
  -7   0  -3   -3.38   11.04
   7   0  -3    3.96    9.73
  -7   0  -3   20.54   19.66
   7   0  -3   31.99   11.03
   9   5   0  -12.18   12.50
   9   5   0    1.91    9.69
   9  -5   0   19.77   14.19
   9   4  -1   88.51   18.56
   9  -4  -1   81.20   18.39
   9   4   1  100.67   12.23
  -9   4   1   87.33    4.85
   9  -4   1   70.86   23.19
  -9  -4  -1  128.31   23.52
   9   4  -1   89.37   10.24
  -7  -1  -3 1279.42   55.64
   7   1  -3 1422.00   59.10
   7  -1  -3 1366.33   56.67
   7   1  -3 1338.73   58.95
   7  -1  -3 1289.81   60.32
  -7   1  -3 1381.63   54.00
   7  -1   3 1452.49   64.43
  -7  -1  -3 1184.60   79.92
   3 -12   1 2342.58  112.63
  -3 -12  -1 2496.78  148.96
  -3 -12   1 2223.37  106.05
  -3 -12   1 2265.09  103.86
   3  12  -1 2150.93  129.43
   3 -12  -1 2367.72  129.16
   3  12   1 1973.09  150.32
  -3  12  -1 2149.49  111.40
  -3  12   1 2638.83  147.05
  -3   3  -4 1307.18   54.00
   3  -3  -4 1286.62   72.66
  -3   3   4 1360.83   58.39
   3   3  -4 1340.82   63.37
   3   3  -4 1119.56   34.41
  -3  -3  -4 1328.95   65.83
   3   3   4 1280.48   49.53
   3  -3   4 1237.76   61.26
  -3  -3  -4 1228.71   73.38
  -3  -3   4 1267.80   73.71
   3  -3  -4 1358.55   68.07
  -3   3  -4 1129.11   53.73
   0  13   0  -11.36   13.60
   0 -13   0   -9.21   13.96
   0 -13   0   15.37    9.57
   2  -9   3 2536.84  130.83
   2   9   3 2700.88  124.31
  -2  -9   3 2793.86  142.06
   2   9  -3 2740.27  127.37
   2  -9  -3 2699.68  157.42
  -2   9  -3 2727.59  129.79
  -2  -9  -3 2809.91  182.84
  -2   9   3 2520.45  121.36
   0  -5  -4   62.88   19.65
   0  -5   4   75.87   17.77
   0   5  -4   73.36   16.65
   0   5   4   42.10   10.16
   0  -5  -4   62.82   17.33
  -6   5  -3 2814.14  106.69
  -6  -5  -3 2756.92  162.41
   6   5  -3 2682.90  112.85
   6  -5   3 2676.88  108.10
   6   5   3 2832.99  110.45
   6   5  -3 2661.25   82.70
   6  -5  -3 2780.14  107.95
   6  -5  -3 2559.79  125.70
  -6  -5   3 2665.45  149.78
   8  -7   1  188.88   22.98
  -8  -7  -1  184.22   29.07
   8   7  -1  232.72   18.01
   8  -7  -1  188.71   24.90
   8   7   1  219.13   19.69
  -8   7   1  166.55   11.57
  -8   7  -1  199.53   10.45
   1 -13   0 1468.67   57.70
   1  13   0 1372.16   69.89
   1 -13   0 1601.81   86.17
  -1 -13   0 1331.66   51.63
  -1  13   0 1406.71   69.70
  -1 -13   0 1494.16   80.52
   1  -5   4  136.11   21.27
  -1  -5  -4  101.70   21.55
   1   5   4  142.88   12.71
  -1   5  -4  130.86   18.20
   1   5  -4  115.15   19.63
  -1  -5   4  135.72   21.05
   1  -5  -4  132.12   18.39
  -1   5   4  117.67   13.61
   1  -5  -4  115.41   24.62
  -1  -5  -4   72.10   20.14
   7  -7   2 1603.72   73.80
   7   7  -2 1448.60   63.08
   7  -7  -2 1541.95   88.10
  -7  -7  -2 1752.76  110.07
   7   7  -2 1665.25   67.09
   7   7   2 1594.20   63.47
  -7   7  -2 1645.54   55.27
  -7   7   2 1517.51   56.04
   7   2  -3 1574.37   60.66
  -7   2  -3 1571.24   59.36
  -7  -2  -3 1577.07   96.72
  -7  -2  -3 1480.17   59.64
   7  -2   3 1612.81   69.93
   7  -2  -3 1613.50   60.98
   7  -2  -3 1517.87   71.18
   7   2  -3 1474.82   56.63
  -4 -12   0   96.45   18.98
   4 -12   0   71.62   18.22
   4  12   0  110.68   19.82
  -4  12   0   71.13   16.81
   4   0  -4 2752.34  124.93
  -4   0  -4 2711.99  121.15
   4   0  -4 2919.15  114.49
  -4   0   4 2814.71  144.55
  -4   0  -4 2758.69  135.49
   6 -10   1   63.94   18.18
  -6  10   1   89.15   15.68
   6 -10  -1   99.38   20.47
   6  10   1  100.79   21.83
  -6 -10   1  103.18   20.71
  -6  10  -1  107.55   12.28
  -6 -10  -1  104.33   24.85
   6  10  -1  118.69   18.39
   3 -11  -2 2661.10  151.48
   3  11  -2 2739.18  127.14
   3  11   2 2625.40  122.56
   3 -11   2 2522.31  103.29
  -3  11  -2 2666.59  119.28
  -3  11   2 2650.97  114.04
  -3 -11  -2 2536.64  171.73
  -3 -11   2 2629.79  142.40
  -3 -11   2 2706.88  103.80
  -4   8   3  161.88   18.73
   4  -8   3  119.76   12.02
  -4  -8   3  138.27   22.50
   4   8  -3  116.37    6.88
   4  -8  -3  150.17   22.75
   4   8  -3  124.13   23.30
  -4   8  -3  131.66   15.85
   4   8   3  148.47   21.03
  -4  -8  -3  106.21   25.76
   4  -1  -4 1734.44   76.62
  -4   1  -4 1645.84   82.15
  -4  -1  -4 1856.17  101.07
  -4  -1  -4 1616.90   76.93
  -4   1   4 1767.29   83.82
   4   1  -4 1732.18   64.23
   4   1  -4 1548.91   75.85
   4  -1  -4 1676.51   77.98
  -4  -1   4 1686.57   90.47
  -4   1  -4 1746.95   81.42
   8   5  -2   26.20    8.39
   8   5  -2  -13.75   11.30
  -8   5  -2   -0.63    6.40
   8  -5   2  -18.25   12.51
  -8   5   2   -5.11    7.33
   8   5   2   -0.07    7.54
   8  -5  -2   20.70   15.79
  -8  -5  -2  -18.28   21.66
  -5 -11   1  167.07   22.02
  -5 -11   1  155.68   23.89
   5 -11  -1   84.92   22.83
  -5  11  -1  180.02   19.68
  -5  11   1  146.05   16.96
   5  11  -1  144.32   21.52
  -5 -11  -1  120.06   24.90
   5 -11   1  112.52   21.75
   5  11   1  173.85   32.51
   5   7  -3   82.30   16.45
  -5  -7   3   72.76   20.41
  -5   7  -3   87.45   12.52
   5  -7  -3   84.87   19.98
   5   7   3   83.26   14.32
   5   7  -3   83.50    7.53
  -5  -7  -3   70.52   22.78
  -5   7   3   88.79   13.13
   5  -7   3   85.77   12.15
  10   0   0   65.87   17.47
   3  -4  -4 1466.21   71.44
  -3  -4  -4 1485.61   90.99
  -3  -4   4 1483.73   84.75
   3   4   4 1484.84   59.16
   3  -4   4 1372.01   72.51
   3  -4   4 1384.03   48.56
   3   4  -4 1502.41   68.54
  -3  -4  -4 1465.99   80.16
   3  -4  -4 1386.63   78.42
  -3   4  -4 1401.62   66.86
   2 -13   0   -4.32   17.49
  -2  13   0   -2.22   17.37
  -2 -13   0  -11.94   14.99
   2  13   0   10.20   16.54
  -2 -13   0   19.69    9.89
   7  -9   1  124.66   19.85
  -7   9  -1  158.48   13.10
  -7  -9   1  115.11   25.81
   7   9   1  173.04   27.50
  -7   9   1  158.04   14.75
   7   9  -1  137.47   21.01
  -7  -9  -1  167.58   34.81
   7  -9  -1  122.40   24.56
   2  -5   4    3.24   14.63
  -2  -5   4   35.22   14.39
  -2  -5  -4   10.19   14.98
   2  -5  -4   -2.71   17.47
  -2   5  -4    3.50   15.86
   2   5   4   19.66    7.96
  -2  -5  -4   26.52   15.33
   2  -5   4   -1.18    4.94
  -2   5   4   -0.64   11.11
   2   5  -4    6.34   14.15
   2  -5  -4   -1.48   13.23
   7  -3  -3  720.50   42.46
   7  -3   3  772.33   39.44
   7  -3  -3  790.97   34.59
   7   3   3  803.75   35.46
  -7   3  -3  785.60   32.05
  -7  -3  -3  766.57   59.43
   7   3  -3  783.99   32.78
   7   3  -3  753.46   35.61
  -4   2   4  118.14   17.76
  -4   2  -4  135.30   17.12
   4  -2  -4  134.74   19.72
  -4  -2   4  151.79   22.52
  -4   2  -4  114.59   19.15
  -4  -2  -4  122.98   19.94
   4   2  -4  140.97   18.99
  -4  -2  -4  142.12   22.88
   4   2  -4  145.94   13.20
   4  -2  -4  156.27   18.63
   9  -5  -1   47.34   19.79
  -9   5  -1   46.36    3.77
  -9   5   1   46.06    5.82
   9  -5   1   64.66   16.26
  -9  -5  -1   62.81   22.52
   9   5  -1   38.69   13.15
   9   5  -1   46.03    9.62
   9   5   1   40.42   11.03
   8  -8   0 2426.00  132.53
  -8  -8   0 2491.08  149.96
  -8   8   0 2720.03   82.85
   8   8   0 2447.94  106.93
  10   1   0  -11.94   13.17
  10  -1   0    5.93   13.94
   3   9  -3  639.33   38.77
   3  -9   3  610.98   41.21
  -3  -9   3  578.37   44.47
   3  -9  -3  580.20   46.54
  -3   9   3  595.15   39.34
  -3  -9  -3  647.43   61.47
   3  -9   3  514.64   25.00
   3   9   3  635.29   37.23
  -3   9  -3  612.47   35.14
   0  13  -1   21.20   17.13
   0  13   1   13.00   20.26
   0 -13  -1    6.28   20.02
   0 -13  -1    4.67    5.22
   0 -13   1   -8.90   13.90
   0 -13   1    6.90   14.29
   9  -6   0   -8.39   15.35
   9   6   0    6.04   10.98
  -9  -6   0   29.90   17.66
   9   0   2  361.85   31.08
   9   0  -2  390.48   17.67
   9   0   2  345.34   14.62
   9   0  -2  371.73   26.75
   9   1  -2  947.30   51.98
   9   1  -2  937.16   32.99
   9   1   2  881.59   26.69
   9  -1   2  933.00   51.75
   9  -1  -2  892.01   30.45
   9  -1  -2  913.45   54.27
   9   1   2  907.32   60.65
   9  -1   2  843.40   24.55
  10   2   0   25.39   14.61
  10  -2   0   42.99   19.61
  10   2   0   23.80    4.37
   1 -13   1   75.60   13.67
   1  13  -1   41.80   19.41
   1 -13   1   44.54   18.52
   1 -13  -1   60.32    7.46
  -1 -13  -1   76.37   20.60
  -1 -13   1   60.24   15.34
  -1 -13  -1   46.06    6.74
  -1  13   1   81.76   22.51
   1  13   1  104.81   24.08
  -1 -13   1   49.88   13.91
  -1  13  -1   78.54   18.57
   1 -13  -1  104.25   22.09
   5  10   2  442.08   29.42
   5 -10  -2  436.21   40.18
  -5  10  -2  441.58   24.88
  -5 -10   2  431.00   34.91
   5 -10   2  444.41   28.11
  -5  10   2  423.45   29.11
   5  10  -2  451.87   35.67
  -5 -10  -2  375.00   51.00
  -5 -10   2  481.59   29.48
   0 -12   2  157.42   26.16
   0  12  -2  141.41   26.35
   0  12   2  167.18   20.97
   0 -12   2  129.82   16.17
   0 -12  -2  138.36   27.72
   0   6  -4 1079.97   54.93
   0  -6   4 1038.45   62.44
   0   6   4 1061.79   40.20
   0  -6  -4 1072.63   69.67
   0  -6  -4 1120.67   59.42
  -6   9  -2   18.80   10.81
  -6   9   2   10.83    8.72
  -6  -9   2   15.10   13.37
   6  -9  -2   21.23   16.03
   6   9   2   -4.35   10.60
  -6  -9   2    2.21   18.57
   6   9  -2   13.18   14.72
  -6  -9  -2  -29.90   24.70
   6  -9   2   -3.47   12.17
   6  -6   3 1357.02   58.74
   6   6   3 1437.27   62.11
  -6  -6  -3 1373.57   94.18
   6   6  -3 1481.49   63.38
  -6   6  -3 1447.16   58.41
  -6  -6   3 1494.63   85.20
   6  -6  -3 1314.58   84.11
   6   6  -3 1357.59   44.32
  -6   6   3 1347.11   56.58
   0  10  -3   -2.64   14.23
   0 -10  -3  -11.67   19.65
   0  10   3  -23.78   16.31
   0 -10   3  -26.78   20.60
  -4 -12   1  143.66   21.80
  -4 -12   1  107.59   16.91
   4  12  -1  112.76   22.61
  -4  12  -1  132.15   17.51
  -4 -12  -1  134.00   27.41
   4 -12   1   75.37   21.15
  -4  12   1  138.68   23.09
   4 -12  -1  149.20   23.90
   4  12   1  143.55   26.35
  -4  -3  -4 1702.37   83.19
   4   3  -4 1690.61   51.51
   4   3   4 1675.45   66.59
  -4  -3   4 1811.58   95.80
  -4  -3  -4 1711.97  101.17
  -4   3  -4 1600.49   80.91
  -4  -3  -4 1687.00   81.89
   4  -3  -4 1713.54   88.90
   4  -3   4 1795.54   64.62
   4  -3  -4 1824.47   90.53
   4   3  -4 1740.01   82.12
   1  12  -2   19.40   14.86
   1 -12   2  -14.68   10.45
   1 -12   2    8.78   13.28
  -1 -12  -2    5.63   17.17
   1  12   2   -7.43   13.11
  -1  12   2    5.18   13.01
  -1  12  -2    6.35   13.63
  -1 -12   2    2.26    9.26
  -1 -12   2   -1.48   12.75
   1  -6   4  484.06   39.37
  -1   6  -4  508.32   33.16
  -1  -6  -4  414.69   39.49
   1   6   4  495.89   21.10
   1  -6  -4  534.44   35.87
  -1  -6  -4  475.01   36.23
  -1  -6   4  480.24   45.74
   1  -6  -4  486.11   39.92
   1   6  -4  507.53   34.21
  -1   6   4  489.59   26.09
   9  -2   2   -0.36   15.42
   9   2  -2   18.23   13.35
   9   2   2    6.20    6.31
   9   2   2   -2.30    9.70
   9   2  -2    8.84    8.38
   9  -2  -2  -21.93   12.72
   9  -2  -2   14.96    7.31
  -9   2  -2    1.05    5.22
   1  10  -3  260.28   23.26
   1 -10   3  242.88   26.55
  -1  10   3  246.96   22.85
  -1 -10  -3  226.63   31.18
   1 -10   3  176.17   10.95
   1 -10  -3  174.74   29.69
  -1 -10   3  230.71   26.60
  -1  10  -3  259.85   23.60
   1  10   3  226.02   21.82
   7   4  -3  395.52   22.65
  -7   4  -3  399.41   20.03
   7   4  -3  420.62   24.25
   7  -4  -3  428.28   23.36
  -7  -4  -3  414.51   44.69
   7  -4   3  415.79   29.57
   7   4   3  425.34   24.94
   7  -4  -3  413.18   31.53
  -6  11   0   -2.75   12.25
  -6 -11   0   -4.38   16.41
   6  11   0   12.03   14.00
   6 -11   0  -18.00   13.63
  -8   6  -2 1745.38   53.86
   8   6  -2 1750.06   68.53
   8  -6   2 1731.33   81.41
  -8  -6  -2 1651.99  107.55
   8  -6  -2 1795.63  103.23
   8   6   2 1729.53   59.93
  -8   6   2 1683.51   59.12
   8   6  -2 1679.50   72.13
  10   3   0    8.44   13.11
  10   3   0    3.58    5.49
  10  -3   0   -9.58   13.96
  10   0  -1    3.08    3.67
  10   0   1  -15.52   14.10
  10   0  -1  -20.89   13.62
   3  13   0 1524.90   87.43
  -3 -13   0 1362.33   59.16
  -3  13   0 1422.42   72.34
   3 -13   0 1475.77   84.94
  -3 -13   0 1541.93   91.27
   3   5   4   15.23    9.55
   3   5  -4   -5.71   17.42
   3  -5   4   12.73    6.87
  -3  -5   4    3.21   18.68
  -3   5  -4    9.28   12.50
   3  -5   4    0.79   16.10
   3  -5  -4  -11.97   12.82
  -3  -5  -4   17.41   14.68
   3  -5  -4   28.88   16.69
  -3  -5  -4   -0.07   16.06
   2 -13  -1 3094.43  174.36
  -2 -13   1 3320.95  162.25
  -2 -13  -1 3148.07  181.08
   2  13  -1 2264.18  143.44
  -2  13  -1 2828.22  151.15
  -2 -13   1 2787.19  132.42
  -2  13   1 2942.85  173.03
   2  13   1 2904.92  178.75
   2 -13   1 3037.97  145.93
   2 -13   1 3300.27  142.03
  -4  11   2 1010.56   55.14
  -4 -11   2 1088.13   65.99
   4  11  -2 1027.95   55.94
  -4  11  -2 1042.25   48.22
  -4 -11   2 1040.28   50.26
   4  11   2 1070.18   55.81
   4 -11  -2 1071.28   72.12
   4 -11   2  924.78   48.16
  -4 -11  -2 1027.46   77.49
   8  -8  -1   15.57   15.74
  -8   8   1    1.89    8.16
   8   8   1   25.53   11.92
  -8  -8   1   13.95   14.98
   8   8  -1    7.90   12.32
  -8   8  -1   12.08    6.48
   8  -8   1    6.24   13.55
  -8  -8  -1   16.82   18.46
  10   1  -1 2520.07  115.68
  10  -1   1 2329.44  117.56
  10   1  -1 2143.98   57.45
  10  -1  -1 2383.34  115.79
  10   1   1 2549.57  124.65
   7  10   0   10.97   15.19
  -7 -10   0   24.04   19.95
  -7  10   0  -14.87   10.42
   7 -10   0  -13.36   14.47
   7   8  -2   40.35   10.16
   7  -8  -2   58.70   18.37
   7   8   2   48.67   13.74
  -7  -8  -2   76.95   27.31
  -7   8   2   41.42   11.57
  -7   8  -2   36.39   10.14
   7   8  -2   61.91   13.44
   7  -8   2   68.03   13.04
   2 -12   2   41.96   16.16
  -2  12  -2   53.35   16.42
  -2 -12  -2   77.59   25.06
   2 -12  -2   -2.64   21.61
  -2 -12   2   76.73   12.80
   2  12   2   94.49   17.07
  -2 -12   2   66.97   16.85
  -2  12   2   83.74   16.33
   2 -12   2   54.20   13.11
   2  12  -2   76.11   17.27
   2  -6  -4   69.04   18.85
   2  -6  -4   61.86   16.80
   2   6  -4   41.05   17.51
   2   6   4   24.86    9.09
  -2   6  -4   27.86   14.70
  -2  -6  -4    3.37   17.12
   2  -6   4   33.41   17.01
   2   6   4   -0.80    9.43
   2  -6   4   18.59    4.43
  -2  -6  -4   37.65   15.85
  -2  -6   4   12.67   16.95
   9   6  -1 1589.11   60.56
   9   6   1 1753.96   68.46
  -9   6  -1 1534.74   36.99
   9  -6  -1 1329.49   85.30
  -9   6   1 1780.06   47.12
   9  -6   1 1728.10   87.70
  -9  -6  -1 1685.59  112.97
   9   6  -1 1717.74   82.19
   9  -3  -2 1630.60   86.85
  -9   3  -2 1677.97   44.75
   9   3   2 1651.10   50.49
   9  -3  -2 1594.01   52.30
  -9  -3  -2 1725.61  115.35
   9   3  -2 1734.42   75.22
   9   3  -2 1606.81   57.20
   9  -3   2 1762.90   84.28
  -5 -12   0   -2.03   19.76
   5  12   0    0.71   15.20
   5 -12   0   17.21   14.51
   5   0  -4 1377.62   74.43
   5   0  -4 1351.20   59.14
  -5   0  -4 1376.30   71.52
  -5   0   4 1347.23   74.79
  -5   0  -4 1508.91   84.49
   2  10  -3  371.97   33.96
  -2  10   3  320.27   30.10
  -2 -10  -3  368.50   38.91
  -2  10  -3  322.17   26.84
   2 -10  -3  328.31   36.01
  -2 -10   3  302.17   31.41
   2 -10   3  268.10   16.42
   2 -10   3  307.63   30.31
   2  10   3  341.93   28.20
   4  -4  -4 1597.50   81.91
   4   4   4 1516.64   62.38
  -4  -4  -4 1566.83   83.40
   4  -4  -4 1581.61   76.10
  -4   4  -4 1541.62   68.05
  -4  -4  -4 1554.79   98.75
   4   4  -4 1580.97   72.80
   4  -4   4 1511.25   54.12
   4   4  -4 1405.39   41.56
  -4  -4   4 1482.03   86.36
  10  -2  -1  340.54   31.50
  10   2   1  371.61   31.87
  10   2  -1  389.32   28.94
  10   2  -1  310.08   13.54
  10   2   1  363.65   11.68
  10  -2   1  446.41   33.60
   5   8   3 1240.20   62.44
   5  -8  -3 1200.36   80.02
   5   8  -3 1114.90   31.76
   5   8  -3 1298.65   60.94
  -5   8  -3 1255.21   52.02
  -5  -8   3 1230.17   82.78
  -5   8   3 1231.69   53.76
   5  -8   3 1163.66   47.95
  -5  -8  -3 1154.55   87.11
   5  -1  -4  489.62   32.57
  -5   1  -4  468.38   28.41
  -5  -1  -4  396.64   38.26
  -5  -1   4  411.52   35.27
  -5  -1  -4  460.20   29.09
  -5   1  -4  461.80   38.96
   5   1  -4  435.03   24.75
   5   1  -4  465.13   27.94
   5  -1  -4  471.70   29.05
   4   9   3  189.41   20.49
   4   9  -3  178.23   22.17
  -4   9  -3  174.35   18.43
  -4   9   3  156.32   21.03
  -4  -9  -3  111.58   29.25
  -4  -9   3  183.82   24.64
   4   9  -3  145.13    8.32
   4  -9  -3  138.84   25.96
  -9  -7   0 2530.58  152.36
   9  -7   0 2582.40  138.86
   9   7   0 2694.99  108.97
  10   4   0  140.69   24.17
  10  -4   0  102.76   21.78
  10   4   0  149.36    9.55
   5  -2  -4   34.00   12.45
  -5  -2   4   22.41   17.27
  -5   2  -4   30.77   15.74
   5   2  -4   23.62    9.48
  -5  -2  -4    0.77   13.64
  -5  -2  -4   42.78   20.73
   5   2  -4   28.19   15.57
  -5   2  -4   27.26   15.33
   5  -2  -4   32.59   14.23
   7  -5  -3  913.29   59.98
   7   5  -3  878.93   42.04
   7   5   3  933.52   40.93
   7  -5   3  881.01   42.41
  -7  -5  -3  878.80   82.71
   7   5  -3  851.19   35.90
   7  -5  -3  877.21   46.27
  -7   5  -3  930.15   39.65
   0   7  -4 2659.70  131.49
   0  -7  -4 2700.45  149.39
   0   7   4 2769.88  141.99
   0   7   4 2654.06   85.00
   0  -7   4 2460.15  140.32
  -6 -11  -1  243.52   34.44
  -6 -11   1  246.30   26.35
  -6  11  -1  248.33   21.31
  -6  11   1  295.65   27.08
   6  11   1  236.96   31.29
   6  11  -1  273.36   26.46
   6 -11  -1  198.85   29.49
   6 -11   1  217.87   25.37
  -6  -7  -3  -21.57   17.88
   6   7  -3   12.62    8.68
   6   7  -3   31.86   14.83
  -6   7   3    9.95   12.34
   6  -7   3   33.71   10.16
  -6  -7   3   -6.25   16.35
   6   7   3   -8.81   10.17
  -6   7  -3   -1.32    9.26
   6  -7  -3  -17.94   15.29
   8  -9   0   29.77   14.71
  -8   9   0   -3.92    8.39
   8   9   0   -0.28   10.97
  -8  -9   0   10.56   21.76
   8   0  -3   -4.26   10.44
  -8   0  -3   10.77    9.97
   8   0   3   -3.03   12.92
  10  -3   1 2509.88  125.43
  10   3  -1 2208.28  106.69
  10   3   1 2108.21   62.05
  10   3   1 2312.07  120.80
  10  -3  -1 2312.86  121.72
  -3 -13   1    9.70   14.04
  -3 -13  -1   -7.39   19.01
   3  13   1  -13.24   20.56
  -3  13  -1  -10.12   16.52
  -3 -13   1  -16.52   12.57
   3  13  -1   -9.98   16.35
  -3  13   1  -28.72   22.85
   3 -13   1   23.05   15.31
   3 -13  -1    7.30   16.50
  -9   4   2  215.25   13.33
   9   4  -2  212.75   16.30
   9   4  -2  212.24   22.08
  -9  -4  -2  255.12   37.88
   9  -4   2  183.95   22.70
   9   4   2  201.49   12.94
  -9   4  -2  219.01   10.76
   9  -4  -2  197.44   24.33
  -8  -1  -3    6.31    8.31
   8  -1  -3  -13.24    8.63
   8  -1   3   23.43   12.32
   8  -1  -3    7.94   11.14
  -8   1  -3    9.29    9.98
  -8  -1  -3   21.90   17.46
   8   1  -3   12.79    9.79
   8   1  -3    2.53    8.52
   1  -7  -4 1050.76   68.27
  -1  -7  -4 1010.10   69.34
  -1  -7   4  956.73   63.54
  -1   7   4  906.14   49.61
   1   7  -4  969.38   55.18
  -1   7  -4  991.83   52.14
   1   7   4  985.28   31.58
   1   7   4  994.34   65.61
   1  -7   4 1011.23   64.83
  -7 -10   1  662.66   45.88
   7  10   1  617.81   40.59
   7  10  -1  624.81   44.02
  -7  10   1  745.82   42.73
   7 -10  -1  607.03   46.70
  -7 -10  -1  680.91   53.54
   7 -10   1  584.22   41.10
  -7  10  -1  628.69   30.41
   3 -12   2   42.21   15.84
  -3 -12   2   38.64   12.83
  -3 -12  -2   40.08   24.97
   3  12   2   53.39   16.17
  -3  12   2   38.14   14.41
   3 -12  -2   54.12   20.60
  -3 -12   2   22.27   20.10
  -3  12  -2   52.47   14.85
   3 -12   2   42.48   11.81
   3  12  -2   41.70   20.80
  -3   6  -4  338.14   29.62
   3   6   4  298.12   25.10
   3  -6  -4  343.57   28.72
   3   6   4  317.54   16.97
   3  -6  -4  299.03   30.47
  -3  -6  -4  314.34   32.52
  -3  -6   4  342.41   32.87
   3  -6   4  308.26   29.16
   3   6  -4  288.75   26.34
   3  -6   4  287.68   12.91
   0  14   0 5420.94  270.38
   0 -14   0 5395.23  288.56
   0 -14   0 4969.13  212.98
  -3  10   3  404.67   27.28
   3  10  -3  451.34   38.26
   3 -10   3  326.22   21.03
   3 -10  -3  368.94   46.05
  -3  10  -3  414.02   33.08
   3 -10   3  447.09   33.45
   3  10   3  434.30   37.08
  -3 -10   3  388.24   36.95
  -3 -10  -3  377.24   55.06
   5  12   1 2054.74  110.69
  -5 -12   1 2130.27  116.96
  -5 -12   1 2071.71   99.38
  -5  12  -1 2178.41   98.54
  -5 -12  -1 2216.25  137.88
   5 -12   1 2021.54  101.19
   5 -12  -1 2055.10  118.45
   5  12  -1 2038.07  102.55
  -5  12   1 1936.98  109.25
  -5  -3   4  801.12   53.57
   5   3  -4  819.55   43.94
   5  -3   4  839.82   38.18
   5   3  -4  748.39   28.85
  -5  -3  -4  840.84   56.95
   5  -3  -4  894.78   49.96
  -5  -3  -4  781.34   43.81
  -5   3  -4  778.65   40.29
   5  -3  -4  843.44   50.86
  -4 -13   0   28.55   16.19
   4 -13   0   21.11   18.96
   4  13   0  -10.71   21.27
   4  -5  -4  149.39   25.96
   4  -5   4  130.99   20.59
   4  -5   4  156.34   13.24
  -4  -5  -4  142.89   25.50
  -4  -5   4  165.02   23.78
   4  -5  -4  188.12   20.22
  -4  -5  -4  149.32   25.31
   4   5  -4  150.40    8.16
   4   5   4  154.98   14.21
   4   5  -4  149.22   24.94
  -4   5  -4  187.87   18.33
   8  -7   2 1298.44   69.92
   8   7  -2 1295.77   59.40
   8   7  -2 1261.39   59.41
  -8  -7  -2 1258.87   85.44
  -8   7   2 1223.89   45.94
  -8   7  -2 1256.20   44.60
   8   7   2 1214.77   47.07
   8  -7  -2 1300.49   72.94
  -8   2  -3    5.20    7.66
   8   2  -3   20.96   11.52
   8   2   3    7.30    9.36
   8   2  -3   22.96   11.63
   8  -2  -3   12.30   12.22
  -8  -2  -3   12.45   17.59
   8  -2   3  -10.22   13.35
   8  -2  -3   -4.81   10.77
  -1 -14   0   -7.01    9.62
   1 -14   0  -26.51   18.60
   1  14   0   11.68   16.06
  -1  14   0    1.04   14.76
   1 -14   0    7.25   10.27
  -6  10   2   18.03   12.46
   6 -10  -2   -0.26   16.50
   6 -10   2   43.30   13.66
  -6  10  -2    6.95   11.50
  -6 -10   2   28.59   19.82
  -6 -10  -2   20.59   21.35
   6  10  -2   16.86   15.92
  -6 -10   2   31.31   13.39
   6  10   2   -4.72   13.61
   2  -7  -4   40.19   16.69
   2   7  -4   27.45   14.80
  -2   7   4   14.70    8.87
  -2   7  -4   38.58   15.76
   2   7   4   24.70   14.42
   2   7   4    8.55    7.86
   2  -7   4   21.50   17.29
  -2  -7  -4  -17.79   19.63
  -2  -7   4    9.81   17.19
  -9   7  -1    4.27    5.53
   9   7   1  -11.47   11.51
   9  -7  -1    2.20   14.93
   9  -7   1   -8.23   13.63
   9   7  -1    1.10    8.29
  -9  -7  -1  -22.30   19.34
   9   7  -1    1.05   12.82
  10   5   0   20.72   16.00
  10   5   0   -5.24    7.26
  10   4   1   16.44   14.44
  10   4  -1  -10.73   14.84
  10   4  -1    1.87    6.99
  10  -4   1   15.24   15.04
  10   4   1   -6.50    7.68
   5 -11  -2 1501.82   96.66
   5  11   2 1652.34   77.44
   5 -11   2 1527.99   68.94
  -5 -11   2 1404.94   69.57
  -5  11   2 1520.09   68.67
  -5 -11   2 1559.13   87.10
  -5 -11  -2 1736.57  121.28
  -5  11  -2 1550.21   66.18
   5  11  -2 1617.98   81.35
   0 -11   3   -2.96    5.53
   0 -11   3  -19.67   15.81
   0  11   3   -4.16   13.40
   0 -11  -3   27.13   19.65
   0  11  -3   25.18   14.37
   8  -9  -1  191.45   30.42
   8  -9   1  164.50   26.01
   8   9  -1  161.81   21.24
  -8   9   1  199.35   18.93
  -8  -9  -1  139.61   33.33
  -8  -9   1  162.89   24.28
  -8   9  -1  150.92   12.54
   8   9   1  183.30   22.67
   8  -3  -3   54.42   13.71
   8  -3  -3   57.79   15.71
  -8   3  -3   47.74   11.13
   8   3  -3   47.58   10.95
   8  -3   3   63.99   14.00
  -8  -3  -3   58.69   21.31
   8   3   3   67.49   11.35
   8   3  -3   77.40   12.09
   2  14   0   -3.23   15.34
   2 -14   0   45.46   19.03
   2 -14   0   -2.18   11.39
  -2 -14   0   -0.38   16.30
  -2 -14   0   12.71   10.31
  -2  14   0    9.92   18.23
   7  -9  -2   21.90   18.32
  -7   9   2   30.30   11.98
  -7  -9  -2   80.02   28.12
  -7   9  -2   50.62    9.58
   7   9   2   49.84   13.25
   7   9  -2   35.21   11.58
   7   9  -2   36.38   16.43
   7  -9   2   34.98   12.82
   7  -6   3 1992.19   89.85
  -7   6   3 1930.57   80.66
  -7  -6  -3 1988.95  139.77
   7   6   3 1982.51   82.51
   7  -6  -3 1954.81  103.39
   7   6  -3 2013.41   86.64
   7   6  -3 1983.23   70.24
  -7   6  -3 1966.49   77.91
  -9  -5  -2   54.45   23.60
   9   5   2   10.90    7.85
  -9   5  -2    5.88    6.70
   9  -5  -2   10.40   14.07
   9   5  -2    4.45   10.96
   9   5  -2   -4.57   10.05
  -9   5   2    7.19    6.97
   9  -5   2   20.46   15.97
   1 -11   3    3.39    6.22
  -1 -11  -3   53.65   20.02
  -1  11   3   20.68   14.60
  -1  11  -3    2.01   14.88
   1 -11  -3  -10.56   19.63
   1 -11   3   24.84   18.77
   1  11  -3   25.32   15.97
  -1 -11   3    7.98   18.89
   1  11   3   66.62   16.81
  -5  -4   4  817.41   58.95
   5  -4  -4 1013.13   57.85
   5  -4   4  853.23   36.57
   5   4  -4  765.71   26.85
   5   4  -4  896.15   52.94
  -5  -4  -4  858.41   55.54
  -5  -4  -4  758.00   57.26
   5  -4  -4  907.33   46.70
  -5   4  -4  830.57   45.28
   0  14  -1   12.31   16.90
   0 -14   1   30.06   12.52
   0 -14   1  -18.71   10.58
   0  14   1   -9.79   21.10
   0 -14  -1   -9.80    5.34
   0 -14  -1   41.74   21.87
   0  13   2  560.11   41.65
   0  13  -2  646.25   44.63
   0 -13   2  732.14   50.59
   0 -13   2  534.99   32.42
   0 -13  -2  582.51   55.17
  -5  -9  -3  709.34   61.32
  -5   9  -3  719.73   36.08
   5   9  -3  772.86   50.05
  -5  -9   3  696.44   50.82
   5   9  -3  638.88   22.66
   5   9   3  695.19   40.18
   5  -9  -3  677.39   53.43
   5  -9   3  626.05   34.69
  -5   9   3  726.11   37.08
   4  13   1  110.12   26.28
  -4  13  -1   62.83   20.44
   4  13  -1   59.86   21.45
   4 -13   1   90.81   17.66
  -4  13   1   99.63   22.72
  -4 -13  -1   84.14   23.93
  -4 -13   1  109.40   19.65
  -4 -13   1   88.36   17.98
   4 -13  -1   72.85   23.28
  -9  -8   0  -16.69   16.74
   9   8   0    1.11   13.58
   9  -8   0   -3.54   15.17
  -9   8   0    5.11    6.74
   1 -14  -1    5.86    6.68
   1  14  -1   48.80   17.48
  -1  14   1    8.96   21.82
   1 -14   1   34.94   16.67
  -1 -14  -1   11.96    6.30
  -1 -14   1   11.50   14.57
  -1 -14  -1   12.06   17.87
   1 -14   1   26.98   14.68
  -1  14  -1   25.12   17.22
   1  14   1  -29.60   27.05
  -1 -14   1   16.62   13.63
   1 -14  -1  -12.65   19.48
  -1 -13   2  710.97   39.38
  -1  13  -2  862.06   50.95
  -1 -13   2  839.11   51.65
   1 -13  -2  873.25   68.97
  -1  13   2  859.57   49.93
   1  13   2  906.41   53.54
   1  13  -2  939.75   67.92
  -1 -13  -2  832.58   68.25
   1 -13   2  825.74   43.80
   1 -13   2  884.12   58.93
   7  11   0 1212.58   59.71
   7 -11   0 1267.22   76.36
  -7  11   0 1191.94   48.12
  -7 -11   0 1120.94   93.29
  -6 -12   0    7.00   22.24
  -6  12   0   14.56   15.12
   6 -12   0    4.05   15.75
   6  12   0   53.85   18.63
  -6   0  -4   30.84   21.92
  -6   0  -4   37.28   17.32
   6   0  -4   63.37   14.30
   6   0  -4   62.51   13.28
   0   8   4  832.45   48.23
   0  -8  -4  835.15   70.54
   0  -8   4  801.03   53.39
   0   8  -4  859.36   57.81
  -4 -12   2   99.42   21.55
  -4  12  -2  151.02   21.96
   4 -12  -2  123.29   25.59
  -4 -12   2  149.87   17.11
   4  12  -2  134.67   21.74
   4 -12   2   81.76   14.20
  -4  12   2  139.02   20.67
   4  12   2  116.50   20.01
  -4 -12  -2   78.58   26.40
  -4  -6   4  553.44   46.74
   4   6   4  544.32   33.84
   4  -6  -4  575.80   37.53
   4  -6   4  480.07   22.85
  -4   6  -4  546.78   39.26
   4   6   4  597.70   25.70
  -4  -6  -4  526.50   48.42
   4  -6   4  532.80   40.57
   4   6  -4  551.10   36.55
   4  -6  -4  653.05   49.24
  -6   8  -3  398.39   22.61
  -6  -8  -3  436.13   42.62
  -6   8   3  422.04   24.09
   6   8   3  346.26   29.96
  -6  -8   3  371.78   39.24
   6  -8   3  382.59   25.03
   6   8  -3  384.04   17.88
   6   8  -3  413.21   28.61
   6  -8  -3  294.40   33.56
  -6  -1  -4   -0.30   10.91
   6   1  -4   -0.77    9.81
  -6  -1  -4  -20.73   14.82
   6  -1  -4   -0.01   12.36
  -6   1  -4   -2.22   10.72
   6  -1  -4   24.94   14.57
  -6   1  -4    1.34   17.19
   6   1  -4   -1.03   10.61
   3   7   4  730.81   27.49
   3   7   4  739.80   42.65
   3  -7   4  608.63   20.19
   3  -7   4  697.29   54.48
   3   7  -4  693.10   42.85
  -3  -7  -4  771.01   65.99
  -3  -7   4  730.28   54.33
   3  -7  -4  718.79   59.37
  -3   7  -4  691.17   40.79
  -2 -11  -3  190.05   36.25
  -2  11  -3  242.91   24.97
   2 -11   3  230.63   25.55
  -2 -11   3  240.20   29.07
   2 -11   3  220.65   14.13
   2  11   3  257.68   31.12
  -2  11   3  267.85   24.56
   2 -11  -3  252.10   35.22
   2  11  -3  291.03   25.67
   4 -10  -3   62.18   21.03
  -4 -10  -3   87.31   24.49
  -4  10   3   73.37   17.93
   4  10  -3   47.80    6.45
   4  10  -3   64.81   17.53
   4 -10   3   57.38   10.64
  -4  10  -3   49.10   14.01
   4  10   3   37.63   15.76
  -4 -10   3   41.62   19.94
   8  -4  -3   29.56   16.35
   8   4   3   -3.74    9.51
   8  -4   3  -25.20   13.52
  -8   4  -3    3.72    9.40
   8   4  -3   -0.75   11.71
   8   4  -3    1.16    9.98
  -8  -4  -3   -7.05   18.36
   8  -4  -3  -15.49   10.79
  10   5  -1 4367.10  206.81
  10  -5  -1 4564.12  230.12
  10  -5   1 4603.61  241.97
 -10  -5  -1 4264.49  265.02
  10   5  -1 4067.09  150.93
  10   5   1 4350.56  151.21
  -1  -8  -4  395.59   42.47
  -1   8   4  415.20   36.36
  -1  -8   4  387.35   36.42
  -1   8  -4  417.25   36.67
   1   8   4  395.23   14.58
   1  -8   4  444.55   37.73
   1   8  -4  394.64   32.18
   1   8   4  455.94   32.86
   1  -8  -4  414.76   41.88
  -6  -2  -4   23.29   14.58
  -6   2  -4   -7.78   10.51
   6  -2   4  -12.29    9.25
   6  -2  -4   -7.75   11.75
   6   2  -4   -8.70   11.62
   6   2  -4   -9.32    9.55
   6  -2  -4   -2.51   13.34
  -6  -2  -4   48.10   18.19
  10  -6   0    3.09   15.23
  10   6   0   -3.80   15.71
  10   6   0    3.51    8.86
  10   0  -2  132.80   10.60
  10   0   2  157.66   20.67
  10   0  -2  107.84   21.98
   3  14   0  -20.73   16.86
  -3 -14   0    3.47   20.52
  -3  14   0    1.88   14.36
  -3 -14   0    1.58    9.60
   3 -14   0   -0.21   14.99
   2 -14   1   21.97   12.08
  -2 -14   1   -0.83   13.77
  -2  14  -1   -3.46   20.79
   2  14   1    1.87   19.38
   2 -14   1    8.80   15.94
  -2 -14   1    6.07   14.88
  -2 -14  -1   18.87   19.67
   2  14  -1    0.72   18.25
  -2  14   1   36.90   20.94
   2 -14  -1   17.64   17.46
   2 -13   2   72.30   19.84
  -2  13   2   65.76   17.34
  -2 -13   2   60.54   13.56
   2  13   2   63.64   18.75
   2 -13  -2   62.54   23.92
  -2 -13   2   77.35   19.98
  -2  13  -2   48.84   17.89
  -2 -13  -2   71.37   25.70
   2 -13   2   50.25   14.80
   2  13  -2   62.83   26.33
  -8  10   0 2991.08  108.99
   8 -10   0 3131.66  166.65
   8  10   0 2927.19  126.17
  -8 -10   0 2915.25  185.30
   8  -8  -2 1207.61   74.04
  -8  -8  -2 1186.28   92.69
  -8   8   2 1179.17   46.31
  -8   8  -2 1177.92   43.28
   8   8  -2 1238.55   58.65
   8   8   2 1170.99   55.56
   8  -8   2 1100.00   65.54
   8   8  -2 1128.99   49.95
  11   0   0   -8.16   17.85
  10   1   2   32.98   16.23
  10  -1   2   48.23   15.60
  10   1  -2   13.61    7.09
  10  -1  -2   35.15   17.38
  10   1   2   19.52    6.66
  10   1  -2   55.69   13.42
  10  -1  -2   22.14    7.54
  -5 -13   0  360.55   40.09
   5  13   0  406.53   38.51
  -5  13   0  315.70   31.49
   5 -13   0  300.30   32.88
   5  -5  -4   15.45   14.40
   5  -5   4   16.95    8.69
   5  -5  -4   33.05   13.27
  -5  -5  -4   12.74   18.91
  -5  -5   4    0.91   22.13
   5   5  -4   23.08   14.09
  -5   5  -4   14.82   14.85
   5   5  -4    2.22    6.69
   5   5   4   36.66   12.08
  11  -1   0  165.62   25.42
  11   1   0  226.19   24.81
  -9  -6  -2  207.69   34.97
   9   6  -2  200.54   22.81
   9  -6   2  242.36   28.11
  -9   6   2  216.41   13.93
   9  -6  -2  212.57   26.53
  -9   6  -2  229.37   12.49
   9   6   2  242.91   13.55
   9   6  -2  262.79   16.69
  -2  -8   4   28.65   16.61
   2   8   4    6.41   13.79
  -2  -8  -4  -22.30   19.24
  -2   8   4   15.54   13.39
   2   8   4   -3.49    5.55
   2  -8   4  -16.33   15.20
  -2   8  -4   15.47   15.25
   2   8  -4  -16.11   17.11
   2  -8  -4  -35.01   19.51
  -9   8  -1 1138.18   36.73
   9   8   1 1256.61   59.34
   9   8  -1 1152.03   55.25
   9  -8  -1 1145.97   71.32
   9  -8   1 1127.92   64.81
   9   8  -1 1154.68   57.85
  -9  -8  -1 1124.60   85.86
  10  -2  -2   13.48   13.96
  10   2  -2   -2.34   12.07
  10  -2  -2    7.05    6.31
  10  -2   2    1.98    4.24
  10   2   2    8.92    5.37
  10   2   2  -27.75   14.44
  10  -2   2    2.89   13.37
  10   2  -2    0.07    7.66
  -7 -11  -1  123.09   27.27
   7  11   1  107.65   25.33
  -7 -11   1   97.71   24.12
   7 -11   1   96.83   19.08
   7 -11  -1  114.74   21.98
  -7  11   1  116.75   19.30
   7  11  -1  178.41   23.92
  -7  11  -1  126.50   16.13
   7  -7  -3  -25.29   14.03
  -7   7  -3   -1.35   10.27
   7   7   3    4.25    9.64
   7   7  -3   -5.77    8.78
   7   7  -3   18.91   14.23
  -7   7   3   -5.82   11.38
  -7  -7  -3  -26.50   20.06
   7  -7   3   -1.39   12.14
   6  12  -1   69.55   22.66
  -6  12   1   85.12   23.47
  -6 -12  -1  103.27   28.61
   6 -12  -1   82.17   19.95
   6  12   1   57.75   20.58
  -6  12  -1   72.57   16.71
   6 -12   1   54.24   17.60
  -6 -12   1   66.21   19.08
   6   3  -4   38.63    9.94
   6  -3   4   43.32   12.26
  -6  -3  -4   -2.63   19.26
  -6   3  -4   28.50   15.24
   6  -3  -4   53.43   13.60
  -6  -3   4   29.91   19.22
   6  -3  -4   26.42   13.79
   6   3  -4   53.83   13.84
  -6  -3  -4   53.83   13.71
  11   2   0    5.89   13.51
  11  -2   0   -9.85   15.15
   3 -11  -3   94.05   21.38
  -3  11   3   35.09   14.14
   3 -11   3   63.66   20.80
   3  11   3   48.36   17.22
   3  11  -3   51.20   18.11
   3 -11   3   14.08   11.26
  -3 -11   3   34.29   20.25
  -3  11  -3   46.11   16.27
  -3 -11  -3   74.10   26.32
  -8  -5  -3   52.33   23.06
   8   5  -3   33.13   12.65
   8  -5   3   71.04   16.93
  -8   5  -3   69.03   10.87
   8   5   3   60.97   10.38
   8   5  -3   66.35   12.57
   8  -5  -3   49.87   11.99
   8  -5  -3   59.95   17.54
  -6 -11   2  -13.04   14.66
   6  11   2   19.21   13.21
  -6  11  -2   -2.17   12.55
  -6 -11  -2   -8.74   20.82
  -6 -11   2   -4.73   13.74
   6  11  -2    0.79   13.73
   6 -11  -2   -4.27   16.47
   6 -11   2  -17.38   14.32
  -6  11   2   28.58   10.05
  10   6  -1   72.74   17.05
 -10   6   1   98.60   10.49
  10   6  -1   91.81   12.13
 -10  -6  -1  121.73   27.08
  10   6   1   78.21   15.51
  10  -6  -1  112.13   25.12
  10  -6   1  100.52   23.84
  10   3  -2   10.92    8.97
  10  -3   2    4.43   14.69
  10  -3  -2    9.72   13.77
  10   3   2   16.10    7.32
  10   3   2    1.90   11.29
 -10   3  -2   17.02    5.70
  10   3  -2   26.46   15.28
  -3  14   1   85.47   26.04
   3  14  -1    4.29   17.27
   3 -14   1    5.37   17.05
  -3  14  -1    5.12   15.65
  -3 -14   1   15.86   17.17
   3 -14  -1   -0.69   18.01
   3  14   1   11.86   20.41
  -3 -14   1   37.32   14.43
  -3 -14  -1   46.30   22.54
  -3 -13  -2 1100.02   97.19
  -3  13   2 1104.50   60.31
   3 -13   2 1098.99   57.19
  -3  13  -2 1016.61   58.59
  -3 -13   2 1100.59   69.34
   3 -13  -2 1054.90   72.60
   3  13  -2 1115.08   62.74
   3 -13   2 1019.56   59.93
   3  13   2 1121.49   63.30
  -3 -13   2  973.68   50.13
   4  -7   4 2350.92  124.10
  -4  -7   4 2431.46  141.79
  -4  -7  -4 2348.63  153.35
   4   7  -4 2490.42  115.90
   4   7   4 2451.45  113.70
   4   7   4 2426.42   80.23
   4  -7  -4 2497.45  143.35
   4  -7   4 2044.01   67.94
  -4   7  -4 2387.38  110.17
   8  10   1   -9.22   16.50
  -8  10  -1   12.20    9.43
  -8 -10  -1   10.83   25.09
  -8 -10   1   34.92   20.39
  -8  10   1    4.52   13.96
   8 -10   1   16.37   14.62
   8 -10  -1  -26.54   21.40
   8  10  -1   19.03   13.54
  11  -3   0 1591.74   97.37
  11   3   0 1474.37   85.38
  11   0   1  -17.45   17.52
  11   0  -1   10.57   13.53
   5 -13   1   58.95   17.65
  -5 -13   1   63.74   18.56
   5  13  -1  105.22   20.84
  -5  13   1   80.77   21.79
  -5 -13  -1   82.71   22.42
   5  13   1   74.38   21.40
   5 -13  -1  109.14   22.10
  -5  13  -1   77.12   15.97
  -5 -13   1   86.33   19.18
   7  10  -2  276.72   25.24
   7 -10   2  241.75   28.24
   7  10   2  256.10   27.38
  -7 -10   2  271.63   23.26
   7 -10  -2  261.89   32.93
  -7  10  -2  281.02   20.24
  -7 -10  -2  260.81   37.15
  11  -1  -1  126.73   20.06
  11  -1   1   72.24   20.84
  11   1   1   66.67   19.76
  11   1  -1   96.78   22.82
  -9   9   0  766.63   30.32
   9   9   0  812.40   45.80
   9  -9   0  708.27   54.87
  -9  -9   0  738.07   58.54
  -6  -4  -4   -3.52   13.84
  -6   4  -4    6.85   11.37
  -6  -4  -4  -22.90   18.05
  -6  -4   4  -20.37   18.37
   6  -4  -4    7.43   13.72
   6   4  -4   19.74   12.50
   6   4  -4   15.91    8.88
   6  -4   4   19.11   10.38
   6  -4  -4   21.95   16.23
  -9   0  -3   -3.11    9.11
   9   0  -3   -8.47   11.16
   9   0   3  -13.17   16.94
   9   0  -3    8.27   10.60
   3   8  -4  350.53   31.13
   3   8   4  354.04   28.25
  -3   8  -4  347.79   27.24
  -3   8   4  341.78   25.96
  -3  -8   4  382.12   37.90
   3   8   4  321.98   13.44
  -3  -8  -4  269.85   39.24
   3  -8  -4  339.72   37.21
   3  -8   4  359.94   31.74
  -5 -12   2  104.48   20.63
  -5 -12   2   88.45   19.17
   5  12   2   82.57   19.39
   5 -12  -2  123.35   24.44
   5 -12   2   69.31   18.10
  -5  12   2  128.76   16.06
   5  12  -2   84.40   20.54
  -5 -12  -2  118.66   33.25
  -5  12  -2   91.60   15.18
   5   6   4  592.92   34.94
   5  -6  -4  546.75   36.57
   5   6  -4  528.92   41.75
  -5  -6   4  576.37   46.18
   5  -6  -4  537.28   48.81
  -5   6  -4  540.05   38.42
   5  -6   4  528.45   25.20
  -5  -6  -4  563.73   51.86
  -4 -14   0 5660.89  340.99
   4  14   0 5544.45  294.29
  -4  14   0 5489.91  272.52
   4 -14   0 5671.69  326.33
   9   1  -3  169.28   18.95
   9  -1   3  130.22   28.13
   9  -1  -3  199.66   16.96
   9   1  -3  157.49   15.60
   9   1   3  193.49   15.02
  -9   1  -3  223.37   15.65
   9  -1  -3  181.84   21.22
  10  -7   0  -16.89   17.95
 -10  -7   0    8.72   21.25
  10   7   0    4.98   10.68
  -5  10  -3   84.03   14.87
  -5 -10   3   77.05   22.29
  -5  10   3   91.82   15.22
   5 -10   3   83.75   13.39
   5 -10  -3   26.90   27.09
   5  10   3  121.76   17.75
   5  10  -3   78.12   19.27
  -5 -10  -3  101.56   25.05
   5  10  -3   75.31    8.36
   0 -15   0   -3.34   16.57
   0  15   0   -0.46   17.87
   0 -15   0   -2.37   10.13
   0 -12   3   -7.80    6.21
   0  12   3   12.61   14.83
   0  12  -3    2.27   18.73
   0 -12   3    8.44   15.22
   0  -9  -4  138.54   34.50
   0   9  -4  186.18   23.61
   0  -9   4  190.65   25.25
   0   9   4  162.02   22.37
   0   0  -5   25.05   14.94
   0   0   5    5.39   13.84
   0   0  -5   14.14   11.41
   6   9  -3 2519.56  114.12
   6   9  -3 2084.33   68.25
  -6   9  -3 2444.70  103.68
  -6  -9   3 2257.70  140.72
   6  -9   3 2300.43   99.55
   6   9   3 2444.39  109.38
  -6   9   3 2299.73  107.67
   6  -9  -3 2399.47  140.53
  -6  -9  -3 2251.88  164.48
  11   2  -1 3008.34  165.63
  11  -2  -1 3154.08  173.81
  11   2   1 2994.97  164.18
  11  -2   1 3154.04  165.51
   0   1  -5  -10.47    9.92
   0   1   5   28.44   13.72
   0  -1  -5   -1.57   14.54
   0  -1  -5   -5.75   13.18
   0   1  -5  -25.72   18.36
   0  -1   5   -8.92   13.70
  -1 -15   0  852.12   40.11
  -1 -15   0 1008.25   68.65
   1  15   0 1007.83   61.98
   1 -15   0 1017.84   68.33
  -1  15   0 1010.48   62.45
   1 -15   0 1073.49   48.44
  -1  12  -3  885.46   52.73
  -1 -12   3  758.90   54.80
  -1 -12  -3  785.89   77.94
   1 -12   3  813.94   64.99
   1  12  -3  830.33   52.94
   1  12   3  752.86   49.30
   1 -12  -3  839.96   68.63
  -1  12   3  835.41   55.86
  -1   9   4   99.29   20.31
  -1  -9  -4  118.13   26.59
   1  -9  -4   91.29   26.61
   1  -9   4  143.10   24.72
  -1  -9   4  110.60   23.51
  -1   9  -4  126.65   20.35
   1   9  -4  131.52   20.79
   1   9   4   99.67   20.07
  -1   0   5   -6.22   13.95
   1   0  -5    5.13   11.05
  -1   0  -5    0.44   14.30
  -1   0  -5    5.20   11.51
   1   0  -5  -11.85   15.76
   1   0   5    0.00   11.65
   9   7   2 2107.65   80.19
   9  -7   2 2025.74  102.45
  -9   7  -2 1978.48   68.96
   9  -7  -2 2026.78  114.62
  -9   7   2 1978.98   68.85
   9   7  -2 1981.13   90.91
   9   7  -2 2159.18   91.33
  -9  -7  -2 2155.81  156.85
  -9  -2  -3  776.84   64.66
   9  -2   3  773.00   53.00
   9  -2  -3  713.77   43.59
   9   2   3  758.29   33.22
   9  -2  -3  807.29   36.30
  -9   2  -3  747.33   32.13
   9   2  -3  716.25   37.07
   9   2  -3  722.91   37.73
  10   4  -2   49.01   11.26
  10   4   2   79.69    8.70
 -10  -4  -2  105.47   25.40
  10  -4  -2   87.56   18.23
  10  -4   2   63.36   17.48
  10   4  -2   92.19   18.21
 -10   4   2   58.37    8.36
   1   1  -5  547.14   37.23
   1  -1  -5  563.40   35.07
   1   1   5  509.77   34.93
  -1   1  -5  551.17   45.30
   1   1  -5  495.01   28.80
  -1  -1  -5  470.64   37.46
  -1  -1  -5  435.29   33.79
  -1   1   5  535.91   40.26
   1  -1  -5  447.69   36.79
  -1  -1   5  489.17   42.11
   1  -1   5  518.47   34.74
  11   4   0   -2.50   13.26
  11   4   0   -0.26    6.14
   0   2  -5    2.44    8.32
   0  -2  -5  -19.14   13.29
   0  -2  -5   -3.31   15.02
   0   2  -5   -4.88   13.70
   0  -2   5   22.49   17.07
   0   2   5    2.84   12.45
   8   9  -2  -20.24   11.32
  -8  -9  -2    0.43   20.33
   8   9   2   -9.94   10.92
   8   9  -2  -22.29   11.47
  -8   9   2   -3.28    8.31
   8  -9   2    5.20   12.53
  -8   9  -2    1.88    8.96
   8  -9  -2   40.60   17.74
   8   6  -3   97.09   14.67
   8   6  -3   83.49   13.35
  -8   6   3   82.96   11.80
   8   6   3  112.82   14.84
   8  -6  -3   87.90   24.31
   8  -6   3   64.09   19.45
  -8   6  -3  104.51   13.17
  -8  -6  -3   97.71   31.92
   7  12   0    6.94   14.13
  -7 -12   0  -29.36   18.43
   7 -12   0   -7.60   19.68
  -7  12   0  -10.75   12.70
   4  11   3   60.70   15.85
   4 -11   3   31.26   10.97
   4 -11  -3   95.61   21.17
  -4  11   3   35.81   14.45
   4 -11   3    9.49   11.93
  -4  11  -3   22.59   14.78
  -4 -11   3   77.61   22.83
   4  11  -3   37.30   17.64
  -4 -11  -3   41.04   24.74
  -4 -11   3   39.62   10.47
  -7   0  -4  555.63   47.64
   7   0  -4  582.07   39.20
  -7   0  -4  584.99   37.35
   7   0  -4  579.94   33.82
  11  -3   1   12.75   16.53
  11  -3  -1  -26.03   15.52
  11   3  -1   12.69    6.93
  11   3   1   20.40   15.20
  11   3   1   10.01    6.43
  11   3  -1   22.47   17.13
  -1  -2  -5  200.23   23.81
   1   2  -5  167.27   22.48
   1   2   5  190.66   20.83
  -1  -2  -5  139.17   23.63
   1  -2   5  167.73   21.81
  -1  -2   5  143.45   23.34
  -1   2  -5  154.36   24.05
  -1   2  -5  163.83   18.58
   1   2  -5  162.99   12.68
  -1   2   5  168.15   22.80
   1  -2  -5  198.96   18.98
   1  -2  -5  170.58   23.15
  -7   8   3  775.43   35.67
   7   8   3  743.56   38.91
   7   8  -3  760.54   32.07
  -7   8  -3  720.36   36.24
   7   8  -3  754.01   42.26
   7  -8   3  692.32   41.97
   7  -8  -3  700.62   53.91
  -7  -8  -3  685.89   64.96
   7   1  -4  169.06   18.76
  -7  -1  -4  110.42   27.64
   7  -1  -4  187.85   21.82
   7  -1  -4  163.74   18.02
  -7   1  -4  177.25   17.64
  -7  -1  -4  188.73   18.09
   7   1  -4  158.12   17.64
   0  14  -2 3679.47  189.26
   0 -14   2 3176.83  153.88
   0 -14   2 3547.01  187.09
   0 -14  -2 3897.69  238.39
   0  14   2 3545.48  181.62
  -2  15   0   -8.31   19.10
  -2 -15   0  -10.01    9.90
  -2 -15   0   26.59   20.92
   2  15   0   12.03   16.88
   2 -15   0    5.89   19.85
   2 -15   0   -4.01   10.93
  -2  12   3 1213.06   67.10
   2  12   3 1187.72   76.32
   2  12  -3 1255.18   71.79
  -2 -12   3 1213.71   86.84
   2 -12  -3 1284.01   96.37
  -2  12  -3 1337.63   70.98
   2 -12   3 1231.42   78.38
   2  -9  -4   44.50   19.01
  -2  -9  -4   -2.02   21.05
  -2   9   4    2.36   14.39
   2  -9   4   12.51   17.49
   2   9  -4  -25.77   14.92
  -2   9  -4   20.49   14.15
  -2  -9   4    9.86   18.22
   2   9   4   32.41   14.66
   2   0  -5  -11.87   15.07
  -2   0  -5   13.63   18.20
  -2   0  -5   -6.26   13.19
  -2   0   5  -23.71   17.12
   2   0   5  -15.79   15.32
   2   0  -5    6.94   10.30
  -6 -13   0  -11.44   17.60
   6 -13   0    1.39   15.40
   6  13   0   -1.80   15.00
  -6  13   0   -3.17   12.17
  -9   9   1   99.13   16.08
   9   9  -1   99.03   17.94
  -9  -9  -1  127.86   26.26
  -9   9  -1   97.07   10.66
  -9  -9   1  124.82   21.32
   9   9   1   79.77   17.66
   9  -9  -1   93.60   21.92
   9  -9   1   95.21   20.67
   6  -5   4   32.48    9.42
   6  -5  -4   43.61   20.11
  -6  -5   4   94.81   25.57
   6   5  -4   29.22   17.31
   6   5  -4   44.84    9.12
  -6  -5  -4   16.27   20.54
   6  -5  -4   60.01   17.72
  -6   5  -4   42.93   12.79
   6   5   4   45.70   15.10
   9  -3   3  149.31   24.01
  -9   3  -3  174.11   13.67
   9   3  -3  143.39   16.86
   9   3  -3  149.98   18.84
   9  -3  -3  169.92   26.02
  -9  -3  -3  123.76   37.39
   9  -3  -3  146.62   13.96
   9   3   3  160.61   14.17
   4 -14   1   -9.93   13.11
  -4 -14  -1    1.82   18.76
  -4  14  -1   14.53   17.29
  -4 -14   1    2.59   15.99
   4 -14  -1   15.01   16.96
   4  14   1   -8.53   18.44
  -4 -14   1    8.82   14.31
  -4  13   2  345.23   33.74
  -4 -13  -2  286.46   43.28
   4  13   2  384.98   31.83
   4 -13  -2  359.97   40.07
  -4 -13   2  343.13   32.11
  -4 -13   2  351.05   28.83
   4  13  -2  364.61   34.10
  -4  13  -2  365.15   27.33
  -2   1  -5  117.18   20.39
   2  -1  -5   81.97   17.07
   2   1  -5  142.47   21.35
   2   1  -5   79.40   16.05
  -2   1  -5  112.18   18.62
  -2  -1  -5  108.07   19.39
   2  -1   5  107.55   23.68
  -2  -1   5  116.77   20.88
  -2  -1  -5  110.96   20.46
   2  -1  -5  109.23   20.87
  -2   1   5  147.34   22.93
   2   1   5  163.70   21.14
  -8 -11   0  -11.84   21.05
  -8  11   0   -5.31    9.35
   8  11   0  -11.93   13.43
   8 -11   0  -18.80   20.53
 -10   7  -1    5.36    4.38
  10  -7  -1   19.76   19.63
  10   7  -1   -6.44    8.19
  10   7   1   17.64   11.54
 -10  -7  -1  -23.51   19.22
  10  -7   1  -14.08   13.53
  10   7  -1   14.12   15.79
 -10   7   1   15.63    9.09
   1 -14   2  476.28   36.49
   1 -14  -2  493.08   48.88
  -1  14  -2  480.42   38.60
  -1 -14   2  410.39   30.50
   1  14  -2  528.34   43.55
   1  14   2  489.55   39.12
  -1 -14  -2  455.34   48.68
   1 -14   2  491.07   30.31
  -1 -14   2  445.17   35.69
  -1  14   2  498.89   42.81
   0 -15   1   21.59   13.30
   0  15  -1   -8.63   18.18
   0 -15   1    9.46   17.64
   0 -15  -1   47.85   24.76
   0  15   1  -10.20   19.05
   0  -3   5  -11.05   15.40
   0   3   5   -0.73   10.07
   0   3  -5   22.78   16.96
   0  -3  -5  -22.64   13.96
   0  -3  -5   -0.53   14.58
   7  -2  -4   10.31   11.55
  -7   2  -4   16.74   13.65
  -7  -2  -4  -15.53   22.34
   7  -2  -4   11.13   14.90
  -7  -2  -4   -7.17   14.70
   7   2  -4   13.71   14.35
   7   2  -4   -1.18   10.97
   7  -2   4   19.70   10.83
  -1 -15  -1   44.16    8.52
  -1  15   1   62.87   22.32
   1  15  -1   81.72   22.06
   1 -15   1   70.36   17.94
  -1 -15   1   64.45   19.11
  -1 -15  -1   68.59   22.22
   1 -15  -1   42.84   10.00
   1 -15   1   44.91   20.04
   1  15   1   70.33   21.98
  -1  15  -1   68.63   21.83
  -1 -15   1   64.72   16.87
   1 -15  -1   94.34   22.44
   1  -3  -5  165.00   25.26
   1  -3  -5  172.85   22.33
  -1   3  -5  158.30   24.67
  -1   3   5  194.44   21.72
  -1  -3  -5  146.40   25.33
  -1  -3   5  193.40   24.89
  -1  -3  -5  213.43   22.90
   1   3  -5  126.60   11.50
   1   3  -5  153.48   21.67
   1   3   5  167.29   17.75
   1  -3   5  199.31   24.42
  -1   3  -5  153.33   13.76
  -2  -2  -5 1451.82   81.45
  -2  -2   5 1708.37  101.69
  -2   2  -5 1513.41   79.34
   2   2   5 1656.74   72.07
   2  -2  -5 1519.32   93.36
   2  -2   5 1652.37   91.49
   2   2  -5 1452.93   75.88
  -2   2   5 1612.29   86.35
   2  -2  -5 1650.24   83.85
  -2   2  -5 1448.32   66.65
   2   2  -5 1510.44   57.68
  -2  -2  -5 1492.02   86.76
   4   8  -4  603.04   46.59
  -4  -8   4  626.27   49.81
   4   8   4  609.94   37.48
   4   8   4  559.02   22.94
  -4   8   4  541.60   36.59
   4  -8   4  489.65   21.29
  -4  -8  -4  540.41   59.95
   4  -8   4  621.54   42.69
   4  -8  -4  574.76   55.15
  -4   8  -4  544.48   39.91
  10  -5   2    9.39   14.19
  10   5  -2   -1.96    9.32
  10   5  -2   -6.46   11.43
  10   5   2    7.46    7.68
 -10  -5  -2  -12.69   20.23
 -10   5   2    0.44    6.24
  10  -5  -2   15.63   18.74
 -10   5  -2    2.98    5.87
  -5  -7   4  795.47   66.46
   5   7  -4  808.55   51.79
   5  -7   4  625.48   28.84
  -5   7  -4  806.92   41.61
   5  -7  -4  728.34   56.67
  -5  -7  -4  729.40   62.98
   5   7   4  797.73   44.19
  11   5   0    5.02   14.65
  11  -5   0  -17.95   14.77
  11   5   0    9.18    6.57
  11  -4  -1  485.20   46.75
  11   4   1  504.20   38.78
  11   4   1  450.98   20.36
  11   4  -1  408.15   17.14
  11  -4   1  458.18   39.43
  11   4  -1  387.19   37.80
   2 -14   2   -6.81   12.48
   2 -14  -2   19.79   20.61
   2 -14   2   17.94   14.17
   2  14   2   39.26   17.98
  -2 -14   2   14.75   12.16
  -2 -14  -2   13.73   21.98
   2  14  -2   -1.64   17.97
  -2  14  -2   -7.26   16.57
  -2 -14   2  -23.56   14.26
  -2  14   2   15.06   17.16
  -7  12   1 3833.15  181.07
  -7  12  -1 4007.60  168.26
  -7 -12  -1 4304.73  277.22
   7  12   1 4233.23  217.50
   7 -12   1 4067.19  227.82
   7  12  -1 3964.07  202.87
   7 -12  -1 3943.64  232.00
  -7  -3  -4  475.61   53.28
   7  -3  -4  543.46   38.96
  -7   3  -4  529.30   31.90
   7   3  -4  490.40   26.84
   7  -3  -4  526.44   35.88
  -7  -3  -4  529.38   33.26
   7  -3   4  456.35   30.49
   7   3  -4  534.11   37.78
   9   4   3   36.37   10.05
   9  -4  -3   16.92   10.09
   9  -4   3   32.70   13.86
  -9  -4  -3   55.04   24.68
   9   4  -3   36.62   12.44
   9   4  -3   37.10   10.35
  -9   4  -3   13.73    9.77
   9  -4  -3   21.27   16.34
  10  -8   0  133.87   23.70
  10   8   0  189.53   20.01
 -10   8   0  145.20    7.64
 -10  -8   0  118.70   27.10
   5  14   0  -11.02   17.36
  -5 -14   0  -12.69   20.73
   5 -14   0  -13.90   16.12
  -5  14   0   -3.18   13.76
  -3  15   0  623.92   42.30
  -3 -15   0  613.74   60.96
   3  15   0  636.30   44.35
   3 -15   0  512.31   53.46
  -3 -15   0  567.17   31.26
   3  12   3 1709.13   90.01
  -3  12  -3 1639.35   84.37
   3 -12  -3 1662.93  117.26
   3  12  -3 1638.64   90.41
   3 -12   3 1517.29   63.46
   3 -12   3 1540.75  103.54
  -3 -12   3 1602.23  100.97
  -3  12   3 1661.51   83.94
  -3 -12  -3 1952.40  133.44
   3   9  -4    1.67   15.63
   3   9   4  -12.36   15.09
  -3   9  -4   20.51   13.03
   3  -9   4   11.81   16.11
  -3   9   4   -1.87   13.46
  -3  -9   4   27.46   18.43
  -3  -9  -4   13.25   21.09
   3   0  -5    6.75   14.81
  -3   0   5   -5.28   14.77
  -3   0  -5    5.58   15.63
  -3   0  -5  -12.69   14.02
   3   0  -5   -3.54   10.13
   3   0   5  -18.93   12.49
  -2  15  -1 1739.90  108.36
  -2 -15   1 1869.27   94.32
  -2 -15   1 2040.60  122.26
   2  15  -1 1836.09  113.16
  -2 -15  -1 2061.23  134.91
   2 -15  -1 2168.96  133.30
   2 -15   1 1843.04   99.94
   2  15   1 2095.82  120.21
   2 -15   1 2036.47   97.68
  -2  15   1 1972.94  110.49
   0  -4  -5   -7.66   19.47
   0   4   5  -11.35   11.09
   0  -4  -5    6.62   15.36
   0  -4   5  -11.84   15.92
   0   4  -5  -11.77   14.68
   2  -3  -5  397.80   39.37
  -2   3   5  371.47   31.99
   2   3  -5  366.36   32.03
  -2   3  -5  310.90   21.85
  -2   3  -5  391.06   30.25
  -2  -3  -5  412.45   32.69
   2  -3  -5  377.89   34.49
  -2  -3   5  419.43   36.09
  -2  -3  -5  383.14   33.15
   2  -3   5  444.31   41.25
   2   3   5  367.16   26.37
   6 -13  -1 2647.93  162.47
   6  13  -1 2454.62  131.49
   6 -13   1 2722.05  147.67
  -6  13   1 2613.88  139.81
  -6  13  -1 2706.10  118.41
  -6 -13  -1 2686.95  191.73
   6  13   1 2861.16  151.94
  -6 -13   1 2847.32  150.64
   3   1  -5 1129.30   50.28
   3   1  -5 1204.42   69.90
  -3   1  -5 1185.54   62.39
   3  -1  -5 1262.98   61.08
   3  -1   5 1244.07   73.08
   3   1   5 1398.99   65.00
   3  -1  -5 1335.47   80.92
  -3  -1  -5 1225.22   70.63
  -3  -1  -5 1383.24   78.17
  -3  -1   5 1314.69   73.49
  -3   1   5 1336.20   71.13
  -3   1  -5 1224.09   76.58
  -9  10   0    5.20    9.57
   9  10   0   10.60   16.13
  -9 -10   0   11.11   19.20
   9 -10   0   46.75   16.48
  -9   8  -2   57.05    9.10
   9  -8  -2   56.84   19.27
  -9   8   2   62.95   10.57
   9  -8   2    7.34   16.17
   9   8   2   55.59   13.46
   9   8  -2   55.66   15.55
   9   8  -2   70.14   16.34
  -9  -8  -2   68.13   30.84
  -8  11  -1   47.15   11.95
  -8 -11   1   75.22   18.34
   8  11   1   71.24   21.27
   8 -11  -1   50.71   25.71
   8 -11   1   28.46   16.29
  -8 -11  -1   28.52   25.27
  -8  11   1   61.18   15.88
   8  11  -1   69.92   16.37
  -8   7  -3   37.76   11.69
   8   7  -3   35.96   13.18
   8   7  -3   34.89   11.52
  -8  -7  -3   80.51   25.79
  -8   7   3   45.59   10.41
   8   7   3   36.91   13.38
   8  -7   3   14.53   15.88
   8  -7  -3   60.63   18.70
   1   4   5   -2.64   10.20
   1   4  -5   16.62   17.94
  -1  -4  -5  -16.12   17.13
  -1   4   5   -0.38   12.02
   1  -4  -5   26.41   16.58
   1  -4   5  -10.03   15.16
  -1   4  -5   -3.87   13.79
  -1  -4   5    4.88   16.37
  -1  -4  -5   13.12   17.74
   1  -4  -5   -2.75   15.21
   7  11  -2  803.18   50.24
   7 -11   2  813.29   49.79
   7  11   2  885.49   50.94
  -7  11   2  883.11   44.58
  -7  11  -2  898.22   40.24
  -7 -11   2  885.35   53.84
  -7 -11  -2  784.91   85.68
   7 -11  -2  935.58   66.79
  -6  12  -2    6.07   13.34
   6  12  -2   45.04   15.37
   6  12   2   14.49   15.08
  -6 -12   2    7.29   19.28
   6 -12  -2  -27.64   17.87
  -6 -12   2    6.66   12.26
  -6  12   2    6.19   11.81
  -6 -12  -2   29.49   26.13
   6 -12   2    8.45   12.59
   6  -6   4   33.24   10.71
   6   6  -4    8.49   14.88
  -6  -6  -4   26.30   21.34
  -6  -6   4   33.92   19.15
   6   6  -4   31.01    8.19
   6  -6  -4   36.80   14.75
   6   6   4   54.18   13.20
   6  -6  -4   28.87   16.91
  -6   6  -4   50.54   12.36
   0  10   4 1502.17   82.80
   0 -10   4 1509.99   95.54
   0  10  -4 1709.17   95.83
   0 -10  -4 1555.58  107.92
  -6 -10   3  350.85   46.05
   6  10   3  405.30   28.96
   6 -10  -3  383.10   43.13
   6  10  -3  328.47   17.29
  -6  10  -3  458.80   30.08
   6  10  -3  429.73   32.15
  -6 -10  -3  358.83   46.51
   6 -10   3  383.14   28.21
  -6  10   3  401.47   31.63
   3   2  -5  277.39   26.61
   3  -2   5  302.40   29.83
  -3   2   5  272.55   30.51
  -3   2  -5  267.73   25.30
  -3   2  -5  321.51   28.90
   3  -2  -5  284.89   30.35
  -3  -2  -5  294.68   32.62
  -3  -2   5  305.26   31.36
   3   2   5  315.39   22.82
   3  -2  -5  241.06   27.34
  -3  -2  -5  316.02   34.24
  -1  10   4 1297.49   71.94
  -1  10  -4 1287.50   73.57
   1 -10  -4 1396.62   93.95
  -1 -10   4 1201.43   82.99
   1 -10   4 1360.60   98.53
   1  10  -4 1313.99   74.88
  -1 -10  -4 1295.73  108.18
   1  10   4 1230.31   71.04
  -5  11  -3  336.31   29.93
  -5 -11   3  311.15   34.09
  -5  11   3  329.39   30.13
  -5 -11  -3  358.60   44.13
   5  11   3  344.48   29.13
   5  11  -3  359.37   36.76
   5  11  -3  310.48   15.88
   5 -11  -3  300.83   37.20
   5 -11   3  352.63   24.68
   7   4  -4  625.35   43.82
   7   4   4  684.66   33.52
  -7  -4  -4  655.61   61.86
  -7   4  -4  606.07   37.43
   7  -4  -4  616.95   48.14
   7  -4  -4  696.89   43.52
   7  -4   4  626.67   38.37
   7   4  -4  619.41   29.75
  11   5  -1  136.40   11.63
  11  -5   1  127.47   22.90
  11   5  -1  148.65   25.83
  11   5   1   90.28   22.57
  11  -5  -1  133.52   28.15
  11   5   1  135.53   12.98
  10   6  -2   -1.49   11.43
  10   6  -2   -1.19   10.14
 -10   6   2  -11.09    8.09
 -10   6  -2   -3.01    5.33
  10   6   2   -0.44    8.41
  10  -6  -2   18.13   19.65
 -10  -6  -2  -20.29   20.85
  10  -6   2   -1.47   14.21
  -3 -14   2  381.60   27.69
  -3 -14   2  401.01   34.74
   3 -14   2  372.80   29.60
   3 -14   2  381.37   33.04
  -3  14   2  412.07   34.12
   3  14  -2  408.04   39.53
  -3  14  -2  437.45   32.71
   3  14   2  501.92   36.82
  -3 -14  -2  472.91   60.07
   3 -14  -2  390.08   44.48
   7   9   3  944.58   48.14
   7  -9   3  949.30   47.75
  -7  -9  -3  909.62   80.83
  -7   9   3  989.95   50.40
   7   9  -3  884.52   36.11
   7  -9  -3  947.62   65.80
  -7   9  -3  958.04   46.25
  -7  -9   3  914.72   69.69
   7   9  -3 1047.83   55.40
   2   4   5  439.62   27.78
  -2  -4  -5  405.22   41.98
   2  -4  -5  466.41   42.26
  -2  -4  -5  467.93   35.44
   2  -4  -5  521.94   37.85
   2  -4   5  412.47   40.39
  -2   4  -5  429.38   32.45
  -2  -4   5  417.39   41.43
   2   4  -5  456.84   36.71
  -2   4   5  447.21   33.66
  -9   5  -3  265.91   17.40
   9   5   3  283.48   19.57
   9   5  -3  239.53   22.65
  -9  -5  -3  206.92   35.90
   9   5  -3  220.01   18.89
   9  -5  -3  295.29   33.81
   9  -5  -3  277.46   21.87
   9  -5   3  224.37   28.52
   8 -10  -2 2532.64  143.96
   8  10  -2 2498.51  113.81
  -8  10  -2 2497.19  100.70
   8  10   2 2406.12  114.57
  -8  10   2 2407.14  100.24
   8 -10   2 2587.09  130.37
  -8 -10  -2 2696.49  200.69
   8  10  -2 2473.25  109.24
  11   6   0    6.45   19.62
  11  -6   0   57.89   21.56
  11   0  -2   39.65    8.64
  11   0   2   58.88   18.48
  11   0  -2   56.17   15.97
 -10   8  -1   78.40    8.18
  10   8  -1   91.55   20.37
  10   8  -1   64.04   14.60
  10  -8  -1   88.82   27.41
  10   8   1   74.11   15.89
 -10   8   1   91.89   10.64
  10  -8   1   69.06   19.24
 -10  -8  -1  103.23   25.95
   5  14   1   34.99   21.36
  -5 -14  -1   74.10   27.95
   5 -14   1   18.71   15.70
  -5 -14   1   66.01   20.10
   5 -14  -1   67.42   22.51
  -5 -14   1   50.24   17.32
  -5  14  -1   40.55   15.76
  -5  14   1   46.78   18.01
   5  14  -1   71.23   18.12
   5  13  -2  357.67   32.39
   5 -13  -2  371.72   38.93
  -5 -13   2  349.61   36.60
  -5 -13  -2  287.51   44.95
  -5  13   2  347.86   27.94
   5 -13   2  323.96   29.22
  -5 -13   2  326.37   30.38
  -5  13  -2  356.94   26.27
   5  13   2  358.44   31.97
  11   1  -2  223.75   24.60
  11   1   2  183.72    8.90
  11   1  -2  202.38   12.82
  11  -1   2  172.43   26.67
  11  -1  -2  210.07   11.54
  11   1   2  209.55   24.21
  11  -1  -2  194.09   23.99
  -3  15   1  187.68   27.16
   3 -15  -1  117.91   35.45
   3 -15   1  182.32   20.66
  -3 -15   1  197.74   24.44
   3  15   1  224.89   37.46
  -3  15  -1  154.56   29.86
  -3 -15   1  143.86   23.60
  -3 -15  -1  205.02   34.59
   3  15  -1  263.83   35.68
   3 -15   1  196.27   22.53
  -3  -3   5  129.57   27.78
  -3   3  -5   90.95   15.17
   3  -3  -5   80.97   19.32
  -3   3  -5  116.31   19.39
  -3  -3  -5  122.77   23.41
   3   3  -5  117.14   19.66
  -3   3   5  111.53   17.50
   3  -3   5  107.96   20.81
  -3  -3  -5   94.38   20.30
   3   3  -5   78.89   11.18
   3   3   5  116.82   18.99
   3  -3  -5   99.30   19.84
   0 -13  -3   39.66   22.14
   0  13   3   -6.12   15.57
   0  13  -3    2.11   15.20
   0 -13   3   12.87   20.25
   0   5  -5   -8.69   13.90
   0   5   5    1.19    9.93
   0  -5  -5   -1.65   15.26
   0  -5   5   -2.19   15.32
   0  -5  -5   26.84   19.39
  -2  10  -4   31.49   16.93
   2 -10   4   26.05   18.90
  -2 -10   4   39.83   20.44
  -2 -10  -4   10.92   31.33
   2  10   4   70.84   17.96
   2  10  -4   25.65   17.82
   2 -10  -4   23.22   26.26
  -2  10   4   47.12   20.44
  -9  10   1  236.59   19.26
   9  10  -1  240.48   25.83
  -9  10  -1  222.84   13.70
   9  10   1  221.50   20.84
   9 -10  -1  208.56   30.59
  -9 -10   1  227.42   34.45
  -9 -10  -1  229.48   34.15
   9 -10   1  168.16   31.95
  -1  13   3  478.00   39.57
  -1 -13   3  435.03   49.11
  -1  13  -3  462.29   37.56
   1 -13  -3  425.61   48.96
   1 -13   3  454.20   40.72
   1  13  -3  492.26   38.97
   1  13   3  473.48   43.83
  -1 -13  -3  470.70   49.97
   1  -5  -5  789.00   61.60
   1   5  -5  786.88   51.47
  -1  -5  -5  953.58   68.41
  -1  -5  -5  746.43   49.70
  -1  -5   5  826.43   58.49
  -1   5   5  783.26   42.53
   1  -5   5  824.74   55.05
   1  -5  -5  862.28   60.40
  -1   5  -5  834.50   52.95
   1   5   5  805.79   39.12
  -5   8   4  380.79   26.20
   5   8  -4  383.03   30.70
   5   8   4  416.13   28.40
  -5  -8  -4  348.09   47.07
   5  -8  -4  367.95   38.14
   5   8   4  292.51   15.80
  -5  -8   4  330.08   38.34
  -5   8  -4  400.39   31.03
   5  -8   4  304.55   18.57
  11   2  -2  101.60   19.76
  11  -2  -2  128.45   20.70
  11  -2  -2  131.89    9.77
  11   2   2  118.38    7.63
  11  -2   2  110.16   22.31
  11   2   2  106.87   21.49
  11   2  -2  106.96   12.27
  12   0   0 2510.53  142.29
  -4 -15   0  -15.96   16.83
   4 -15   0   23.61   20.29
  -4 -12  -3  155.97   39.43
  -4 -12   3  173.02   14.45
  -4  12  -3  173.55   22.30
   4 -12  -3  147.63   29.84
   4  12  -3  188.56   23.96
   4 -12   3  152.10   25.29
   4  12   3  178.85   24.32
   4 -12   3  166.50   16.86
  -4  12   3  156.63   25.98
  -4 -12   3  177.86   33.05
   4   9   4  220.40   30.64
  -4  -9   4  238.20   31.59
   4   9  -4  262.08   27.75
   4  -9   4  233.30   33.85
  -4  -9  -4  231.67   35.71
  -4   9  -4  236.53   23.04
   4  -9  -4  172.92   36.15
  -4   9   4  255.70   23.28
   4   0  -5    6.16   11.49
  -4   0  -5   18.64   14.05
  -4   0  -5  -26.86   15.08
   4   0   5   -5.27   11.13
  -4   0   5  -21.50   14.65
   4   0  -5  -25.24   18.34
  12  -1   0  -10.78   16.31
  12   1   0  -12.83   16.06
  -4   1   5  -24.86   13.95
   4  -1   5   -6.75   14.39
   4   1  -5    1.16   11.43
   4   1  -5   -0.68   13.63
  -4  -1  -5   16.26   17.24
   4   1   5   23.57   13.54
  -4  -1   5   -5.38   19.05
   4  -1  -5    6.04   13.13
  -4   1  -5  -14.94   13.70
  -4  -1  -5   -1.06   14.36
   4  -1  -5    1.59   13.41
  -4   1  -5   16.25   14.62
   7 -13   0  633.32   60.45
   7  13   0  663.54   49.16
  -7  13   0  616.97   34.79
  -7 -13   0  649.27   54.83
   7  -5  -4   15.07   19.73
   7  -5   4   33.47   12.76
   7  -5  -4   45.51   13.56
  -7   5  -4   15.40   11.27
  -7  -5  -4   50.55   22.68
   7   5  -4   69.28   14.52
   7   5  -4   36.23    9.13
   7   5   4   31.84   12.11
   0 -16   0  251.71   33.79
   0 -16   0  252.17   22.58
   0  16   0  287.36   31.71
   6   7   4  -13.70   15.25
   6   7  -4   -2.34   14.42
  -6  -7   4   41.13   18.63
  -6   7  -4   -1.59   14.38
   6  -7   4   13.53    8.79
  -6  -7  -4   34.02   20.47
   6  -7  -4   33.25   20.24
  -6   7   4    0.52   11.24
  -8 -12   0  115.26   37.50
   8 -12   0  166.38   31.32
   8  12   0  173.75   21.12
  -8  12   0  137.57   17.75
  -8   0  -4 2197.79  103.33
   8   0  -4 2302.82  111.98
  -8   0  -4 2322.45  154.05
   8   0  -4 2306.27  110.62
  10  -9   0    1.42   15.88
 -10   9   0    9.45    7.39
  10   9   0   -1.65   13.91
  10   0   3    2.85    8.36
  10   0  -3  -23.98   14.83
  10   0   3   13.68   15.49
  10   0  -3  -12.47   10.23
   3  -4   5   48.32    9.58
   3   4   5   57.52   12.42
   3   4  -5   62.56   18.82
  -3  -4   5   86.54   21.35
  -3   4  -5   35.16   16.04
  -3   4   5   58.43   14.84
   3  -4  -5   74.64   19.95
   3  -4  -5   52.04   18.67
  -3  -4  -5   72.93   18.58
  -3  -4  -5   45.73   19.64
   3  -4   5   73.77   18.80
  12   2   0  218.73   26.96
  12  -2   0  232.46   28.61
   2  13   3 1212.74   70.91
  -2  13   3 1201.96   64.99
   2 -13   3 1308.83   92.97
   2  13  -3 1229.35   73.53
  -2 -13   3 1206.27   81.46
  -2 -13  -3 1319.86  117.76
  -2  13  -3 1242.28   77.27
   2 -13  -3 1054.07   88.03
  -2  -5   5  765.25   65.43
   2   5   5  672.41   37.04
  -2  -5  -5  726.66   47.35
  -2  -5  -5  730.75   53.38
   2  -5   5  770.59   56.00
   2   5  -5  716.41   49.31
  -2   5   5  701.52   38.96
   2  -5  -5  693.88   48.56
  -2   5  -5  673.32   45.58
   2  -5  -5  778.45   52.65
   4  -2   5   98.72   16.39
   4  -2  -5   73.16   19.30
  -4   2  -5  101.23   22.79
   4  -2  -5   91.67   18.79
  -4  -2  -5   68.60   18.62
  -4  -2   5   84.09   21.45
   4   2   5   68.72   13.80
   4   2  -5   58.28   11.52
  -4   2   5   73.59   21.67
  -4  -2  -5   77.18   23.59
   4   2  -5   62.24   17.61
  -4   2  -5  105.46   18.45
  -8   8  -3   39.22   11.24
  -8   8   3   23.62   12.57
   8  -8  -3   17.11   17.47
  -8  -8  -3   59.98   24.65
   8   8  -3   21.01   10.30
   8   8  -3    7.90   13.57
   8   8   3   27.35   10.74
   8  -8   3   -4.51   15.38
   8   1  -4  563.72   36.53
   8  -1  -4  570.02   32.24
  -8   1  -4  605.50   35.21
   8   1  -4  559.98   32.07
   8  -1   4  625.49   41.42
  -8  -1  -4  516.07   52.80
   8  -1  -4  544.02   35.83
  -8  -1  -4  552.09   37.31
 -11  -6  -1 1309.29   97.89
  11   6  -1 1132.05   46.50
  11  -6   1 1337.95   78.51
  11  -6  -1 1306.01   88.74
  11   6  -1 1312.22   71.16
  11   6   1 1302.87   51.37
  11  -3  -2  957.20   56.16
  11   3   2  865.27   58.37
  11   3  -2  844.67   48.50
  11   3  -2  727.71   31.41
  11  -3   2  873.74   55.28
 -11   3   2  803.90   24.16
  11   3   2  797.89   26.17
  10  -1  -3  813.92   50.36
 -10   1  -3  863.83   34.23
  10   1   3  818.28   55.46
  10   1  -3  929.92   53.25
  10   1  -3  760.21   35.58
  10  -1   3  836.38   56.74
  10  -1  -3  802.39   37.60
  10   1   3  846.63   33.55
  -1  16   0   -7.43   16.94
   1 -16   0   -9.88   16.49
   1 -16   0   12.03   11.78
  -1 -16   0   -8.81   10.38
  -1 -16   0   -2.49   16.12
   1  16   0  -24.40   18.87
  -6  14   0   79.18   19.88
   6  14   0   96.30   23.55
  -6 -14   0   82.15   22.81
   6 -14   0   84.25   20.42
   9  -9   2  212.49   29.77
   9   9   2  243.74   24.23
   9  -9  -2  279.89   33.69
  -9   9  -2  237.82   16.00
   9   9  -2  258.97   21.74
   9   9  -2  237.77   23.59
  -9   9   2  238.96   18.03
  -9  -9  -2  193.80   44.05
  -9   6  -3  664.46   29.80
   9  -6   3  764.88   44.75
   9   6  -3  710.29   38.98
   9   6  -3  697.37   41.79
  -9  -6  -3  761.69   73.79
   9  -6  -3  620.57   50.24
   9   6   3  677.28   31.12
  -9   6   3  690.39   33.76
   3  10   4  765.66   58.65
  -3 -10  -4  723.93   80.64
   3  10  -4  791.54   51.48
   3 -10   4  783.72   66.05
  -3  10   4  763.31   46.56
  -3 -10   4  821.06   65.00
   3 -10  -4  752.00   65.57
  -3  10  -4  780.16   52.32
  -4  14  -2 3252.83  163.77
   4  14  -2 3504.20  199.94
   4  14   2 3529.26  185.71
  -4 -14   2 3383.81  184.77
  -4 -14   2 3244.05  162.22
  -4 -14  -2 3049.00  245.66
   4 -14   2 3174.51  165.51
  -4  14   2 3285.29  167.75
   4 -14  -2 3479.48  218.74
   8   2  -4  160.01   19.97
  -8   2  -4  185.18   20.24
  -8  -2  -4  189.41   22.72
  -8  -2  -4  162.99   36.01
   8  -2  -4  196.52   20.85
   8  -2   4  152.13   24.30
   8  -2  -4  184.85   18.53
   8   2  -4  162.29   19.46
  10   7  -2   17.15   10.99
  10   7  -2   -5.16   11.83
  10  -7   2  -16.71   17.18
 -10   7   2    5.98    7.60
 -10  -7  -2  -18.36   26.65
 -10   7  -2   -0.27    7.09
  10  -7  -2  -17.21   16.21
  10   7   2    9.55   10.25
 -10   2  -3 1598.46   62.02
  10  -2   3 1867.46  104.90
  10  -2  -3 1722.26   70.50
  10   2   3 1652.57   60.18
  10   2  -3 1590.33   69.40
  10  -2  -3 1633.62   91.34
  10   2  -3 1781.53   81.74
   0  15   2  237.88   29.20
   0 -15   2  205.70   25.49
   0 -15  -2  218.04   37.04
   0 -15   2  163.68   21.64
   0  15  -2  259.10   33.35
   0  -6  -5    1.29   20.08
   0  -6  -5  -17.42   16.00
   0   6   5   23.60    9.66
   0   6  -5    2.33   15.67
   0  -6   5  -23.28   17.14
  11  -7   0  365.58   36.54
  11   7   0  414.91   33.02
  11   7   0  397.01   24.02
  12  -3   0    9.08   16.82
  12   3   0  -15.89   14.95
  12   0  -1   25.25   18.79
  12   0   1  -19.40   15.75
   4  15   1   36.14   28.40
  -4 -15   1   54.80   14.85
  -4 -15  -1   95.72   24.11
   4  15  -1   38.70   19.91
   4 -15   1   57.02   17.75
  -4  15   1   29.85   20.21
  -4 -15   1   70.04   20.87
  -4  15  -1   49.71   22.10
   4 -15  -1   81.82   23.18
   4  -3  -5   -0.74   16.50
   4   3   5   -8.80   12.54
  -4   3  -5    3.36   14.27
   4  -3  -5    3.08   15.26
  -4  -3  -5   18.70   15.51
  -4  -3   5   -1.65   16.74
   4  -3   5  -15.09   14.21
   4   3  -5  -15.43   14.32
   4   3  -5   -3.71    7.42
  -4  -3  -5   -4.61   15.53
   1 -15   2  601.33   46.24
  -1 -15  -2  470.91   55.99
   1 -15   2  511.66   36.00
  -1  15  -2  582.07   43.51
  -1 -15   2  578.66   46.48
   1 -15  -2  525.03   54.75
  -1 -15   2  490.56   34.82
   1  15   2  590.28   49.68
   1  15  -2  578.29   43.24
  -1  15   2  593.51   45.52
   1  -6  -5  162.37   25.68
   1  -6  -5  218.42   28.51
  -1  -6  -5  201.61   27.37
   1  -6   5  160.54   28.25
   1   6   5  209.57   16.80
   1   6  -5  204.87   25.74
  -1  -6   5  189.21   29.64
  -1   6   5  215.87   18.41
  -1   6  -5  215.34   25.46
  -1  -6  -5  193.50   30.44
  12   1   1   73.01   20.29
  12   1  -1   89.49   25.94
  12  -1   1  104.62   21.53
  12  -1  -1  104.33   21.59
   2 -16   0   52.85   23.45
  -2 -16   0   25.82   11.71
   2 -16   0   34.94   12.66
   2  16   0   48.98   25.08
  -2 -16   0   23.68   20.73
  -2  16   0   31.14   24.75
  -9 -11   0 2038.31  137.91
   9  11   0 2008.61  100.89
   9 -11   0 2007.77  127.88
  -9  11   0 2105.76   82.52
  -7  13   1  193.73   21.95
   7 -13   1  151.59   26.79
  -7  13  -1  221.06   22.87
   7  13  -1  168.91   30.56
   7  13   1  190.44   28.91
  -7 -13  -1  208.28   42.27
  -7 -13   1  207.87   34.72
   7 -13  -1  215.05   29.21
  11   4  -2  121.18   12.48
  11   4   2  127.16   18.09
  11  -4  -2  131.03   23.28
  11   4  -2  164.01   22.77
 -11   4   2  125.68    8.73
  11   4   2  108.68    9.80
  11  -4   2  103.76   23.56
   0 -16  -1  -29.89   25.63
   0  16   1    7.47   23.42
   0 -16   1   -6.89   11.44
   0 -16  -1   10.52    8.02
   0 -16   1   -1.68   17.70
   0  16  -1   43.25   18.33
   0 -11  -4 1752.58  134.22
   0 -11   4 1552.88  102.82
   0  11   4 1606.09   89.18
   0  11  -4 1716.15  105.52
   6  11  -3  270.82   16.06
  -6 -11  -3  258.05   41.31
   6  11   3  314.45   31.44
  -6  11   3  302.49   23.28
   6 -11   3  271.83   23.98
   6  11  -3  273.60   28.14
  -6 -11   3  257.47   31.01
  -6  11  -3  296.60   22.49
   6 -11  -3  268.17   44.92
   8 -12   1   29.81   19.44
   8 -12  -1   22.09   18.37
  -8 -12   1  -22.63   17.26
  -8  12  -1   17.23   11.75
  -8  12   1    7.62   14.36
  -8 -12  -1    1.50   21.20
   8  12  -1  -16.92   17.92
   8  12   1   10.13   14.39
  -8  -3  -4 2055.26  139.92
   8   3   4 2215.03   99.24
   8   3  -4 1895.44   84.84
   8  -3  -4 2120.99  106.11
  -8   3  -4 2074.91   93.86
   8  -3   4 2008.27   95.94
   8   3  -4 1931.51  101.77
   8  -3  -4 1956.16  100.01
 -10   9   1 3118.83  108.30
  10   9  -1 2895.29  131.34
  10  -9   1 2851.81  174.36
 -10   9  -1 2653.01   83.78
  10   9   1 2964.74  136.43
 -10  -9  -1 2863.06  201.92
 -10  -3  -3  737.58   63.68
  10   3  -3  693.68   39.04
  10  -3  -3  716.11   33.90
  10  -3  -3  722.12   52.55
  10   3   3  713.00   32.08
  10   3  -3  662.87   37.34
  10  -3   3  770.85   47.25
 -10   3  -3  686.57   30.01
  -3 -13  -3  177.35   41.69
   3 -13  -3  262.49   37.53
  -3  13  -3  269.18   26.80
   3  13   3  248.42   27.30
  -3 -13   3  254.87   30.93
  -3  13   3  250.00   23.38
   3  13  -3  207.37   28.20
   3 -13   3  201.15   18.61
   3 -13   3  233.90   28.23
   3  -5  -5 1497.51   85.41
   3   5  -5 1452.15   93.22
   3   5   5 1524.04   66.62
  -3  -5   5 1656.81  115.05
  -3  -5  -5 1540.51  103.22
  -3  -5  -5 1533.93   85.16
   3  -5   5 1550.54   92.13
   3  -5  -5 1500.13   87.64
  -3   5  -5 1443.86   85.66
  12  -2   1   -3.28   18.25
  12   2  -1    1.38   14.08
  12   2   1  -20.69   18.27
  12  -2  -1   26.03   16.17
  -7 -12  -2   21.94   22.28
   7  12   2   26.81   15.87
   7 -12   2   33.39   17.31
  -7  12   2   32.03   14.66
  -7  12  -2    7.09   10.16
  -7 -12   2   27.00   17.37
   7 -12  -2    6.47   19.80
   7  12  -2   16.40   15.31
  -7  -6  -4  327.46   44.64
   7   6  -4  225.82   15.11
   7  -6  -4  285.70   30.33
   7  -6   4  280.78   23.36
  -7  -6   4  237.49   35.78
  -7   6  -4  283.35   20.97
   7   6  -4  267.95   24.29
   7  -6  -4  249.30   31.13
   7   6   4  308.46   25.56
   1 -16  -1 3238.59  214.20
   1 -16  -1 2871.39  109.30
  -1  16  -1 2862.39  179.36
  -1  16   1 3219.10  204.02
   1  16   1 3440.47  198.77
   1 -16   1 2976.94  165.78
  -1 -16   1 3115.11  148.64
   1 -16   1 3323.94  170.15
  -1 -16  -1 3285.16  215.47
   1  16  -1 2882.17  177.52
  -1 -16   1 3057.51  170.68
  -1 -11   4  582.81   59.46
  -1  11  -4  659.40   47.67
   1  11   4  620.79   49.36
   1 -11  -4  551.17   63.60
  -1  11   4  613.71   43.85
   1  11  -4  625.05   49.36
  -1 -11  -4  788.66   65.56
   1 -11   4  665.79   58.28
  -7 -10  -3  492.50   53.82
   7  10   3  496.82   31.71
   7  10  -3  384.62   24.45
   7 -10  -3  503.89   49.12
  -7  10  -3  512.69   31.93
   7 -10   3  408.66   34.97
  -7 -10   3  540.83   47.40
  -7  10   3  516.52   33.49
   7  10  -3  501.70   36.72
  -2  15  -2  -15.75   20.54
  -2 -15  -2   31.05   28.02
  -2 -15   2   19.87   13.03
   2  15   2   -8.68   18.23
  -2  15   2   -3.07   15.63
  -2 -15   2   -8.51   17.50
   2 -15   2    2.39   15.62
   2 -15   2    9.72   11.46
   2  15  -2   -8.43   18.60
   2 -15  -2   36.68   21.45
  -2  -6  -5 1799.06  120.80
  -2   6   5 1835.86   81.27
   2   6   5 1560.89   69.06
   2  -6  -5 1946.52  119.48
  -2  -6   5 1758.23  111.42
   2   6  -5 1728.34   97.17
  -2  -6  -5 1850.33  103.42
   2  -6   5 1850.46  112.55
   2  -6  -5 1869.12  101.99
  -2   6  -5 1725.13   95.09
   6 -14  -1   28.65   20.77
  -6 -14  -1   45.77   21.97
   6  14   1   -3.49   22.59
  -6 -14   1   39.93   20.65
  -6  14   1   14.73   15.03
  -6  14  -1   14.30   17.14
   6 -14   1   11.11   15.75
   6  14  -1   19.39   18.01
   6 -13  -2  -22.77   18.44
   6 -13   2    3.70   12.22
  -6  13   2   -2.76   12.36
   6  13  -2   -2.28   15.48
  -6 -13   2  -17.05   15.25
  -6  13  -2    4.41   11.96
   5  15   0  599.33   46.12
   5 -15   0  661.26   49.94
  -5  15   0  564.71   40.15
  -5 -15   0  498.51   51.67
   5  12  -3  540.54   38.91
  -5  12   3  456.11   33.66
   5 -12  -3  407.03   45.23
  -5 -12   3  472.25   49.75
   5  12   3  529.86   42.05
  -5  12  -3  502.02   37.63
   5 -12   3  402.63   30.83
  -5 -12   3  408.12   25.91
  -5 -12  -3  425.82   53.13
  12  -4   0 2297.15  135.63
  12   4   0 2192.28  122.48
   5  -9  -4   74.53   25.06
  -5  -9   4   92.97   25.11
   5  -9   4  101.88   11.59
  -5   9  -4   75.35   20.27
   5   9   4   94.89    9.33
   5   9   4  121.21   18.59
  -5  -9  -4  105.04   27.92
  -5   9   4  126.28   17.63
   5   9  -4  135.59   21.18
  -5   0  -5   -0.08   13.89
  -5   0   5    9.95   16.43
   5   0   5  -10.95   11.27
   5   0  -5  -12.52   14.31
   5   0  -5    1.47   11.53
  -5   0  -5   -6.24   14.97
  -4  -4   5  -12.80   18.46
  -4   4  -5    9.35   17.03
   4   4   5   46.63   13.73
   4  -4  -5   22.84   19.23
   4  -4  -5   -1.73   15.57
  -4  -4  -5   34.48   17.16
   4   4  -5    5.64   14.99
   4  -4   5    1.87   11.59
   4  -4   5   26.25   15.40
  -4  -4  -5   -3.55   14.79
   8  11  -2  276.77   30.51
  -8 -11   2  268.49   27.46
  -8 -11  -2  303.31   40.21
   8 -11   2  222.08   31.15
  -8  11   2  279.17   23.76
   8 -11  -2  297.80   35.78
   8  11   2  237.57   24.37
  -8  11  -2  295.43   21.39
   5   1  -5  600.87   41.95
  -5  -1  -5  632.20   46.36
   5  -1  -5  589.30   38.66
  -5   1  -5  620.68   39.61
   5   1  -5  526.76   31.45
  -5   1   5  606.87   44.97
   5  -1   5  639.15   36.95
   5  -1  -5  599.39   48.91
   5   1   5  570.20   39.62
  -5  -1   5  552.01   47.11
  -5  -1  -5  531.44   44.40
  -5   1  -5  621.67   48.07
  11   7   1   -6.72   11.02
  11   7  -1    9.85    9.35
  11  -7   1   -5.57   15.71
  11   7  -1   23.75   13.32
 -11  -7  -1  -46.43   26.47
  11  -7  -1    0.23   21.41
  12  -3  -1  -22.11   17.28
  12  -3   1   10.22   16.42
  12   3  -1   38.23   15.23
  12   3   1   20.63   16.56
   6   8  -4   19.16   14.59
   6   8   4   32.13   13.62
  -6  -8  -4   41.87   21.78
  -6  -8   4   52.02   25.18
   6  -8  -4   38.01   19.70
   6  -8   4   12.00   10.01
  -6   8  -4   26.37   12.60
  -6   8   4    8.88   15.63
   3 -16   0    1.99   10.46
   3  16   0   14.73   17.87
  -3  16   0   -4.47   16.68
  -3 -16   0  -16.10   21.48
   3 -16   0    1.62   20.28
  -3 -16   0  -11.49   10.87
  -2 -16   1   96.96   17.33
   2 -16  -1  121.54   27.79
   2 -16   1   89.25   16.17
  -2 -16  -1   94.16   28.78
   2 -16   1  124.95   21.02
  -2 -16   1  104.17   25.88
  -2  16   1  104.73   31.53
  -2  16  -1  118.82   24.85
   2  16   1   86.77   28.01
   2 -16  -1   97.10   11.56
   2  16  -1  105.23   25.35
   2  11   4   28.31   17.54
  -2 -11   4   43.57   21.70
  -2  11   4   51.01   18.00
  -2  11  -4   51.19   17.72
   2  11  -4   74.52   20.01
  -2 -11  -4   32.54   25.38
   2 -11   4   65.86   25.55
   2 -11  -4   -8.04   21.33
   4  10   4 1230.37   69.73
  -4 -10  -4 1264.10   99.74
   4  10  -4 1251.87   73.13
   4 -10   4 1184.60   85.84
  -4 -10   4 1182.02   87.10
  -4  10  -4 1221.27   65.49
   4 -10  -4 1156.17   96.84
  -4  10   4 1206.84   65.21
   9  11  -1   25.14   14.62
   9 -11   1   30.29   16.50
  -9 -11  -1   -2.92   23.95
   9 -11  -1   24.25   20.47
  -9  11   1   41.04   13.41
  -9 -11   1   24.67   23.66
   9  11   1   12.94   15.00
  -9  11  -1   34.00    9.70
   9   7   3   -0.34    8.85
   9  -7   3   -7.81   12.26
   9   7  -3  -15.48   14.16
  -9   7   3    2.97   10.76
   9   7  -3  -12.27   12.08
   9  -7  -3    4.87   15.64
  -9   7  -3    1.33    9.71
  -9  -7  -3   -0.85   19.61
   8   4  -4  623.87   44.06
   8  -4  -4  644.57   45.40
   8  -4   4  651.88   42.26
  -8  -4  -4  650.98   72.46
   8   4  -4  622.57   32.89
   8   4   4  679.50   38.61
  -8   4  -4  656.94   39.28
   8  -4  -4  672.52   42.32
  10  -4   3   63.03   18.00
  10  -4  -3   56.22   13.53
  10   4  -3   70.54   13.19
  10   4  -3   67.49   14.43
 -10  -4  -3   97.40   24.76
  10   4   3   45.93    8.94
 -10   4  -3   36.98   10.05
  10  -4  -3   48.89   17.80
   5   2   5  159.94   17.80
  -5  -2   5  191.85   32.82
   5  -2  -5  163.94   22.73
   5  -2   5  153.06   20.53
   5   2  -5  173.20   15.65
  -5  -2  -5  131.87   26.09
   5  -2  -5  153.86   21.76
  -5   2  -5  160.31   25.16
   5   2  -5  161.52   26.12
  -5  -2  -5  159.76   22.73
  -5   2  -5  143.23   24.54
  11  -5  -2  -16.09   18.92
  11   5  -2    1.67    9.32
  11   5  -2   21.73   14.34
 -11  -5  -2   11.98   25.67
  11  -5   2   10.39   19.42
  11   5   2   -7.11    7.61
   0  -7  -5  -36.16   21.33
   0   7   5   10.50    8.97
   0  -7  -5   -6.05   16.71
   0   7  -5   -7.10   15.73
   0  -7   5   -7.31   17.37
   8   9   3   89.02   18.41
   8  -9  -3  113.83   23.15
   8   9  -3   72.74   13.37
   8   9  -3   83.93   22.13
  -8  -9  -3  140.09   36.62
  -8   9  -3   75.84   14.40
  -8   9   3  108.54   13.70
   8  -9   3   62.74   17.97
  10 -10   0   82.58   21.28
 -10 -10   0  107.35   26.22
  10  10   0   84.17   16.84
 -10  10   0   86.39   10.29
  10   8   2   15.62   12.92
  10  -8  -2   20.87   18.76
 -10   8   2    8.19    8.34
  10   8  -2   17.40   11.97
 -10  -8  -2   15.23   24.52
 -10   8  -2   13.99    7.14
  10  -8   2   32.52   17.59
  10   8  -2   42.98   13.68
  -1  -7   5    9.13   17.66
   1  -7  -5   19.59   15.88
   1   7   5   -7.25   10.96
   1  -7  -5   37.03   20.63
   1   7  -5   16.36   18.84
   1  -7   5   10.63   16.12
  -1   7   5  -10.99    9.58
  -1  -7  -5  -12.87   18.12
  -1   7  -5   -0.12   14.58
   1   7   5    6.07    8.95
  -1  -7  -5   -5.64   17.25
  -5  14   2  152.32   20.74
   5  14   2  125.81   24.74
  -5 -14   2  111.67   28.04
   5 -14  -2  155.67   28.92
   5 -14   2   92.88   21.83
  -5 -14  -2  140.37   32.92
   5  14  -2  146.21   25.44
  -5 -14   2  138.42   24.84
  -5  14  -2  171.43   20.32
  11   8   0   -2.90   10.48
  11   8   0    5.02   12.09
   3  15  -2  331.19   44.45
   3  15   2  354.94   37.18
  -3 -15   2  298.71   27.19
  -3  15  -2  338.87   40.08
   3 -15   2  292.55   32.06
  -3 -15  -2  306.28   55.07
  -3  15   2  345.47   34.20
   3 -15   2  371.28   32.92
   3 -15  -2  350.08   49.28
  -3 -15   2  371.41   37.61
  -3   6  -5  118.49   26.58
   3   6   5  121.36   15.65
  -3  -6   5  123.89   27.95
  -3  -6  -5  135.35   24.54
  -3  -6  -5  135.39   26.98
   3   6  -5  182.19   23.88
   3  -6  -5  127.02   24.83
   3  -6  -5  143.97   27.38
   3  -6   5  143.41   25.44
   0  14  -3  -13.41   16.61
   0 -14   3   25.05    9.95
   0  14   3   -5.13   15.16
   0 -14   3    1.84   16.80
   0 -14  -3   -4.71   29.50
  -5  15  -1   32.91   15.40
   5  15   1   51.00   25.76
   5  15  -1   16.33   18.68
   5 -15   1   32.96   16.44
  -5 -15  -1   63.42   21.14
   5 -15  -1  -24.59   20.63
  -5  15   1   28.29   17.64
  -5 -15   1    6.74   18.70
  -5 -15   1  -18.40   17.36
  12   5   0   31.48   14.82
  12  -5   0    8.67   17.12
  12   5   0   -2.37    6.31
  12   4   1   -2.86   17.01
  12   4  -1   15.33   15.80
  12  -4  -1   67.68   18.44
  12   4  -1   27.52    6.90
  12  -4   1    4.03   17.01
  -5  -3   5   78.10   20.48
   5   3   5   40.52   15.60
  -5  -3  -5   71.91   18.16
   5   3  -5   44.44   16.86
   5  -3  -5   64.46   18.50
   5   3  -5   41.62    9.88
  -5  -3  -5   88.91   21.40
  -5   3  -5   64.68   16.53
   5  -3   5   49.64   13.02
   5  -3  -5   34.08   18.25
   5  -3   5   62.48   18.20
  -4  13   3  -20.51   17.48
  -4  13  -3   16.27   14.60
   4 -13   3   49.74   19.56
   4  13  -3    1.84   17.68
   4 -13   3   -8.01   10.91
  -4 -13   3   24.88   10.69
   4  13   3   11.29   19.92
   4 -13  -3    4.32   20.95
  -4 -13  -3   -6.52   21.88
   4  -5  -5   10.48   18.02
  -4  -5  -5   11.49   15.94
   4  -5   5   -0.78    8.07
   4   5  -5  -11.28   18.73
  -4  -5  -5   -9.91   17.31
   4   5   5    3.18   12.10
  -4  -5   5   -3.14   17.91
  -4   5  -5  -17.74   13.02
   4  -5  -5   17.37   19.24
   9  10   2  485.55   36.67
   9 -10  -2  499.19   48.09
  -9 -10  -2  553.17   62.47
  -9  10   2  510.15   24.46
  -9  10  -2  497.23   26.85
   9  10  -2  531.64   32.38
   9 -10   2  470.27   43.27
   9  10  -2  533.75   33.27
  -1  14  -3   43.17   23.37
   1  14  -3   65.85   18.85
   1  14   3   71.93   19.85
   1 -14   3   22.87   10.39
   1 -14   3   98.86   20.99
   1 -14  -3   61.65   25.20
  -1 -14   3   42.92   19.82
  -1 -14  -3   34.83   23.82
  -1  14   3   52.76   17.97
  -7   7  -4  523.63   31.33
   7   7   4  518.55   33.20
  -7  -7   4  521.27   49.49
   7  -7  -4  595.48   46.89
  -7   7   4  501.12   32.10
  -7  -7  -4  394.41   59.89
   7  -7   4  452.47   30.85
   7   7  -4  532.25   34.62
  -3 -16   1 2208.32  129.08
  -3 -16  -1 2709.86  170.93
   3 -16   1 2505.13  122.27
   3 -16   1 2134.00  141.39
  -3  16   1 2527.76  148.97
   3 -16  -1 2272.68  154.69
  -3 -16   1 2244.50  121.91
  -3  16  -1 2046.80  130.35
   3  16  -1 2299.94  140.79
   3  16   1 2552.48  150.69
  -3 -11  -4  750.94   74.24
   3 -11   4  688.83   57.74
   3  11   4  801.74   64.27
  -3  11  -4  788.99   57.52
   3  11  -4  819.06   54.78
  -3 -11   4  844.11   65.28
   3 -11  -4  916.42   69.50
  -3  11   4  776.67   52.13
  -2  -7  -5  -15.27   18.65
   2   7   5   29.91   15.88
   2  -7  -5    2.03   21.50
  -2   7  -5   16.81   15.40
   2   7   5   -4.68    8.16
   2  -7  -5    6.92   17.08
   2   7  -5  -28.55   15.28
  -2  -7   5   10.49   22.72
   2  -7   5   46.64   18.11
   8 -13   0   -0.19   17.13
  -8  13   0   -1.10   13.80
   8  13   0   -3.71   13.64
  -8 -13   0   19.00   19.80
  -8  -5  -4    3.99   20.30
   8  -5  -4   19.51   14.90
   8   5  -4   12.89   10.04
   8   5   4    0.93   10.89
   8  -5  -4   25.92   12.51
   8   5  -4   33.87   13.21
   8  -5   4   10.54   13.40
  -8   5  -4   -5.20   13.78
 -10   5  -3 2107.64   78.13
  10   5  -3 2089.59   92.95
  10   5  -3 1965.90   90.57
  10  -5  -3 2217.88  135.62
  10   5   3 2151.51   84.53
 -10   5   3 2021.84   83.22
 -10  -5  -3 2286.24  171.70
  10  -5   3 2400.98  123.37
   7 -14   0  -33.90   21.07
  -7  14   0    8.20   15.63
   7  14   0  -24.09   15.98
  -7 -14   0   -5.56   19.67
  -2 -14  -3   -0.01   22.27
  -2 -14   3   13.03   20.05
  -2  14  -3    7.62   15.88
   2  14   3  -11.53   16.17
  -2  14   3   -4.27   15.38
   2 -14   3   -0.12    9.32
   2 -14  -3  -25.77   20.00
   2 -14   3   -4.38   21.41
   2  14  -3   54.09   20.03
  -4 -16   0  118.83   27.08
   4  16   0  150.43   26.87
  -4  16   0  147.35   23.72
   4 -16   0  120.62   25.98
  11  -6  -2  -12.10   18.42
  11   6   2   28.54    9.52
  11   6  -2   46.00   16.23
  11  -6   2   47.05   17.22
 -11   6   2    2.69    7.14
  11   6  -2   43.44   11.55
 -11  -6  -2   45.36   23.42
 -10 -10   1   38.22   23.73
  10 -10  -1   20.77   18.65
  10  10   1   18.15   13.42
 -10 -10  -1   56.93   22.90
  10 -10   1   20.39   17.45
 -10  10   1   16.49   12.34
  10  10  -1   22.21   15.07
   5  -4   5   14.90   12.85
  -5   4  -5   26.30   18.23
   5  -4  -5   61.31   16.79
   5  -4   5   13.48   16.89
   5   4   5   28.56   13.86
   5  -4  -5   29.28   15.82
  -5  -4   5   15.15   20.78
  -5  -4  -5   11.43   20.19
  -5  -4  -5   23.21   19.24
   5   4  -5   15.54   16.08
  11   8  -1 1611.84   93.36
 -11   8   1 1431.25   44.78
  11  -8  -1 1711.20  101.75
 -11  -8  -1 1496.18  130.83
  11   8  -1 1492.57   66.91
  11  -8   1 1580.64   96.26
  11   8   1 1464.13   66.05
  -9 -12   0  -14.90   18.12
   9 -12   0   -0.32   17.64
  -9  12   0    0.47   11.65
   9  12   0    2.49   14.45
  -9   0  -4  731.45   40.44
   9   0  -4  701.45   47.89
   9   0   4  772.90   57.45
   9   0  -4  648.73   41.51
  12   5  -1   52.55   19.86
  12   5  -1   58.81    8.36
  12   5   1  105.52   23.06
  12  -5  -1   46.39   20.28
  12   5   1   52.46   10.77
  12  -5   1   46.39   20.79
   9   8  -3  538.12   33.11
   9  -8  -3  560.43   53.96
   9   8   3  550.88   33.59
   9   8  -3  567.29   39.80
  -9   8  -3  545.45   29.10
  -9  -8  -3  443.68   62.77
   9  -8   3  504.70   43.85
  -9   8   3  515.99   29.68
   9  -1  -4  297.56   25.79
  -9  -1  -4  314.60   27.42
   9   1  -4  270.54   25.96
   9  -1   4  274.02   28.11
  -9   1  -4  310.53   24.80
   9  -1  -4  305.01   26.19
   9   1  -4  274.35   26.71
  -9  -1  -4  220.71   36.48
  -5 -10  -4  870.94   73.61
  -5  10   4  801.47   56.18
   5  10   4  839.92   59.60
   5 -10  -4  853.36   78.67
  -5  10  -4  819.39   47.71
  -5 -10   4  847.83   68.64
   5  10  -4  870.58   55.40
   5 -10   4  814.97   57.78
   0  12  -4   60.63   20.06
   0 -12   4   77.36   22.11
   0 -12  -4   44.85   26.31
   0  12   4   67.17   20.10
  -7 -11   3  317.66   34.17
  -7  11   3  347.66   24.11
   7  11  -3  271.02   19.33
   7 -11  -3  307.70   38.26
  -7 -11  -3  275.72   54.40
   7  11  -3  339.57   30.61
  -7  11  -3  320.36   27.10
   7  11   3  290.29   33.04
   7 -11   3  262.75   28.37
  -6  15   0   -6.22   16.81
   6 -15   0   -3.55   20.95
  -6 -15   0   16.75   18.80
   6  15   0  -10.98   16.57
   6  12   3  920.25   56.12
  -6  12   3  849.83   54.13
   6 -12  -3  828.22   71.96
   6  12  -3  777.03   36.32
   6  12  -3  970.59   64.48
   6 -12   3  822.70   50.73
  -6 -12  -3  838.01   84.89
  -6  12  -3  938.61   54.18
  -6 -12   3  765.35   72.12
   6  -9  -4    8.49   22.68
   6   9   4    9.32   13.52
   6  -9   4   -5.28   10.00
  -6   9   4    8.32   15.39
   6   9  -4  -13.52   14.30
  -6  -9  -4  -39.24   21.36
  -6  -9   4    8.48   19.10
  -6   9  -4   -8.05   11.84
   6   0  -5    1.81   13.52
   6   0  -5    5.79   14.85
  -6   0  -5   15.40   15.14
  12  -6   0 1477.48   94.38
  12   6   0 1410.02   85.37
   0 -17   0   51.37   22.93
   0 -17   0   -7.75   10.68
   0  17   0   19.89   18.17
  12   0   2 1700.65  106.34
  12   0  -2 1645.70   98.71
   4 -15   2  265.25   27.50
  -4 -15  -2  256.66   46.12
  -4  15   2  332.59   36.53
  -4 -15   2  307.77   29.47
   4 -15   2  337.94   29.82
   4  15  -2  353.91   35.93
  -4 -15   2  340.32   31.04
  -4  15  -2  328.28   38.75
   4 -15  -2  226.95   46.41
   4  15   2  284.92   33.98
   0  -8  -5   14.19   19.57
   0   8   5   16.29    9.84
   0   8  -5   31.56   17.29
   0  -8   5   11.45   18.24
   0   8   5  -22.16   15.45
  -4  -6  -5  119.03   28.68
  -4  -6   5  112.40   25.46
   4   6   5   87.90   14.50
   4  -6   5   66.75   10.47
   4  -6   5   70.07   20.91
   4  -6  -5  109.10   21.23
   4  -6  -5   85.99   21.75
   4   6  -5  142.78   21.01
   4   6   5   98.15   15.54
  -4   6  -5   67.29   18.38
   6  -1  -5  254.81   28.02
   6  -1  -5  235.59   25.74
   6   1  -5  307.14   32.89
  -6  -1  -5  218.98   30.50
  -6  -1  -5  247.48   27.15
  -6   1  -5  265.28   33.72
  -6   1  -5  268.57   30.18
   6   1  -5  235.89   22.19
   1 -12  -4   -0.15   25.99
  -1  12  -4   45.76   18.77
   1  12  -4   41.82   20.65
  -1  12   4   70.15   18.46
   1 -12   4   58.30   21.72
   1  12   4   78.77   21.87
  -1 -12  -4   20.43   28.13
  -1 -12   4   65.11   21.87
   3  -7  -5   26.80   23.01
   3  -7   5   39.32   18.42
   3   7  -5  -17.90   17.89
   3  -7  -5   41.88   18.82
   3   7   5   11.48   17.00
  -3  -7  -5   42.33   20.44
  -3   7  -5   38.29   20.25
  -3  -7   5   18.90   21.71
   3   7   5   20.46    9.28
  12  -1   2  143.53   24.93
  12   1  -2  166.91   26.12
  12   1  -2  131.29   12.87
  12  -1  -2  166.57   22.75
  12   1   2  167.21   25.81
   9  -2  -4   64.66   17.13
   9  -2  -4   63.85   16.86
   9   2   4   78.53   12.83
   9  -2   4   76.23   17.27
  -9  -2  -4   83.35   24.59
   9   2  -4   73.18   15.17
   9   2  -4   69.63   13.91
  -9   2  -4   53.25   16.17
   8 -13   1   26.30   19.80
   8 -13  -1   43.14   21.62
   8  13   1   32.54   18.90
  -8  13  -1   32.10   12.75
  -8 -13   1   73.34   23.74
  -8 -13  -1   69.79   25.14
   8  13  -1   68.75   18.25
  -8  13   1   63.55   15.54
   1 -17   0  937.59   54.77
   1  17   0 1068.45   70.34
  -1  17   0 1051.74   66.32
  -1 -17   0  948.72   47.23
   1 -17   0 1008.63   74.82
  -1 -17   0 1024.56   74.93
   1   8   5  164.25   25.06
   1  -8   5  143.71   26.87
  -1  -8  -5  161.58   31.55
   1  -8  -5  122.96   28.38
  -1  -8   5  182.77   32.05
  -1   8  -5  183.56   29.47
   1   8   5  128.57   13.24
   1   8  -5  146.06   24.88
  -1   8   5  190.45   24.25
  -7  14   1  -13.06   16.19
  -7 -14   1   11.64   18.09
  -7 -14  -1   -7.82   25.91
   7 -14   1   18.91   18.42
  -7  14  -1   -3.67   15.13
   7  14  -1   13.47   17.06
   7  14   1    6.14   16.40
   7 -14  -1   18.69   18.08
  -7  13   2  452.23   34.68
  -7 -13  -2  425.40   51.24
  -7  13  -2  442.91   31.41
   7  13  -2  442.59   38.29
   7 -13   2  339.42   33.79
  -7 -13   2  403.09   38.33
   7 -13  -2  356.99   44.96
   7  13   2  379.28   33.92
   0 -16   2  237.68   22.59
   0 -16   2  316.03   30.61
   0  16  -2  256.53   34.44
   0 -16  -2  325.93   42.69
   0  16   2  322.48   34.75
  -6  -2   5 1832.85  122.83
   6  -2  -5 1946.57  105.62
   6   2  -5 1775.66   96.33
  -6   2  -5 1906.36  106.40
  -6  -2  -5 1872.15  126.16
   6  -2  -5 1875.95  108.86
  -6  -2  -5 1916.36  107.76
   6   2  -5 1812.99   78.24
   8 -12   2  105.60   22.38
  -8  12   2  106.99   18.06
   8  12   2   60.77   19.46
   8  12  -2  113.09   19.60
  -8  12  -2  101.18   14.03
   8 -12  -2   98.84   24.76
  -8 -12   2  113.68   24.77
  -8 -12  -2   77.20   32.58
   8  -6  -4  387.06   32.79
   8  -6   4  334.59   28.34
  -8   6  -4  351.02   25.25
  -8  -6  -4  305.73   52.22
   8   6  -4  305.38   20.89
   8   6  -4  363.27   28.93
   8  -6  -4  336.79   33.81
   8   6   4  362.78   28.39
  10  -9  -2   85.69   25.10
  10   9  -2  106.31   15.79
  10   9   2   80.79   14.47
 -10   9   2   81.58   12.55
  10  -9   2   64.20   24.57
  10   9  -2  110.49   18.66
 -10  -9  -2   62.66   35.58
 -10   9  -2   80.40   10.45
 -10  -6  -3  719.14   65.54
 -10   6  -3  632.40   29.66
 -10   6   3  688.28   32.14
  10   6  -3  666.47   35.90
  10  -6   3  626.67   48.54
  10   6  -3  660.08   39.49
  10  -6  -3  622.19   53.35
  10   6   3  639.52   33.06
  -3  14  -3    1.16   19.90
   3 -14  -3   50.94   27.16
   3 -14   3   -8.95   10.47
   3 -14   3   10.52   16.61
  -3 -14   3   26.85   23.63
  -3  14   3   11.02   16.86
   3  14   3   52.46   17.03
  -3 -14  -3   35.15   26.32
   3  14  -3   38.51   18.57
  12  -2   2  148.38   24.70
  12   2  -2  183.82   23.34
  12  -2  -2  218.25   30.42
  12   2  -2  153.62   12.62
  12   2   2  178.72   27.38
  -4  16  -1   22.67   18.58
  -4 -16  -1    5.64   20.03
   4  16   1   22.47   20.26
  -4  16   1   -3.41   21.78
   4  16  -1    3.05   18.65
   4 -16  -1   48.77   19.70
  -4 -16   1   -5.25   14.27
  -4 -16   1  -10.12   15.62
   4 -16   1   10.06   19.71
  -4 -11  -4 2016.10  172.91
  -4 -11   4 1961.83  134.93
   4 -11   4 1856.99  134.15
   4  11   4 2033.28  112.53
  -4  11  -4 1915.97   99.20
   4 -11  -4 1976.41  129.54
  -4  11   4 1890.92  103.58
   4  11  -4 2114.93  115.76
  -8 -10  -3   52.86   25.04
   8  10  -3   -4.54   10.74
   8  10  -3    0.05   15.45
   8 -10  -3   31.50   23.39
  -8  10  -3   25.74   13.04
  -8  10   3   11.59   14.28
   8 -10   3   26.33   11.65
   8  10   3   28.93   16.85
  11  -9   0  453.19   45.43
 -11  -9   0  553.60   50.76
  11   9   0  487.53   33.00
  11   0   3    3.38    7.41
  11   0  -3  -20.59   17.01
  11   0   3   22.09   15.72
  11   0  -3    6.42    9.77
   1  16  -2   -8.92   17.87
  -1  16  -2   49.34   21.14
  -1  16   2    9.78   17.95
   1 -16   2   12.52   20.61
  -1 -16  -2  -11.40   21.78
  -1 -16   2   13.44   17.98
   1 -16  -2    3.87   21.96
  -1 -16   2  -10.51   14.19
   1 -16   2    1.60   13.66
  -5 -13   3  157.33   33.27
  -5 -13   3  163.49   17.68
   5 -13  -3  110.97   37.24
  -5 -13  -3  119.13   35.72
   5  13   3  195.45   24.51
  -5  13   3  167.10   22.12
   5  13  -3  200.28   30.80
   5 -13   3  101.98   20.36
  -5  13  -3  194.27   27.00
  -5  -5  -5 1290.53   79.09
   5   5  -5 1196.96   73.33
   5   5   5 1239.48   56.78
   5  -5   5 1273.87   87.27
   5  -5  -5 1287.39   73.18
   5  -5  -5 1307.89   89.98
  -5  -5   5 1367.35   90.73
  -5  -5  -5 1290.37  102.15
  -5   5  -5 1175.43   64.31
  -7   8  -4  238.86   23.59
  -7   8   4  197.28   24.75
   7  -8  -4  212.34   36.43
  -7  -8   4  185.57   33.16
   7   8  -4  199.13   13.63
  -7  -8  -4  217.28   41.51
   7   8  -4  205.49   23.58
   7  -8   4  175.64   18.55
   7   8   4  197.51   21.79
  11  -1  -3  533.79   28.54
  11   1  -3  473.52   27.30
  11  -1   3  532.45   40.77
  11  -1   3  473.41   20.67
  11  -1  -3  499.11   39.39
  11   1   3  534.05   49.63
  11   1   3  498.40   22.68
  11   1  -3  527.38   36.88
   2  12   4    8.00   16.41
   2 -12  -4   -1.92   20.56
  -2  12  -4  -29.31   15.70
  -2 -12   4   59.43   22.75
  -2  12   4  -15.83   15.84
  -2 -12  -4   18.94   24.52
   2  12  -4   41.23   18.28
   2 -12   4   44.65   18.29
  -6 -14  -2   58.84   25.65
   6  14   2   42.10   20.03
   6  14  -2   72.32   21.13
   6 -14   2   37.77   18.55
  -6  14   2   74.45   21.74
  -6 -14   2   31.16   17.84
  -6  14  -2   47.95   18.28
  -6 -14   2   76.06   19.40
   6 -14  -2   33.46   24.95
   9  12   1 1322.41   72.43
  -9 -12  -1 1422.49  111.48
   9 -12   1 1393.56   96.63
  -9  12   1 1525.85   71.27
   9 -12  -1 1288.10   94.39
  -9 -12   1 1377.48  102.11
  -9  12  -1 1276.13   57.64
   9  12  -1 1305.54   79.12
   9  -3  -4  579.86   44.42
  -9  -3  -4  668.51   62.59
   9   3   4  734.89   40.83
   9   3  -4  682.74   43.58
   9  -3  -4  678.52   36.68
   9  -3   4  712.88   45.17
   9   3  -4  673.29   39.82
  -9   3  -4  657.09   37.65
   2 -17   0   -1.21   12.79
  -2 -17   0   13.94   17.92
  -2  17   0    3.42   22.33
   2 -17   0   10.16   18.66
  -2 -17   0   -7.13   10.60
  -2   8   5 1129.57   68.64
   2   8  -5 1234.39   70.83
  -2  -8  -5 1164.03   90.26
  -2  -8   5 1244.01   85.64
   2   8   5 1041.38   41.04
   2  -8  -5 1224.56   89.92
  -2   8  -5 1208.39   77.41
   2   8   5 1296.49   75.32
   2  -8   5 1233.28   94.45
  10  11   0   -6.96   16.86
 -10  11   0    0.52   10.52
  10 -11   0  -33.83   21.19
 -10 -11   0    1.89   19.74
  13   0   0    1.52   16.83
   6  15   1 2483.71  149.77
   6  15  -1 2190.62  130.44
  -6  15  -1 2411.67  128.15
  -6  15   1 2674.06  136.03
  -6 -15   1 2339.45  160.77
   6 -15  -1 2559.19  164.27
  -6 -15  -1 2444.32  175.27
   6 -15   1 2417.69  136.37
   6  -3  -5  211.29   28.58
  -6  -3   5  214.92   34.76
  -6  -3  -5  171.51   22.73
  -6   3  -5  198.65   20.97
  -6  -3  -5  181.24   33.96
   6   3  -5  144.11   15.16
   6  -3   5  144.63   19.88
   6   3  -5  164.80   26.06
   6  -3  -5  140.37   26.38
  11   7  -2  207.00   21.30
  11  -7  -2  169.89   26.30
  11  -7   2  141.00   28.93
  11   7  -2  188.96   16.97
 -11   7   2  165.94   12.19
  11   7   2  184.59   22.96
 -11  -7  -2  113.11   36.94
  11   2  -3 1258.63   66.06
  11   2  -3 1152.35   50.85
 -11   2  -3 1162.81   43.87
  11  -2  -3 1285.81   54.90
  11   2   3 1182.91   77.86
  11  -2  -3 1382.24   82.81
  11   2   3 1195.70   45.85
  11  -2   3 1293.06   77.74
  13  -1   0  738.63   58.73
  13   1   0  681.88   54.08
  12  -6  -1   15.55   19.75
  12   6  -1   19.59    9.62
  12   6   1   65.75   17.86
  12   6  -1   26.49   15.85
  12  -6   1   -2.60   22.82
  12   6   1   32.49    9.85
  12   3  -2  186.32   14.68
  12  -3   2  205.82   31.72
  12   3  -2  256.50   25.11
  12   3   2  245.17   35.53
  12  -3  -2  208.14   28.93
   0 -17   1   12.57   13.19
   0 -17   1  -10.50   18.17
   0  17  -1   13.52   22.71
   0  17   1   37.84   20.07
   0 -17  -1   -1.21    6.57
   0 -17  -1  -10.55   25.21
  -2  16  -2   42.57   20.09
   2 -16   2   70.60   22.79
   2 -16   2   64.56   18.34
   2 -16  -2   32.32   26.76
   2  16   2   55.86   21.42
  -2 -16   2   33.60   16.80
  -2 -16   2   46.80   22.21
  -2 -16  -2   73.88   27.29
   2  16  -2   43.30   21.80
  -2  16   2   39.81   19.78
   9  11   2 1286.00   90.04
   9  11  -2 1082.39   61.87
   9  11  -2 1258.30   63.78
   9 -11  -2 1152.34   87.51
  -9 -11  -2 1177.12  105.77
   9 -11   2 1136.98   79.52
  -9  11   2 1117.18   56.92
  -9  11  -2 1193.08   51.71
  -1  17  -1  -11.38   20.12
  -1 -17  -1  -10.71   20.17
   1 -17   1    8.24   15.98
   1 -17   1    6.67   14.15
  -1  17   1   -1.18   22.82
   1 -17  -1   19.47   21.72
   1  17  -1   -0.90   23.72
  -1 -17   1   19.61   15.86
   1 -17  -1   24.18    9.14
   1  17   1   23.85   26.95
  -5 -16   0   10.89   21.99
   5  16   0  -24.53   17.15
   5 -16   0   31.40   18.78
  -5  16   0  -16.74   15.04
  13   2   0   38.71   17.02
  13  -2   0    1.48   18.74
  12  -7   0   29.65   18.23
  12   7   0    2.74   16.98
  -4  -7   5   47.16   27.64
   4   7   5   58.88   21.10
  -4   7  -5   61.37   16.12
   4  -7  -5   15.27   25.82
  -4  -7  -5   55.74   23.11
   4   7  -5   37.45   17.93
   4  -7  -5   45.88   18.91
   4  -7   5   21.81   19.10
   4   7   5   19.56   12.26
   9   4  -4  557.23   33.39
  -9   4  -4  573.87   35.93
   9  -4  -4  661.01   45.10
   9  -4  -4  664.79   40.92
   9   4   4  594.74   36.29
   9   4  -4  576.91   35.24
   9  -4   4  632.60   39.95
  -9  -4  -4  642.27   61.27
  11   9   1   72.03   17.22
  11  -9   1  102.03   26.24
  11  -9  -1  104.32   23.07
  11   9  -1   83.62   18.67
 -11  -9  -1   83.31   35.79
  11   9  -1   80.30   13.74
 -11   9   1   74.08   10.22
 -11   3  -3   64.25   11.89
  11   3  -3   94.36   13.98
  11  -3  -3   57.34   19.75
  11   3  -3   76.20   19.96
  11  -3   3  111.22   20.08
  11  -3  -3   87.70   13.32
  11   3   3   89.23   11.05
   3 -12   4   68.96   23.73
   3  12   4   30.72   19.04
   3 -12  -4   85.89   25.33
   3  12  -4   49.96   21.38
  -3 -12  -4   73.58   28.30
  -3  12   4   39.37   17.46
  -3  12  -4   65.26   23.39
  -3 -12   4   64.72   24.62
   9   9  -3  516.48   32.38
   9  -9   3  569.92   38.65
   9  -9  -3  574.66   48.38
   9   9  -3  571.28   37.39
  -9   9   3  564.11   31.90
   9   9   3  603.43   36.98
  -9   9  -3  570.96   31.78
  -9  -9  -3  505.65   60.83
   6   4  -5  321.69   28.12
   6  -4  -5  272.63   32.81
  -6  -4   5  272.68   36.06
  -6   4  -5  295.18   30.06
  -6  -4  -5  202.33   42.90
   6   4   5  249.67   20.46
   6   4  -5  224.76   15.76
   6  -4   5  286.44   22.25
  -6  -4  -5  241.22   33.33
   6  -4  -5  259.26   26.00
   3  17   0  622.68   50.61
  -3 -17   0  535.89   33.54
  -3  17   0  635.90   47.44
   3 -17   0  530.56   37.82
   3 -17   0  547.30   56.41
  -3 -17   0  733.19   66.37
  -5  15  -2  464.51   32.94
  -5 -15   2  375.98   43.21
   5 -15  -2  370.52   48.32
  -5 -15   2  385.67   35.78
   5  15   2  505.39   53.69
   5  15  -2  414.39   47.43
  -5  15   2  424.39   35.65
   5 -15   2  389.18   37.51
  -5 -15  -2  312.01   53.00
   3  -8  -5  145.34   32.54
   3   8   5  165.02   25.19
  -3  -8   5  210.22   35.53
   3   8   5  137.50   13.02
  -3   8   5  194.89   23.72
  -3  -8  -5  200.45   29.56
   3   8  -5  150.32   27.99
  -3   8  -5  143.17   23.04
   3  -8   5  120.68   33.71
  12  -4  -2 1677.03   97.53
  12   4   2 1456.08   57.56
  12   4  -2 1421.63   89.54
  12  -4   2 1763.65  103.38
  12   4   2 1669.91  100.86
  12   4  -2 1355.39   58.46
   2  17   1  946.49   71.43
   2 -17  -1  853.68   73.23
   2 -17  -1  728.74   35.97
  -2 -17   1  683.75   51.75
  -2 -17  -1  862.87   74.55
   2 -17   1  833.03   60.48
  -2 -17   1  793.25   58.99
  -2  17  -1  824.54   60.79
   2 -17   1  897.64   52.85
  -2  17   1  847.72   64.96
   2  17  -1  849.40   67.21
  -5  -6   5  182.38   32.29
   5  -6  -5  195.10   31.10
   5   6  -5  202.05   24.49
   5  -6   5  145.72   14.52
  -5  -6  -5  139.45   36.39
   5   6   5  205.29   19.03
  -5   6  -5  170.15   22.27
   5  -6   5  201.15   26.48
   5  -6  -5  241.58   34.99
   5   6   5  164.88   24.48
   4  14  -3   -0.49   17.81
  -4  14   3  -13.93   17.82
   4 -14   3   21.32   13.53
   4  14   3    8.71   16.31
   4 -14   3    2.17   16.82
  -4  14  -3   10.70   19.47
  -4 -14  -3    3.13   24.32
  -4 -14   3  -25.86   22.62
   4 -14  -3   30.49   21.37
   8  -7   4 1606.48   80.79
   8   7   4 1600.68   82.10
   8   7  -4 1577.45   81.38
  -8  -7  -4 1773.30  142.02
   8   7  -4 1483.35   60.27
   8  -7  -4 1611.28  109.19
  -8   7  -4 1616.64   78.05
  -8   7   4 1594.57   75.59
  10 -11  -1  403.96   43.80
 -10  11  -1  385.07   20.74
 -10  11   1  475.18   27.07
 -10 -11  -1  385.15   52.40
  10  11  -1  490.08   36.00
  10  11   1  422.83   37.08
  10 -11   1  444.32   39.87
 -10 -11   1  507.55   43.29
  10  -7   3   -1.52   14.49
 -10   7  -3    2.52    9.77
  10   7  -3    7.72   11.06
  10   7  -3   -3.85   11.22
  10   7   3   -9.14   11.36
  10  -7  -3  -28.23   17.26
  13  -3   0 2174.25  145.60
  13   3   0 2078.92  128.43
  13   0   1  -24.66   16.82
  13   0  -1   16.89   15.63
   0  15   3   18.20   16.13
   0 -15   3    3.57   17.63
   0  15  -3  -18.64   18.09
   0 -15   3   -8.41    8.54
   0 -15  -3   -8.64   23.45
   0  -9   5   14.84   20.35
   0   9   5   24.80   17.36
   0   9  -5   36.69   17.73
   0  -9  -5   17.47   22.30
  13  -1  -1   32.75   18.99
  13   1   1   66.39   19.25
  13  -1   1   27.17   20.66
  13   1  -1   36.83   22.79
  -6 -10  -4  -32.31   22.61
   6  10   4   26.04   14.74
  -6 -10   4   -1.39   18.13
   6 -10  -4   -6.97   19.51
   6 -10   4   -3.65   10.69
   6  10  -4   -6.47   18.92
  -6  10   4   12.72   12.45
  -6  10  -4    1.20   12.53
   1 -15   3  294.05   44.83
  -1 -15  -3  275.96   43.18
  -1  15  -3  327.23   41.48
   1 -15  -3  321.20   49.70
  -1 -15   3  329.21   36.40
   1  15   3  367.86   36.17
   1  15  -3  335.35   35.88
  -1  15   3  293.57   34.03
   3  16   2   16.18   26.46
   3 -16   2  -19.68   15.65
  -3  16   2   35.14   16.35
   3 -16  -2    3.36   23.59
  -3 -16   2   -7.36   14.74
  -3 -16   2   27.29   14.66
  -3  16  -2  -10.02   17.49
   3 -16   2  -13.77   18.27
  -3 -16  -2   -0.85   29.64
   3  16  -2   24.90   18.91
  -1   9  -5  971.26   66.19
   1   9  -5  975.94   63.15
  -1  -9  -5 1173.25   96.20
  -1   9   5  930.29   61.04
   1  -9   5  868.01   69.51
   1  -9  -5  976.65   77.59
  -1  -9   5 1018.66   85.01
   1   9   5 1026.24   63.17
  -8  14   0 1760.53   86.96
  -8 -14   0 1814.75  130.63
   8  14   0 1732.50  112.39
   8 -14   0 1800.46  128.08
  -5  16   1  609.23   51.11
   5 -16   1  504.52   43.40
  -5 -16   1  486.22   40.97
  -5 -16  -1  415.65   52.36
  -5 -16   1  430.88   40.09
   5 -16  -1  490.71   50.67
  -5  16  -1  492.12   39.06
   5  16   1  620.78   47.67
   5  16  -1  437.35   44.85
   5 -11  -4  300.08   41.28
  -5 -11  -4  341.92   48.45
   5 -11   4  360.24   36.04
   5  11  -4  363.69   34.16
  -5  11   4  391.77   30.34
  -5 -11   4  408.28   50.76
  -5  11  -4  364.98   35.74
   5 -11   4  304.05   21.59
   5  11   4  353.18   32.71
  11   4  -3  182.62   15.10
 -11  -4  -3  163.40   39.80
  11   4   3  191.23   14.84
  11   4  -3  195.73   19.73
  11  -4  -3  215.44   17.56
  11  -4   3  187.33   26.09
  11  -4  -3  188.12   30.37
 -11   4  -3  177.08   13.55
  13  -2  -1 1206.61   79.20
  13   2  -1 1213.45   85.05
  13   2   1 1275.19   91.00
  13  -2   1 1218.45   88.86
  12   7  -1    4.92   18.92
  12  -7   1   34.36   23.25
  12  -7  -1   -3.34   19.26
  12   7   1   19.38   12.13
  12   7   1    6.75   12.11
  12   7  -1   27.58   10.09
   7  15   0  603.52   55.34
  -7 -15   0  627.57   56.25
   7 -15   0  591.17   52.18
  -7  15   0  639.59   39.53
   7  12  -3 1228.12   53.46
   7  12  -3 1491.27   89.97
  -7  12   3 1377.22   74.71
   7 -12   3 1164.20   63.92
  -7 -12  -3 1314.47  118.61
   7 -12  -3 1394.15  104.34
  -7 -12   3 1230.94   92.86
  -7  12  -3 1428.51   66.14
   7  12   3 1334.49   74.37
   7   9  -4   -3.72    6.48
  -7   9   4  -13.19   14.79
   7   9   4   10.77   12.63
   7   9  -4   29.98   17.48
  -7  -9   4   43.80   19.57
  -7   9  -4   -1.74   14.75
   7  -9  -4  -36.47   19.50
   7  -9   4   17.69   11.57
  -7  -9  -4   34.80   23.94
   7   0  -5   26.07   14.11
   7   0  -5    8.27   17.29
  -7   0  -5   -4.46   17.08
  -7   0  -5   -2.36   22.31
   9  13   0  586.83   42.15
  -9  13   0  509.66   36.10
   9 -13   0  529.53   50.96
  -9 -13   0  587.33   62.48
   9  -5  -4    0.77   16.68
   9   5   4   26.11   10.91
  -9   5  -4   26.42   13.25
   9  -5  -4   29.85   16.38
   9   5  -4   33.68   11.71
   9   5  -4  -12.43   15.73
   9  -5   4   23.08   15.74
  -9  -5  -4    3.34   23.15
 -10 -10  -2   -4.26   21.18
  10  10  -2   28.10   14.59
 -10  10  -2   -1.48    8.47
  10 -10  -2  -26.20   18.37
  10  10  -2  -13.08   11.05
  10 -10   2   24.03   14.20
 -10  10   2    0.52   10.46
  10  10   2    4.17   18.81
  -7  -1  -5  906.46   57.39
   7  -1  -5  978.32   62.81
   7   1  -5 1026.10   58.30
  -7   1  -5  910.25   53.71
  -7  -1  -5  882.98   70.38
  -7   1  -5  994.65   76.25
   7  -1  -5  974.94   59.55
   7   1  -5  965.25   54.33
  11 -10   0   -1.32   18.01
  11  10   0   -9.78   13.69
 -11 -10   0  -26.76   20.94
  11  -8  -2  163.61   32.50
  11   8  -2  197.31   22.73
 -11   8   2  227.67   14.64
 -11  -8  -2  217.41   39.48
  11   8  -2  240.14   26.84
  11   8   2  224.33   26.48
  11  -8   2  232.78   27.66
  13   4   0    8.08   22.02
  13  -4   0   17.93   21.44
  -2  15  -3 1180.69   70.07
  -2 -15   3 1163.44   81.17
   2 -15   3  968.66   52.52
   2  15  -3 1260.97   76.16
   2 -15  -3 1240.89   99.78
  -2 -15  -3 1106.56  103.44
  -2  15   3 1203.20   72.98
   2 -15   3 1221.24   82.55
   2  15   3 1152.57   87.16
   0  13  -4 1135.23   71.53
   0  13   4 1011.44   71.31
   0 -13   4 1006.93   74.42
   0 -13  -4 1173.83   98.51
  -2   9  -5  422.96   35.73
  -2  -9   5  357.06   42.78
   2   9  -5  356.90   36.16
   2   9   5  392.77   34.81
  -2   9   5  326.86   33.96
   2  -9   5  363.71   45.87
   2  -9  -5  428.52   53.94
  -2  -9  -5  371.88   45.93
  -6  13  -3 1692.65   94.97
   6 -13  -3 1575.11  121.15
   6  13   3 1643.96  102.05
  -6 -13   3 1443.11   72.55
  -6 -13  -3 1633.40  129.76
   6  13  -3 1678.29   96.88
  -6 -13   3 1496.18  116.09
   6 -13   3 1504.15   83.94
  -6  13   3 1587.77   89.12
   6  -5  -5  540.68   41.67
   6   5  -5  525.33   39.61
  -6  -5   5  553.94   52.44
   6   5   5  613.24   37.31
  -6   5  -5  551.88   35.22
   6   5   5  624.84   39.21
  -6  -5  -5  563.17   58.06
   6  -5   5  453.44   29.83
   6  -5  -5  577.12   53.71
   3 -17   1   -5.50   17.28
   3 -17   1   -2.54   17.46
  -3 -17  -1   21.23   23.76
   3  17  -1   41.92   22.35
  -3  17   1   47.76   24.45
  -3  17  -1   27.34   18.16
   3 -17  -1   17.28   10.62
   3  17   1   85.12   25.85
  -3 -17   1    5.73   16.72
   3 -17  -1   19.24   23.86
  -3 -17   1   -3.56   16.40
  12  -5  -2   73.72   22.20
  12   5  -2   13.22    9.35
  12   5   2  -25.49   18.58
  12   5   2   14.85   10.78
   8 -11   3   46.40   18.06
   8  11  -3   84.69   17.45
  -8  11   3   25.52   15.60
   8  11  -3   41.36   12.26
   8 -11  -3   50.36   24.90
   8  11   3   44.55   15.48
  -8  11  -3   27.49   15.14
  -8 -11  -3   67.61   26.97
  -1  13  -4  232.75   28.82
   1 -13  -4  164.62   39.57
   1 -13   4  223.78   34.92
  -1  13   4  228.49   28.86
  -1 -13  -4  138.46   39.40
  -1 -13   4  202.26   32.91
   1  13  -4  228.78   28.67
   1  13   4  250.94   29.97
  13   3  -1   56.97   21.97
  13  -3  -1   27.31   23.84
  13   3   1    7.95   20.62
  13  -3   1   53.00   20.56
  -7  -2  -5  130.08   31.00
   7   2  -5  102.70   23.66
   7  -2  -5  116.25   20.94
   7   2  -5  130.90   17.12
   7  -2   5  134.00   20.17
   7  -2  -5  132.58   21.16
  -7   2  -5  125.82   19.48
  -7  -2  -5  145.02   20.68
   4 -12   4   50.17   26.75
   4  12   4   98.26   21.47
  -4 -12  -4   82.90   31.52
  -4  12  -4   62.02   19.39
   4 -12  -4   62.23   27.66
   4  12  -4   80.57   22.61
  -4 -12   4   64.25   26.10
  -4  12   4   70.89   18.40
  12   8   0 1067.96   69.88
  12   8   0 1010.73   46.97
  12  -8   0 1073.82   78.78
  -4 -17   0    3.04   19.48
   4  17   0  -14.42   19.62
  -4  17   0  -10.32   16.82
   4 -17   0   -9.12   18.95
   4   8  -5   62.38   23.02
  -4  -8  -5   33.22   28.82
   4   8   5   27.68    9.55
  -4  -8   5   47.15   21.07
   4   8   5   36.50   18.35
  -4   8  -5   41.63   16.51
   4  -8  -5   21.76   20.67
   4  -8   5   17.45   18.54
  -4   8   5   22.42   16.93
   8 -14  -1  -25.92   19.31
  -8 -14   1  -26.89   20.95
  -8  14  -1    0.26   14.08
  -8 -14  -1    3.68   21.89
   8  14  -1   16.60   18.74
  -8  14   1   12.59   15.04
   8  14   1   -6.17   16.18
   8 -14   1   -2.16   20.97
   8 -13  -2  118.74   27.63
  -8  13   2  124.90   17.12
  -8 -13  -2  161.87   33.03
   8 -13   2   81.67   21.76
  -8  13  -2  120.41   15.48
   8  13  -2   98.99   23.47
  -8 -13   2   84.83   26.59
   8  13   2  152.12   34.53
  -5  -7  -5   35.83   25.64
  -5   7  -5   10.57   13.85
   5  -7  -5  -11.00   16.66
   5   7   5   -3.02   11.26
   5  -7   5   12.03   20.69
   5  -7   5   -2.77    7.35
   5   7  -5   -0.65   16.18
   5  -7  -5    1.15   15.61
   5   7   5   21.87   14.99
  -5  -7   5   10.98   20.68
  -7 -14  -2  175.12   46.87
  -7  14   2  234.00   24.12
   7  14  -2  243.77   29.99
   7 -14   2  170.72   25.59
   7 -14  -2  170.88   34.22
  -7  14  -2  216.97   21.78
   7  14   2  307.21   42.87
  -7 -14   2  233.34   31.59
  11  -5   3  915.23   59.49
  11   5  -3  888.35   47.71
 -11   5   3  814.53   36.52
  11  -5  -3  866.56   59.60
 -11   5  -3  765.02   35.38
  11   5   3  804.86   36.95
  11   5  -3  743.65   42.21
 -11  -5  -3  902.17   83.32
   6 -16   0  -24.44   18.58
  -6  16   0   -2.40   14.81
  -6 -16   0  -18.18   22.11
   6  16   0   24.75   16.76
  10 -12   0  144.53   31.60
 -10 -12   0   90.94   29.70
  10  12   0  136.65   25.07
 -10  12   0  122.45   15.37
 -10   0  -4   62.65   13.46
  10   0  -4   54.36   15.96
  10   0  -4   87.94   19.05
  10   0   4   66.49   19.91
  -7 -15   1   55.76   28.02
  -7  15  -1   78.25   20.93
   7  15  -1   59.79   20.09
  -7 -15  -1   81.13   28.59
   7 -15   1   53.82   25.71
   7  15   1   51.56   28.03
  -7  15   1   84.95   21.26
   7 -15  -1   48.16   31.36
   2  13   4   47.25   18.64
   2 -13  -4   41.57   29.64
  -2  13   4   45.01   18.00
   2  13  -4   74.46   26.06
   2 -13   4   31.49   22.53
  -2 -13  -4   21.57   27.27
  -2  13  -4   12.52   22.78
  -2 -13   4   -3.61   20.76
  -4  16  -2   34.37   21.10
   4 -16  -2   55.47   25.85
  -4 -16   2   64.19   18.99
   4 -16   2   67.11   17.35
  -4 -16  -2   42.83   27.63
   4  16  -2   34.33   28.83
  -4  16   2   63.21   19.51
   4  16   2   95.46   31.76
  -4 -16   2   91.08   22.35
   4 -16   2   91.63   19.55
  -7  -3  -5  334.01   34.51
   7   3  -5  266.23   20.78
  -7  -3  -5  297.85   42.75
   7   3  -5  315.55   26.49
   7  -3  -5  321.16   29.16
  -7   3  -5  323.51   32.12
   7  -3   5  303.56   26.93
   7  -3  -5  345.84   28.27
  -9 -13   1   93.13   26.83
   9 -13  -1   45.71   23.11
   9 -13   1   38.98   20.84
  -9 -13  -1  108.07   35.57
  -9  13  -1   69.71   14.67
   9  13   1   38.06   18.42
  -9  13   1   68.96   16.78
   9  13  -1   60.07   23.63
  -8  -8  -4  198.02   41.62
   8   8   4  189.85   24.61
   8  -8   4  225.01   23.59
   8  -8  -4  249.36   31.24
  -8   8   4  218.72   22.71
  -8   8  -4  227.64   23.42
   8   8  -4  177.50   15.66
   8   8  -4  238.03   24.53
  10  -8  -3  635.98   55.44
  10   8   3  542.78   29.99
 -10   8  -3  464.34   25.99
 -10   8   3  538.67   30.36
 -10  -8  -3  541.11   62.09
  10   8  -3  523.05   36.07
  10  -8   3  536.46   46.02
  10   8  -3  564.93   35.20
  10  -1   4   91.36   24.97
  10  -1  -4   88.29   21.27
 -10   1  -4   82.83   15.30
  10  -1  -4   51.17   14.41
  10   1   4  103.24   12.96
  10   1  -4   57.54   15.00
  10   1   4   84.67   20.72
  10   1  -4   85.08   16.88
   5 -14   3   26.23   13.29
  -5  14  -3  -12.11   15.80
   5  14   3   -3.72   16.84
  -5  14   3  -11.94   15.20
   5 -14   3   35.77   12.87
   5 -14  -3  -25.26   20.71
  -5 -14   3    8.08   13.23
  -5 -14   3   12.92   23.45
  -5 -14  -3   11.14   24.23
  11  10  -1  299.22   29.63
  11 -10   1  359.71   36.44
  11  10   1  339.95   29.30
 -11 -10  -1  360.92   54.82
  11  10  -1  324.84   25.16
 -11  10   1  345.42   18.95
  11 -10  -1  287.05   38.48
   3 -15   3  734.00   63.62
  -3  15  -3  754.49   50.69
  -3 -15  -3  682.63   83.06
   3 -15   3  556.11   37.01
   3  15  -3  711.53   55.84
   3 -15  -3  675.01   72.96
  -3 -15   3  659.19   55.83
  -3  15   3  739.41   50.28
   3  15   3  708.85   53.01
  13   5   0  205.03   30.28
  13  -5   0  262.57   32.10
  13  -4   1   93.89   22.52
  13   4  -1   81.68   20.85
  13   4   1   99.78   28.30
  13  -4  -1   98.08   23.48
  -3   9  -5  813.32   52.30
   3  -9  -5  754.53   65.99
   3   9   5  752.09   62.54
   3   9  -5  764.71   53.89
  -3   9   5  803.98   61.94
  -3  -9  -5  801.68   73.06
  -3  -9   5  737.50   68.32
   3  -9   5  795.76   61.31
   9 -12  -2  -10.99   19.22
   9  12  -2   -6.06   18.57
  -9  12   2    6.92   14.16
  -9 -12  -2    2.52   25.64
   9  12   2   12.51   18.58
   9  12  -2   12.59    8.29
   9 -12   2    1.71   14.78
  -9  12  -2   11.22   12.01
  -9   6  -4  483.49   26.56
   9  -6   4  484.22   34.69
  -9  -6  -4  469.25   63.04
   9  -6  -4  520.53   37.15
   9  -6  -4  430.84   42.26
   9   6  -4  506.74   33.46
   9   6  -4  426.36   27.54
   9   6   4  470.62   33.09
   9 -10  -3  140.77   24.94
  -9  10   3  109.58   17.98
   9 -10   3   83.22   22.94
  -9 -10  -3  107.34   33.29
   9  10  -3   74.31   15.04
   9  10  -3  160.88   24.21
  -9  10  -3   96.52   15.91
   9  10   3   89.36   16.78
  10  -2  -4   -4.56   16.22
  10   2   4   10.45   11.51
  10  -2   4   -2.33   14.12
 -10  -2  -4    8.40   21.15
  10   2  -4  -15.16   12.40
 -10   2  -4   -2.64   11.55
  10   2  -4    8.82   14.10
  10  -2  -4   15.08   13.51
   0 -18   0  799.76   76.42
   0  18   0  802.07   55.23
   0 -18   0  730.78   39.34
   0   0  -6  196.07   27.97
   0   0  -6  150.35   21.78
   0   0   6  174.29   29.30
  -6 -15   2  -16.65   16.25
   6 -15   2   -8.51   17.74
  -6 -15  -2   12.83   30.30
  -6  15   2  -11.31   15.55
  -6 -15   2    2.14   18.98
   6  15  -2   59.88   23.28
   6 -15  -2   16.48   21.73
  -6  15  -2   39.95   17.20
   6  15   2   21.96   25.00
   6  -6  -5 1103.38   68.88
  -6  -6  -5 1168.62   90.51
   6   6   5 1210.05   57.59
   6  -6   5  949.36   47.76
   6   6   5 1262.19   69.51
   6   6  -5 1184.11   69.79
  -6  -6   5 1178.86   88.68
   6  -6  -5 1125.09   79.48
   6  -6   5 1126.41   73.00
  -6   6  -5 1155.76   61.32
 -12  -6  -2  709.79   73.49
  12   6  -2  879.89   51.37
  12   6  -2  749.45   39.03
  12   6   2  746.29   43.41
  12  -6   2  894.72   65.52
  12  -6  -2  868.01   62.96
   0 -17  -2  265.37   49.00
   0 -17   2  210.78   26.84
   0  17   2  330.27   46.45
   0 -17   2  272.17   34.05
   0  17  -2  194.80   33.22
   0 -10   5   -3.26   18.79
   0  10   5   18.54   17.04
   0 -10  -5  -15.91   25.41
   0  10  -5  -13.52   16.60
   0  -1  -6 1102.82   84.86
   0  -1   6 1196.77   83.73
   0  -1  -6 1146.80   68.40
   0   1  -6  980.98   55.31
   0   1   6 1258.91   67.74
   0   1  -6 1125.81   74.00
  -1 -18   0    8.83   22.97
   1  18   0   26.11   18.22
   1 -18   0   -1.50   22.94
  -1  18   0   25.06   18.18
  -1 -18   0    5.94   13.21
   1 -18   0  -11.60   11.66
  12   8  -1  -14.23   14.53
  12  -8   1  -16.59   18.64
  12   8  -1   -0.51   10.49
  12  -8  -1   17.60   18.86
 -12  -8  -1  -40.03   24.30
  12   8   1   -5.24   11.70
   1   0  -6 1017.81   60.30
  -1   0  -6 1126.58   73.48
   1   0   6 1132.07   69.36
   1   0  -6 1156.58   85.04
  -1   0   6 1204.19   78.01
   4 -17   1   78.45   16.67
  -4  17   1   79.14   21.65
   4  17  -1   72.24   27.68
  -4 -17  -1   46.24   26.47
   4 -17  -1   46.19   25.64
  -4 -17   1   76.03   18.09
  -4 -17   1   46.18   18.71
  -4  17  -1   12.82   19.53
   4  17   1  101.57   23.38
   4 -17   1   41.94   20.11
  -1 -17   2  440.45   40.99
  -1  17  -2  429.39   44.90
   1  17   2  479.52   63.84
   1  17  -2  408.67   45.11
   1 -17   2  508.38   43.52
  -1  17   2  594.07   59.18
   1 -17   2  455.29   40.04
   1 -17  -2  504.43   57.62
  -1 -17   2  482.70   43.21
  -1 -17  -2  425.94   54.77
   1  10  -5   67.74   21.90
  -1  10   5   45.73   17.43
  -1 -10  -5  -39.48   23.78
   1 -10  -5    0.81   21.67
   1 -10   5  -21.68   21.13
  -1  10  -5   49.26   17.68
  -1 -10   5    3.08   25.65
   1  10   5   27.00   22.81
   1   1  -6   36.43   14.62
   1  -1  -6   44.39   17.29
   1   1   6   57.40   17.24
  -1  -1   6   79.84   20.46
  -1  -1  -6   66.97   21.29
   1  -1   6   66.63   19.68
  -1  -1  -6   43.23   17.75
  -1   1  -6   81.75   19.44
  -1   1  -6   56.67   15.69
   1   1  -6   83.87   26.45
  -1   1   6   44.70   18.62
   1  -1  -6   23.17   21.66
   7   4  -5   29.35   10.71
  -7  -4  -5   75.14   19.04
   7  -4   5   17.07   14.21
  -7   4  -5   54.20   15.63
   7   4  -5   80.85   17.40
   7  -4  -5   84.41   17.18
  -7  -4  -5   -3.17   27.73
   7  -4  -5   35.95   16.97
   0  -2   6  140.84   30.29
   0   2  -6  136.50   24.14
   0  -2  -6  149.62   24.32
   0  -2  -6  179.23   30.97
   0   2   6  109.06   20.68
  -6 -16  -1  172.92   41.69
   6  16  -1  147.36   31.24
  -6  16  -1  176.48   29.29
   6  16   1  201.64   31.37
   6 -16  -1  215.18   35.11
  -6 -16   1  159.05   34.03
   6 -16   1  228.13   28.81
  -6  16   1  246.40   31.93
   6  11   4    0.71   14.53
   6 -11   4    5.07   10.59
  -6 -11  -4   22.98   21.95
  -6  11   4   27.72   15.61
  -6 -11   4    6.24   19.76
  -6  11  -4  -24.03   15.64
   6  11  -4  -20.63   15.84
   6 -11  -4  -14.08   19.09
 -10 -12   1  115.80   27.25
  10 -12  -1  107.60   26.32
  10  12  -1   87.10   24.61
 -10  12   1  110.43   17.73
  10  12   1  121.67   21.34
 -10  12  -1  121.01   14.91
 -10 -12  -1  141.90   32.37
  10 -12   1  123.01   27.25
  10   3  -4    7.79   13.96
  10  -3  -4    3.55   17.82
 -10  -3  -4    2.02   22.44
  10   3  -4   10.01   14.34
  10   3   4   16.09   11.41
  10  -3  -4   -5.02   14.28
  10  -3   4   26.02   14.79
 -10   3  -4    7.57   11.75
  -3 -13  -4  392.76   54.39
  -3  13   4  340.71   36.45
  -3  13  -4  391.13   35.70
   3  13  -4  417.42   48.62
  -3 -13   4  371.84   44.81
   3  13   4  441.00   37.47
   3 -13   4  379.38   41.77
   3 -13  -4  323.00   61.89
  11   9  -2   75.21   18.23
 -11  -9  -2  152.45   33.52
  11   9  -2  113.38   16.34
  11   9   2   94.78   24.38
  11  -9  -2  120.15   26.78
 -11   9  -2  112.40   11.14
  11  -9   2   91.47   22.99
 -11   9   2  112.82   12.55
 -11   6   3  672.63   32.11
  11  -6   3  745.79   50.79
  11  -6  -3  660.52   52.87
  11   6   3  680.91   32.80
 -11   6  -3  676.26   30.75
 -11  -6  -3  743.50   74.67
  11   6  -3  666.46   44.73
  11   6  -3  622.65   38.79
   1  -2   6   24.39   15.34
  -1  -2   6   11.65   18.16
   1   2   6  -23.57   14.42
  -1   2  -6   45.99   17.73
   1   2  -6   13.64   21.86
   1  -2  -6  -15.54   16.51
  -1   2   6  -13.96   13.78
  -1  -2  -6    4.66   16.25
  -1  -2  -6   25.46   21.73
   1  -2  -6    8.54   17.16
  -7 -10  -4  403.75   52.10
  -7  10   4  390.14   30.20
   7 -10  -4  474.00   54.64
   7  10   4  394.00   32.81
   7 -10   4  296.18   27.72
   7  10  -4  434.35   43.02
  -7 -10   4  460.74   44.41
  -7  10  -4  430.28   33.97
  13  -5  -1  114.06   25.19
  13   5   1  130.53   24.18
  13   5  -1   92.20   26.32
  13  -5   1   98.88   25.51
  -2 -18   0   69.91   24.46
   2  18   0  137.58   31.65
  -2  18   0  129.68   28.56
  -2 -18   0   88.95   15.48
   2 -18   0   86.28   18.41
   2 -18   0   95.56   26.90
   2   0  -6  -11.90   15.84
  -2   0  -6  -16.08   15.04
   2   0  -6  -18.98   16.56
  -2   0  -6   -9.79   16.60
   2   0   6   18.72   14.30
  -2   0   6   -5.44   17.16
   5 -12   4  137.87   25.65
   5  12  -4  131.69   30.23
  -5 -12   4   82.75   27.84
  -5 -12  -4  122.35   31.86
  -5  12  -4  106.63   24.00
  -5  12   4  116.08   24.94
   5 -12  -4  115.21   28.71
   5  12   4  142.66   22.55
   5 -12   4   78.84   14.40
  -2 -17   2   -6.04   14.70
   2 -17   2  -14.72   16.69
  -2 -17   2    5.88   15.46
  -2 -17  -2   83.71   29.66
  -2  17   2  -23.88   23.62
   2  17   2  -26.85   25.24
   2 -17   2   -3.02   16.07
   2  17  -2  -16.94   18.56
  -2  17  -2  -15.92   18.22
   2 -17  -2   59.46   23.33
   2  10   5  368.66   36.34
   2 -10  -5  390.01   53.50
  -2 -10  -5  339.08   61.52
  -2  10  -5  356.68   35.41
  -2  10   5  361.56   34.52
   2  10  -5  326.64   36.48
  -2 -10   5  349.92   42.83
   2 -10   5  433.87   43.77
  -2  -1   6   23.49   16.83
   2  -1  -6    8.15   15.59
   2  -1  -6  -19.17   15.55
  -2   1  -6   16.05   14.31
  -2  -1  -6    8.26   16.58
   2   1   6    3.90   13.03
  -2  -1  -6   24.05   16.62
   2   1  -6   -3.51   12.18
  -2   1  -6   13.90   16.13
   2   1  -6  -10.60   17.50
  -2   1   6  -18.65   15.61
   2  -1   6   19.41   15.36
 -10  11  -2   20.72   10.38
  10  11  -2    1.23   15.95
  10 -11  -2    1.82   21.09
  10  11  -2    2.58   13.63
 -10 -11  -2    8.03   24.32
  10 -11   2   13.85   16.33
 -10  11   2    7.27   11.46
  10  11   2   35.18   18.21
  13   6   0   -6.55   15.89
  13  -6   0   -3.34   17.69
  -5  17   0  779.61   50.59
   5  17   0  810.82   67.89
  -5 -17   0  662.72   60.29
   5 -17   0  627.63   63.02
  13   0  -2  427.01   42.08
  13   0   2  263.58   34.37
   0  18  -1   -9.55   20.82
   0  18   1   23.37   20.59
   0 -18   1    9.41   12.12
   0 -18   1   -9.68   15.39
   5   8   5   96.23   19.50
   5   8  -5   89.34   21.88
   5  -8   5   92.59   21.86
  -5  -8   5  101.50   33.08
   5   8   5   84.15   12.90
  -5   8   5   88.79   18.99
  -5  -8  -5   34.94   26.79
   5  -8  -5  135.62   24.07
  -5   8  -5   86.71   19.45
   0   3  -6 2809.03  161.75
   0   3   6 2782.49  140.81
   0  -3  -6 2667.95  162.54
   0  -3   6 2807.02  182.13
   0  -3  -6 2802.19  166.84
  11 -11   0  524.02   51.70
  11  11   0  587.47   40.97
 -11 -11   0  669.44   68.88
 -11  11   0  551.79   23.58
  13   1  -2  486.37   43.16
  13  -1   2  526.42   45.68
  13   1   2  547.46   45.33
  13  -1  -2  515.55   43.38
  12   9   0  -23.44   13.02
  12   9   0   -9.42   16.19
  12  -9   0   36.22   20.25
  12   0  -3   -8.69    9.77
  12   0   3    9.78   16.64
  12   0  -3   -2.38   14.30
   4 -15   3   20.26   25.97
  -4  15  -3   15.85   22.37
  -4  15   3   54.27   18.66
   4  15   3   71.05   21.34
   4 -15  -3   84.38   27.96
  -4 -15  -3   33.80   36.10
   4  15  -3   66.95   22.97
   4 -15   3   31.83   15.07
  -4 -15   3  110.56   21.93
  -4   9   5   34.29   20.76
   4   9  -5   10.95   18.33
   4  -9   5   45.52   19.58
  -4   9  -5   34.75   17.39
   4  -9  -5    5.27   23.34
  -4  -9   5   28.77   23.66
   4   9   5   69.51   18.29
  -4  -9  -5   68.38   30.49
  -1 -18   1  718.36   66.13
   1  18   1  851.15   66.99
  -1  18   1  934.21   64.47
   1  18  -1  858.65   66.52
  -1  18  -1  777.28   59.35
   1 -18   1  904.11   55.64
  -1 -18   1  785.17   52.85
  -1 -18  -1  703.39   73.99
   1 -18  -1  744.17   77.37
   1 -18   1  846.61   68.99
   1  -3  -6  145.19   23.24
  -1   3  -6  197.61   27.76
   1   3   6  173.59   22.73
  -1  -3   6  208.41   29.12
  -1   3   6  151.92   20.93
   1  -3   6  169.43   27.03
  -1  -3  -6  120.70   27.88
   1  -3  -6  184.45   25.82
   1   3  -6  236.43   33.48
  -1  -3  -6  118.18   28.27
  12   1  -3   27.68   21.07
  12   1  -3   50.79   12.19
  12  -1  -3   60.54   18.15
  12  -1   3   70.29   20.12
  12  -1  -3   47.07   11.97
  12   1   3   76.42   21.27
   2  -2  -6  -11.76   15.99
   2  -2  -6    3.29   20.78
  -2  -2  -6   -3.65   22.22
  -2  -2  -6   15.00   18.16
   2   2   6    2.13   15.66
   2   2  -6   19.71   18.70
  -2  -2   6   33.14   23.41
  -2   2  -6    9.20   13.18
   2  -2   6    6.88   20.00
  -2   2   6    9.45   15.03
  -2   2  -6   25.77   17.63
  -9   7   4  633.49   39.06
   9   7  -4  538.26   30.69
   9  -7   4  567.92   43.51
   9   7   4  624.67   38.36
   9  -7  -4  601.08   48.75
  -9   7  -4  541.68   30.46
   9   7  -4  549.99   37.65
  -9  -7  -4  502.76   66.84
 -10  -4  -4   47.35   29.53
  10   4   4   32.83   10.36
  10   4  -4   30.14   14.92
  10   4  -4   -2.48   11.06
  10  -4   4    7.74   16.98
  10  -4  -4    0.09   14.97
 -10   4  -4   17.70   12.35
  10  -4  -4   19.94   20.72
  -5 -16  -2    1.02   23.64
   5 -16   2   -9.90   14.20
   5 -16  -2   70.23   26.76
  -5  16  -2   -7.08   18.26
  -5 -16   2   15.51   16.06
  -5  16   2  -38.71   19.75
   5  16  -2  -11.82   18.88
  -5 -16   2   10.73   15.99
   5  16   2   10.69   24.63
  -7  13   3  725.77   48.65
   7 -13  -3  663.57   66.90
  -7 -13  -3  666.61   87.57
   7  13  -3  728.70   52.29
  -7 -13   3  630.65   57.34
   7 -13   3  607.67   49.14
   7  13   3  725.06   49.60
  -7  13  -3  782.24   43.11
   7  13  -3  567.72   33.01
   7   5  -5 1186.05   77.84
   7  -5   5 1085.76   57.98
  -7   5  -5 1226.63   71.24
  -7  -5  -5 1198.57   96.70
   7  -5  -5 1267.34   89.47
  -7  -5   5 1227.56  101.32
   7   5   5 1229.66   72.78
   7  -5  -5 1211.05   81.44
  13  -2  -2   42.21   22.30
  13   2  -2    8.12   19.79
  13  -2   2   -5.93   17.29
   0  16   3  -20.83   18.90
   0 -16   3   24.54   18.18
   0  16  -3   76.76   20.77
   6  -7   5   15.71   16.99
   6   7   5   -6.01   11.36
   6   7   5   41.77   14.80
  -6  -7   5  -31.14   21.38
   6   7  -5  -32.54   19.42
   6  -7  -5   26.46   18.55
   6  -7  -5   18.76   17.35
   6  -7   5    1.62    8.35
  -6   7  -5  -24.29   13.07
   8  15   0    0.28   18.69
  -8  15   0  -11.91   15.99
  -8 -15   0   44.58   23.26
   8 -15   0   25.87   18.44
   8  12   3   27.29   16.83
   8  12  -3   28.63   21.79
   8  12  -3   31.11   11.77
  -8  12   3   51.55   13.49
  -8 -12  -3   29.57   32.97
  -8  12  -3   31.59   15.90
   8 -12  -3   13.25   23.34
   8 -12   3    4.39   13.85
   8   9   4   34.56   19.04
   8  -9   4   25.83   11.78
   8   9  -4   45.86   19.89
  -8   9  -4   30.16   16.05
   8   9  -4   22.28   10.40
  -8   9   4   38.32   13.46
   8  -9  -4   54.06   20.76
  -8  -9  -4   82.58   26.75
  -8   0  -5   12.71   16.15
   8   0  -5   -8.53   16.84
   8   0  -5   37.18   15.02
  -8   0  -5   -0.66   18.67
 -10   9   3 1365.45   67.19
  10  -9   3 1542.67   91.60
  10   9   3 1424.00   73.86
  10  -9  -3 1574.30  110.69
 -10  -9  -3 1443.81  133.25
 -10   9  -3 1416.80   61.08
  10   9  -3 1451.37   83.59
  10   9  -3 1483.28   72.89
  12   7  -2  493.30   36.01
 -12  -7  -2  576.93   60.32
  12  -7   2  528.38   43.00
  12   7  -2  444.66   29.12
  12   7   2  437.40   35.45
  12  -7  -2  368.81   48.11
  12   2  -3    6.30    9.59
  12   2   3    4.73   17.29
  12   2   3    2.88    7.50
  12  -2   3   15.65   16.40
  12  -2  -3   11.92    9.33
  12  -2  -3   30.76   19.71
  12   2  -3    8.62   13.85
   9 -14   0  -18.39   19.84
  -9 -14   0  -14.49   20.48
  -9  14   0   -1.80   14.28
   9  14   0    4.74   20.78
   8  -1  -5    6.08   15.85
  -8   1  -5    9.92   16.09
   8   1  -5    1.27   13.70
  -8  -1  -5   -0.60   23.98
   8   1  -5   18.86   14.81
  -8  -1  -5   14.20   13.88
   8  -1  -5   -9.75   14.06
   8  -1   5   13.49   16.02
  -1 -16   3 1545.70  100.70
  -1  16   3 1458.76  108.43
  -1  16  -3 1475.39   96.05
   1 -16  -3 1615.86  132.27
   1  16   3 1428.46   93.25
   1 -16   3 1605.89  124.34
   1  16  -3 1507.43  104.07
  -1 -16  -3 1576.88  131.67
  -3 -18   0   -6.33   12.06
   3 -18   0    3.64   14.23
   3  18   0    7.32   19.93
  -3  18   0  -18.69   18.11
   3 -18   0   -9.97   25.21
  -3 -18   0  -17.83   21.42
   2 -18   1    5.14   18.25
   2 -18   1   54.25   14.85
  -2 -18   1    9.72   17.31
  -2  18   1   23.33   21.50
  -2 -18   1   11.32   22.65
  -2 -18  -1   10.32   22.84
  -2  18  -1   31.34   23.81
   2 -18  -1  -19.81   22.46
   2  18   1   27.07   22.55
   2  18  -1   -1.49   20.13
   3   0   6 1419.37   92.10
   3   0  -6 1138.76   64.99
  -3   0  -6 1283.48   86.40
  -3   0   6 1361.95   85.05
   3   0  -6 1287.29   78.91
  -3   0  -6 1347.49   92.96
   0  14  -4 1117.02   78.37
   0  14   4 1065.05   84.53
   0 -14   4 1093.08   81.75
   0 -14  -4 1091.97  102.82
   0   4   6   17.07   14.88
   0  -4  -6   34.68   19.14
   0   4  -6   41.79   17.45
   0  -4   6   -3.38   18.95
   0  -4  -6   24.79   21.82
  -2   3   6    1.70   14.08
   2  -3  -6    9.03   18.04
   2   3   6    5.20   14.54
   2  -3  -6    3.41   17.51
  -2  -3  -6   -2.35   19.02
   2   3  -6    7.66   18.52
  -2  -3  -6   12.76   18.64
   2  -3   6    4.42   15.82
  -2   3  -6   11.72   17.43
  -2  -3   6   13.84   23.04
  -6 -14   3    1.16   12.78
   6  14  -3   -7.72   18.15
  -6 -14   3  -33.67   22.81
  -6  14  -3   16.29   14.16
  -6 -14  -3  -15.42   29.25
  -6  14   3    3.22   17.88
   6 -14  -3   27.12   21.74
   6  14   3    2.64   18.17
   6 -14   3    1.61   13.41
   3 -17  -2  479.01   61.49
  -3 -17  -2  682.69   70.81
  -3  17   2  719.83   73.52
  -3 -17   2  537.48   49.83
   3 -17   2  578.43   45.17
   3  17   2  544.52   64.04
  -3 -17   2  482.47   39.61
  -3  17  -2  536.38   53.16
   3  17  -2  436.44   47.21
   3 -17   2  479.98   44.13
   3  10   5  123.51   28.62
   3 -10  -5  110.07   34.83
  -3 -10  -5   92.03   29.29
   3 -10   5  138.16   32.85
   3  10  -5  103.40   23.97
  -3  10   5   98.64   21.86
  -3  10  -5   70.61   21.04
  -3 -10   5  121.35   27.94
   3  -1  -6   -1.22   17.52
   3   1  -6  -10.48   10.99
  -3   1  -6   -6.62   16.71
  -3  -1  -6    9.10   17.91
  -3  -1  -6   -9.53   20.77
  -3   1  -6   -0.18   14.79
  -3  -1   6   -7.50   16.78
   3  -1   6   14.15   19.80
  -3   1   6   34.48   19.13
   3   1  -6   34.18   17.56
   3   1   6   -9.92   15.70
   3  -1  -6   19.34   13.88
   4  13   4  561.32   45.09
  -4  13   4  539.42   39.72
   4  13  -4  536.27   57.81
   4 -13  -4  406.23   58.59
   4 -13   4  455.56   55.00
  -4 -13  -4  496.01   63.72
  -4 -13   4  543.14   52.47
  -4  13  -4  542.31   41.47
  -8  -2  -5   -9.11   17.95
   8  -2  -5   -2.87   16.65
  -8   2  -5   10.10   13.32
   8   2  -5   22.68   13.03
  -8  -2  -5    2.95   21.17
   8  -2  -5   42.58   14.78
   8   2  -5   -1.65   14.33
   8  -2   5   22.33   15.91
  -1 -14   4  827.01   64.86
   1  14   4  747.40   57.71
  -1  14  -4  809.71   57.21
  -1  14   4  742.85   55.06
   1 -14  -4  783.64   79.03
   1  14  -4  748.78   61.92
   1 -14   4  748.96   62.47
  -1 -14  -4  765.38   97.21
  13   6  -1  737.94   47.76
  13  -6  -1  688.94   62.11
  13   6  -1  543.22   27.89
  13   6   1  612.52   53.26
  13  -6   1  720.09   58.10
  13  -3   2 1371.12   95.09
  13   3  -2 1401.70   85.83
  13  -3  -2 1439.75   97.12
  13   3   2 1246.37   94.49
  -5  17   1    8.38   18.29
  -5 -17   1   -0.26   16.34
   5 -17   1   54.36   20.55
  -5 -17   1    3.79   20.41
   5  17   1   16.15   20.04
   5 -17  -1  -44.14   24.91
  -5  17  -1    5.17   15.63
  -5 -17  -1  -24.96   25.69
   5  17  -1   -4.92   19.09
   1  -4  -6 1112.13   80.01
   1   4   6 1051.14   59.79
   1  -4  -6 1001.70   69.09
   1   4  -6  953.76   66.64
  -1  -4  -6  996.15   71.09
  -1  -4  -6 1073.27   78.01
  -1   4  -6 1036.60   69.47
  -1   4   6 1029.19   63.10
   1  -4   6 1112.47   81.00
  -1  -4   6 1105.82   75.73
   7 -16   0  -14.80   19.50
  -7 -16   0    6.57   24.91
  -7  16   0    0.32   14.18
  11  11  -1   35.44   12.07
  11  11  -1   23.42   17.66
 -11  11  -1   26.61    8.63
  11 -11  -1   38.69   27.14
  11 -11   1   20.29   19.40
 -11 -11  -1   89.53   25.00
 -11  11   1   43.44   11.21
  11  11   1   21.81   16.48
 -11   7   3   11.21    9.30
  11   7  -3   -9.42   10.91
  11  -7   3   17.69   18.46
  11  -7  -3   21.63   21.16
  11   7  -3   -7.64   14.33
  11   7   3    2.98    8.66
 -11  -7  -3   13.20   23.80
 -11   7  -3   -3.62    9.43
  12   9   1  238.37   22.88
  12  -9  -1  198.82   33.84
 -12  -9  -1  193.61   39.33
  12  -9   1  277.67   32.57
  12   9  -1  216.15   27.91
  12   9  -1  227.16   21.72
  12  -3  -3   -6.50    9.31
  12   3   3   -0.94    7.65
  12   3  -3   -5.05   10.33
  12   3   3    3.60   16.91
  12   3  -3   -1.69   16.29
  12  -3  -3    4.02   16.32
  -3   2   6   91.90   24.46
   3   2  -6   90.45   22.96
  -3  -2  -6   81.08   23.22
  -3   2  -6   89.46   21.30
  -3  -2  -6   60.72   21.15
   3   2   6  112.74   19.94
  -3  -2   6   96.37   24.89
   3  -2  -6   60.87   20.25
   3  -2  -6  100.97   22.05
  -3   2  -6   62.28   18.23
   3  -2   6  118.11   22.44
   2 -16  -3  687.93   73.06
   2  16  -3  833.30   63.73
  -2  16  -3  806.97   67.53
  -2 -16  -3  573.06   81.58
  -2  16   3  757.12   56.89
   2 -16   3  799.61   64.49
   2  16   3  742.65   60.66
  -2 -16   3  739.60   68.84
  14   0   0  361.05   46.94
   9 -11  -3   75.23   27.21
  -9  11  -3  110.66   17.11
   9  11   3  124.64   19.83
   9  11  -3  123.37   15.89
  -9 -11  -3  138.69   35.66
   9 -11   3  115.40   23.66
   9  11  -3   91.31   26.36
  -9  11   3  109.60   15.33
   8 -14  -2 1518.82  126.73
  -8 -14   2 1444.36   98.76
  -8  14  -2 1449.80   73.39
   8 -14   2 1390.75   89.19
   8  14  -2 1551.49   92.46
  -8  14   2 1364.82   83.42
   8  14   2 1299.18  121.87
  -8 -14  -2 1325.53  125.84
  10  13   0  -16.65   19.00
 -10 -13   0   40.04   26.83
  10 -13   0    3.23   18.75
 -10  13   0   -7.22   11.58
  10   5  -4    3.41   12.44
  10  -5  -4   27.11   19.42
  10   5  -4   -9.41   14.92
  10   5   4   -2.11   12.53
 -10   5  -4   22.82   11.71
  10  -5   4  -17.39   16.45
 -10  -5  -4   -2.36   21.03
  14   1   0    4.93   17.55
  14  -1   0  -20.31   17.46
  13   7   0 1800.13  106.18
  13   7   0 1420.04   59.16
  13  -7   0 1823.92  110.98
   0 -11   5   -0.14   24.44
   0 -11  -5   22.43   28.63
   0  11  -5   19.53   16.80
  -8  15  -1  204.88   24.73
   8 -15   1  192.74   35.95
  -8  15   1  200.51   26.94
   8  15   1  247.61   29.87
  -8 -15   1  167.98   36.09
   8 -15  -1  165.78   32.45
   8  15  -1  200.97   33.81
  -8 -15  -1  201.33   36.90
   8  -3  -5    1.63   15.26
   8  -3  -5   27.00   14.33
  -8  -3  -5   18.83   15.78
  -8   3  -5    8.77   16.56
  -8  -3  -5   16.06   22.60
   8   3  -5   -0.81   11.61
   8  -3   5   19.89   14.44
   8   3  -5   13.49   13.48
  -7  15   2  369.19   37.51
   7  15   2  407.52   50.16
  -7 -15   2  365.95   37.84
   7  15  -2  423.46   46.46
  -7  15  -2  393.77   34.73
   7 -15   2  292.06   38.54
  -7 -15  -2  407.78   50.58
   7 -15  -2  378.43   46.00
   2  14   4   -2.73   17.88
   2 -14  -4   30.57   23.72
  -2  14  -4    0.83   18.48
  -2 -14  -4  -42.85   29.12
  -2  14   4   26.66   18.29
   2  14  -4   49.08   19.44
   2 -14   4   20.24   21.51
  -2 -14   4   38.79   21.72
   7  -6  -5  296.47   33.35
   7   6   5  244.38   25.56
  -7  -6  -5  207.27   41.21
   7  -6  -5  187.50   37.30
   7  -6   5  201.72   20.52
   7   6  -5  289.82   27.40
  -7   6  -5  210.69   27.37
  -7  -6   5  225.26   36.89
  -2  -4   6   50.78   22.98
   2   4   6   -6.29   12.69
   2  -4   6  -25.47   20.60
   2  -4  -6    8.23   18.34
   2  -4  -6  -29.51   17.48
  -2   4  -6   39.95   16.74
  -2  -4  -6  -15.57   17.23
  -2  -4  -6   22.35   20.04
   2   4  -6  -24.68   16.14
  -2   4   6   -2.22   15.47
   9  14   1   18.89   16.10
  -9 -14  -1  -15.22   24.95
   9  14  -1   -4.33   15.49
  -9  14   1    5.90   12.53
   9 -14   1   46.03   18.63
  -9  14  -1    3.63   13.20
  -9 -14   1   19.97   19.92
   9 -14  -1  -22.20   20.95
   9 -13   2  353.65   36.94
   9 -13  -2  338.71   43.64
  -9 -13  -2  336.92   57.11
  -9  13   2  384.23   31.50
  -9  13  -2  374.93   29.06
  -9 -13   2  393.40   43.31
   9  13   2  373.73   41.42
   9  13  -2  381.15   38.37
  -1  11   5   54.71   20.06
  -1  11  -5   74.44   19.87
  -1 -11   5   57.76   22.96
   1  11   5   62.61   25.42
   1 -11  -5   48.56   25.68
   1  11  -5   37.26   24.52
  -1 -11  -5   62.58   26.85
   1 -11   5   92.29   28.37
  14  -2   0   18.95   21.99
  14   2   0  -11.77   19.72
 -11  10   2   31.99   12.56
  11  10  -2   -0.78   17.08
 -11 -10  -2   24.40   29.43
  11 -10   2   -8.91   21.23
  11  10   2   39.08   19.63
  11 -10  -2   -1.83   21.24
  11  10  -2   26.80   13.58
   3  18   1  485.49   49.98
  -3 -18   1  410.70   36.63
  -3 -18   1  384.06   48.15
  -3 -18  -1  555.62   67.15
   3  18  -1  453.31   44.44
   3 -18   1  463.91   38.48
  -3  18  -1  435.11   41.28
  -3  18   1  487.97   44.02
   3 -18   1  406.16   42.83
   3 -18  -1  392.34   26.25
   3 -18  -1  459.32   53.98
  13  -4   2  283.68   34.87
  13  -4  -2  272.80   36.94
  13   4  -2  186.48   15.72
  13   4  -2  302.39   33.90
  13   4   2  251.72   32.40
  -3  -3  -6   82.82   26.65
   3   3  -6   80.76   21.69
  -3   3   6   98.44   18.64
  -3   3  -6   74.17   21.16
   3  -3  -6   82.62   21.40
   3   3   6   98.92   16.58
  -3  -3   6  105.48   24.84
  -3   3  -6   62.21   17.57
  -3  -3  -6  122.67   23.64
   3  -3   6  127.27   29.51
   3  -3  -6   94.34   29.32
   0  -5  -6   14.55   19.59
   0   5  -6   24.22   17.40
   0   5   6   36.92   11.50
   0  -5   6   20.18   21.05
   0  -5  -6    9.92   19.09
   5  15  -3  141.38   36.17
   5 -15   3   99.52   27.02
  -5 -15   3  110.49   30.00
   5 -15  -3  187.53   39.44
  -5 -15  -3  141.37   38.06
   5 -15   3  167.88   22.17
  -5  15  -3  146.44   23.63
   5  15   3  144.54   31.92
  -5  15   3  151.66   27.47
  12   4  -3   59.08   16.24
  12   4  -3   40.44   13.32
 -12   4   3   52.47   10.43
  12   4   3   54.32    9.87
  12   4   3   52.03   15.88
  12  -4   3   31.43   23.23
  12  -4  -3   55.03   18.11
   5  -9  -5  814.76   63.66
   5  -9   5  690.84   56.20
  -5  -9  -5  653.55   79.98
  -5   9  -5  675.64   52.13
   5   9   5  684.35   49.95
  -5  -9   5  680.25   66.37
   5   9  -5  627.92   59.44
  -5   9   5  697.39   53.08
   9  -8   4  268.43   28.39
  -9   8   4  273.65   25.52
   9   8   4  258.61   22.35
   9  -8  -4  192.72   38.16
   9   8  -4  215.96   19.26
  -9   8  -4  251.27   24.50
   9   8  -4  276.62   25.61
  -9  -8  -4  231.52   49.72
  -1  -5  -6   14.64   21.68
  -1  -5   6  -16.59   24.24
   1   5  -6    9.58   15.89
  -1   5   6   -4.67   13.73
   1  -5  -6   57.85   21.61
  -1   5  -6  -14.83   19.43
   1   5   6   -5.86   12.34
  -1  -5  -6   14.26   16.95
  -7 -16  -1 3186.81  225.75
  -7 -16   1 2647.42  204.22
   7  16  -1 2733.63  164.64
   7 -16   1 2970.36  190.40
  -7  16   1 3195.19  164.35
   7 -16  -1 2865.79  212.02
  -7  16  -1 2940.95  147.62
   7  16   1 3149.34  197.12
  -7  11  -4  298.97   25.06
  -7 -11  -4  278.46   53.65
  -7  11   4  310.47   31.61
   7 -11   4  233.89   24.46
   7  11  -4  313.63   38.32
  -7 -11   4  289.36   38.13
   7  11   4  278.36   29.09
   7 -11  -4  255.51   40.17
   6 -12   4  -10.48   10.93
   6 -12  -4   13.59   20.90
  -6 -12   4   12.45   20.51
   6  12  -4   13.18   17.60
   6  12   4   28.68   19.27
  -6  12  -4  -13.32   16.41
   6 -12   4    7.16   12.41
  -6 -12  -4  -23.53   29.32
  -6  12   4   -6.11   13.41
  -4  18   0 3327.81  191.13
   4 -18   0 3253.97  168.88
   4  18   0 3236.92  217.55
  -4 -18   0 3402.12  223.32
   4 -18   0 3284.61  228.68
   6  17   0   22.95   21.82
  -6  17   0   -4.37   14.50
   6 -17   0    3.72   22.44
  -6 -17   0  -11.35   18.07
  -4   0  -6  205.62   30.71
  -4   0   6  219.22   37.73
   4   0  -6  217.48   24.42
   4   0   6  280.50   28.88
  -4   0  -6  280.03   29.53
   4   0  -6  246.97   30.91
   6   8   5  715.72   35.44
   6  -8  -5  656.51   56.33
   6  -8   5  528.87   31.30
  -6   8  -5  723.54   45.36
  -6  -8   5  712.31   63.87
   6  -8   5  750.58   52.92
  -6   8   5  723.38   53.17
   6   8  -5  698.04   50.25
  -6  -8  -5  611.71   65.12
  -3  16   3 1136.43   86.56
  -3 -16   3 1148.26   91.62
  -3  16  -3 1163.86   80.67
   3 -16   3 1102.25   82.22
   3  16   3 1119.07   78.49
  -3 -16  -3 1065.13  115.53
   3 -16  -3 1067.94  103.85
   3  16  -3 1133.18   83.35
  12 -10   0 3255.30  222.89
 -12 -10   0 3551.75  259.22
  12  10   0 3171.23  147.96
  12   8  -2  817.96   48.10
  12   8  -2  945.18   65.31
  12  -8   2 1053.51   70.80
  12  -8  -2  946.05   74.61
 -12  -8  -2  989.14   97.40
  12   8   2  952.05   52.30
  -4 -17  -2  598.56   65.98
   4  17   2  502.47   65.85
   4  17  -2  450.20   51.80
  -4  17  -2  576.79   53.24
   4 -17  -2  658.84   63.06
  -4 -17   2  532.52   45.50
   4 -17   2  563.28   41.46
   4 -17   2  544.21   45.69
  -4 -17   2  510.69   44.30
  -4  17   2  726.08   59.29
  -2  11   5   70.86   19.55
   2  11   5   68.04   21.89
   2  11  -5   38.18   21.14
  -2 -11   5   48.57   23.46
  -2  11  -5   43.89   19.71
  -2 -11  -5  104.30   30.45
   2 -11   5    8.42   25.15
   2 -11  -5   82.94   27.21
   4  10   5   27.57   16.54
  -4  10   5   14.71   15.52
   4  10  -5    6.45   18.06
   4 -10  -5  -15.57   27.37
  -4 -10  -5   -2.84   22.58
   4 -10   5   12.15   19.17
  -4  10  -5   -1.34   15.42
  -4 -10   5   17.96   22.42
  14  -3   0  -17.77   19.73
  14   0   1   16.06   18.86
  14   0  -1   12.94   18.29
   4   1  -6  743.68   45.54
  -4  -1   6  949.34   70.82
  -4  -1  -6  955.61   64.82
   4   1   6 1141.49   62.79
  -4  -1  -6  924.75   70.78
   4  -1  -6  918.13   63.33
   4  -1  -6  933.40   59.61
   4  -1   6 1023.22   69.39
  -4   1   6  964.34   66.86
   4   1  -6  941.57   66.94
  -4   1  -6 1022.58   65.33
  -4   1  -6  906.93   64.74
  -8   4  -5   -5.74   12.84
  -8  -4  -5  -21.41   26.08
   8  -4  -5    5.17   19.10
   8   4   5   20.37   12.26
   8   4  -5    8.13   10.50
   8   4  -5  -16.70   17.04
   8  -4   5    5.08   13.42
   8  -4  -5   -8.45   18.14
  10 -13  -1 2130.73  136.36
  10 -13   1 1968.94  131.01
  10  13  -1 2023.43  117.40
 -10 -13   1 2121.07  155.10
 -10 -13  -1 1620.81  171.16
  10  13   1 1897.84  115.13
 -10  13  -1 1951.35   82.12
 -10  13   1 2002.60   94.94
  14   1  -1 1885.22  122.82
  14  -1  -1 1876.08  118.28
  14  -1   1 1823.15  122.98
  13   7   1  -13.76   16.91
  13   7  -1  -15.26    8.68
  13   7  -1   12.94   15.24
  13  -7   1   37.45   17.96
  13   7   1    2.35    9.93
  -6 -16   2    4.11   16.95
  -6  16   2   20.99   25.98
   6 -16   2   -1.29   18.84
  -6  16  -2    8.85   14.30
  -6 -16   2    2.05   18.55
   6  16   2  -34.05   30.72
   6 -16  -2   -6.44   20.58
  -6 -16  -2    3.40   23.50
 -10 -12  -2  139.77   31.63
  10  12  -2   96.37   23.83
 -10  12  -2  105.58   14.80
  10  12   2  101.79   29.07
  10 -12   2  118.29   25.24
  10 -12  -2   91.71   34.13
  10  12  -2   65.01   20.82
 -10  12   2   99.29   17.23
  10   6  -4   19.59   12.46
  10   6  -4   26.05   16.18
 -10  -6  -4  -18.32   24.88
  10  -6  -4    5.96   20.64
 -10   6  -4   -2.07   12.57
  10   6   4   25.31   12.95
  10  -6   4   15.19   17.53
 -10   6   4   12.40   10.81
  -3 -14   4  948.63   83.41
  -3 -14  -4  891.44   98.40
   3  14   4  832.55   61.98
  -3  14  -4  961.75   63.61
   3 -14  -4  664.14   97.20
  -3  14   4  861.20   60.57
   3  14  -4  932.85   69.22
   3 -14   4  888.86   74.61
  -3   4   6  707.78   54.51
  -3   4  -6  838.81   62.46
   3  -4   6  872.46   73.00
   3  -4  -6  784.45   63.88
   3   4   6  765.34   47.58
  -3  -4   6  762.14   65.46
   3   4  -6  711.48   52.77
  -3  -4  -6  713.73   58.13
  -3  -4  -6  777.12   67.77
   3  -4  -6  711.23   55.70
  -2  -5  -6   20.63   18.13
  -2  -5   6  -22.96   20.67
   2  -5  -6    5.61   18.20
   2   5   6   -6.35   12.22
  -2   5   6   17.37   15.54
  -2   5  -6   -4.34   19.72
   2   5  -6   -3.16   16.72
   2  -5   6    1.47   17.92
   2  -5  -6   24.24   19.82
   4   2   6   26.94   18.74
  -4  -2   6   -4.58   21.79
   4  -2  -6   25.32   18.14
  -4   2  -6   26.70   17.35
   4  -2   6   63.69   18.92
   4  -2  -6   12.85   18.35
  -4  -2  -6    3.34   18.92
  -4  -2  -6   47.84   23.91
  -4   2   6   32.71   17.81
  -4   2  -6   29.83   16.76
   4   2  -6   65.37   20.23
   8 -10   4  669.29   41.75
  -8  10   4  780.85   46.20
   8 -10  -4  808.80   66.82
   8  10   4  816.03   50.31
   8  10  -4  884.13   56.62
  -8  10  -4  817.47   49.45
  -8 -10  -4  771.54   80.98
  11 -12   0   79.17   19.56
  11  12   0   16.80   15.11
 -11  12   0   -5.89   10.50
 -11 -12   0  -30.62   22.89
  11   0   4  227.75   36.07
  11   0  -4  249.89   26.50
  11   0   4  216.73   20.43
  11   0  -4  205.64   22.90
  10 -10   3  156.00   24.89
  10  10   3  114.96   23.08
  10  10  -3  120.27   21.01
 -10  10  -3  153.03   16.23
 -10  10   3  129.56   18.35
 -10 -10  -3  155.11   36.64
  10  10  -3  123.88   19.04
  10 -10  -3  187.15   29.71
  -5 -13   4  141.28   31.74
  -5  13   4  131.55   27.84
   5 -13   4  176.83   29.11
   5  13  -4  164.05   28.63
  -5  13  -4  158.44   28.31
   5  13   4  173.96   26.66
   5 -13  -4  189.67   33.75
  -5 -13  -4  169.26   45.35
  14   2   1  141.57   32.27
  14  -2  -1  150.86   26.96
  14   2  -1  130.96   26.05
  14  -2   1  124.01   27.40
 -11   8  -3  518.84   25.91
  11   8   3  570.33   36.16
  11   8  -3  605.74   35.13
  11  -8  -3  633.86   54.73
  11   8  -3  628.13   41.25
  11  -8   3  606.07   46.22
 -11   8   3  559.76   31.05
 -11  -8  -3  623.74   65.79
  11   1  -4   66.51   21.13
  11   1   4   95.91   15.42
  11   1   4   86.68   27.69
  11  -1   4   85.28   22.39
  11   1  -4   90.11   17.15
  11  -1  -4   98.98   18.38
 -11   1  -4  101.12   15.93
  11  -1  -4   81.11   22.73
  13   5   2  110.54   28.30
  13  -5   2   73.13   23.17
  13  -5  -2   80.89   24.08
  13   5  -2  101.04   20.37
  12  -5  -3    9.46   22.08
 -12  -5  -3  -22.78   24.01
  12   5  -3    2.08   16.40
  12  -5   3   43.94   17.05
  12   5   3   12.47    8.86
 -12   5   3   13.76   10.17
  12   5  -3   17.42   11.75
   0 -18   2  977.94   71.45
   0  18  -2  689.36   65.25
   0  18   2 1091.44   91.65
   0 -18   2  876.18   60.52
   0 -18  -2 1090.32  101.82
   0  -6   6   42.15   22.34
   0   6   6   53.94   14.87
   0   6  -6   50.38   21.08
   0  -6  -6   21.43   22.28
   0  -6  -6   70.21   21.09
   7  -7  -5  -13.75   16.36
  -7  -7  -5   -7.75   23.92
   7  -7   5    4.18   10.56
  -7  -7   5   24.48   27.91
  -7   7  -5   10.25   12.78
   7  -7  -5   -6.15   21.45
   7   7  -5    5.05   15.88
   7   7   5   19.83   14.36
  14  -4   0  320.83   36.96
  14   4   0  279.72   32.69
  11  -2  -4  115.78   24.92
  11   2   4  108.94   24.98
  11   2  -4  121.32   18.20
 -11   2  -4   94.33   15.50
  11   2  -4   68.74   16.89
  11  -2   4   96.50   21.45
  11   2   4  112.08   15.85
  11  -2  -4  120.66   18.56
  13   8   0  -16.73   16.96
  13   8   0   -5.52    9.75
  13  -8   0   44.68   18.05
   0 -19   0    0.00   12.23
   0  19   0    4.85   19.36
   4  18   1  -15.61   24.93
  -4 -18   1   18.89   20.02
  -4  18   1  -10.60   18.89
   4  18  -1   40.02   21.07
   4 -18   1  -33.68   17.50
   4 -18   1  -22.79   21.44
  -4 -18  -1    0.40   23.01
   4 -18  -1    1.77   21.65
  -4 -18   1   19.19   15.88
  -4  18  -1  -15.84   16.50
   6  17   1  728.57   69.81
  -6  17  -1  752.14   58.13
  -6 -17   1  747.73   65.42
   6 -17  -1  826.50   71.60
   6 -17   1  727.03   68.18
  -6 -17  -1  750.54   71.28
   6  17  -1  699.42   58.65
  -6  17   1  767.71   52.83
   4  -3  -6 1247.39   80.58
   4  -3  -6 1199.30   81.83
  -4   3  -6 1257.95   79.36
  -4  -3   6 1256.99   89.90
   4   3   6 1420.74   73.75
  -4  -3  -6 1203.17   81.54
   4  -3   6 1352.43   88.27
  -4   3   6 1227.75   86.34
   4   3  -6 1260.34   81.22
  -4  -3  -6 1258.36   97.06
   1 -18   2  680.24   52.06
  -1  18   2  590.15   67.17
   1  18   2  611.62   69.58
   1 -18  -2  523.89   80.06
   1 -18   2  602.09   48.02
  -1 -18   2  556.43   43.54
  -1 -18   2  544.17   40.42
  -1 -18  -2  634.34   62.58
   1  18  -2  346.21   48.70
  -1  18  -2  508.63   48.19
   3  11   5  147.88   30.67
  -3 -11  -5  100.34   34.01
  -3 -11   5  126.20   31.50
   3 -11   5  123.46   27.72
  -3  11  -5  135.98   24.46
   3  11  -5   89.57   27.67
  -3  11   5  158.87   22.85
   3 -11  -5  129.19   32.61
 -12 -10  -1  -28.89   24.55
  12  10  -1    6.34   14.24
  12  10   1    6.51   13.94
  12 -10  -1   18.84   19.83
  12  10  -1   34.52   16.56
  12 -10   1   35.90   19.09
   1   6  -6  292.06   42.32
   1  -6   6  339.57   36.67
  -1   6   6  261.16   26.96
  -1   6  -6  332.97   33.92
  -1  -6  -6  344.90   34.59
   1  -6  -6  331.70   37.35
   1  -6  -6  344.77   37.47
   1   6   6  266.16   23.93
  -1  -6  -6  317.94   45.38
  -1  -6   6  292.44   37.72
  14  -3   1  618.20   52.18
  14   3   1  436.93   49.05
  14   3  -1  494.00   44.29
  14  -3  -1  539.20   50.49
  -8 -13  -3   11.20   32.76
   8  13   3   28.24   17.66
   8  13  -3    9.07   20.28
   8 -13  -3   66.93   23.36
  -8  13  -3   20.33   16.52
  -8  13   3   38.62   14.22
   8  13  -3   20.74   12.05
   8 -13   3   37.95   18.97
   8  -5   5    6.41   13.32
  -8  -5  -5   20.31   20.88
   8  -5  -5   23.10   21.13
   8   5   5   36.09   13.03
   8   5  -5   45.09   19.34
  -8   5  -5  -30.44   16.97
   8   5  -5    9.69   11.42
   8  -5  -5   15.13   19.30
   1 -19   0  932.08   54.82
   1  19   0 1064.56   75.76
   1 -19   0 1139.30   88.64
  -1 -19   0  971.52   53.78
  -1 -19   0 1220.99  100.06
  -1  19   0 1068.99   72.20
   7  14   3  -29.05   19.99
  -7  14   3   23.95   17.47
   7  14  -3    8.84    8.57
  -7 -14  -3   25.71   26.14
   7 -14  -3  -15.41   22.98
  -7 -14   3   -4.78   19.79
  -7  14  -3    5.48   13.99
   7  14  -3   29.89   18.50
   7 -14   3    9.09   16.84
   3   5   6    0.22   12.66
  -3  -5  -6   16.20   19.16
   3  -5  -6   13.33   19.36
  -3   5  -6   13.23   16.70
   3  -5  -6   22.94   21.18
   3  -5   6   -8.32   19.82
  -3  -5  -6   40.06   18.48
   3   5  -6   48.86   22.87
  -3  -5   6   -5.88   21.35
   4  16  -3   47.00   24.04
  -4  16   3   42.44   20.88
   4 -16   3   32.46   15.46
  -4  16  -3   64.77   22.68
  -4 -16  -3   98.60   36.82
   4 -16   3   63.44   21.54
   4  16   3   48.32   28.35
   4 -16  -3   68.76   36.19
  -4 -16   3   38.15   22.48
 -11  12   1 1910.23   81.82
 -11 -12  -1 2062.21  177.06
 -11  12  -1 1813.15   69.09
 -11 -12   1 2006.24  140.77
  11  12   1 1870.12  103.79
  11 -12  -1 2054.93  146.27
  11 -12   1 1953.88  124.20
  11  12  -1 2078.62  110.89
  11  -3  -4  239.29   28.34
  11   3  -4  236.41   22.32
  11   3   4  262.02   21.56
 -11  -3  -4  210.78   39.82
 -11   3  -4  227.83   19.93
  11  -3  -4  252.19   23.92
  11   3  -4  189.01   19.27
  11  -3   4  219.30   34.18
  -2 -18  -2    1.87   25.76
  -2 -18   2   30.46   14.98
  -2  18  -2   17.86   19.49
   2 -18   2  -29.98   21.53
   2 -18   2   -9.10   16.74
   2 -18  -2   16.36   27.86
   2  18   2   -4.87   28.67
  -2 -18   2   -9.39   16.65
  -2  18   2   14.89   25.87
   2  18  -2   11.88   20.83
  -2   6  -6    3.08   18.51
   2   6   6   -6.37   12.42
  -2  -6  -6   43.27   18.73
   2  -6  -6   -0.21   20.33
  -2  -6  -6   10.79   23.96
   2   6  -6   18.62   18.60
   2  -6   6   27.27   18.58
  -2   6   6    3.82   12.26
   2  -6  -6   37.70   17.58
  -2  -6   6   15.56   21.05
   9  15   0  365.54   34.91
  -9 -15   0  297.31   42.31
   9 -15   0  243.60   36.87
  -9  15   0  320.36   29.55
   9 -12  -3  477.31   50.64
   9  12  -3  569.38   41.77
   9  12   3  506.44   43.49
   9 -12   3  460.97   39.07
  -9  12   3  451.03   35.67
  -9  12  -3  495.58   29.94
   9  12  -3  460.32   30.45
  -9 -12  -3  480.03   80.13
  -9   9  -4   12.57   14.10
   9   9  -4   23.07   19.51
  -9  -9  -4   56.40   28.56
   9  -9  -4   32.71   24.81
  -9   9   4   19.84   14.94
   9   9   4   18.62   13.88
   9  -9   4    8.87   12.57
   9   0   5   12.24   14.29
   9   0  -5    1.50   17.04
   9   0  -5   -6.08   15.02
  -9   0  -5   16.81   16.08
  -5 -18   0   25.02   18.62
  -5  18   0    5.50   20.27
   5  18   0  -36.32   20.13
   5 -18   0   -8.55   23.18
   2  19   0   -8.95   19.12
  -2  19   0  -38.31   23.84
  -2 -19   0    4.52   11.95
  -2 -19   0    1.18   27.41
   2 -19   0  -19.38   24.97
   2 -19   0  -13.89   14.35
  -5   0  -6  878.97   73.13
   5   0  -6  754.18   50.70
   5   0   6  989.72   59.44
   5   0  -6  907.18   60.31
  -5   0  -6  951.89   72.16
  -5   0   6  917.83   77.89
  -4  14   4  782.84   56.65
   4 -14   4  798.78   72.67
   4 -14  -4  775.43   79.18
   4  14   4  764.57   57.47
   4  14  -4  786.43   64.92
  -4 -14   4  705.63   71.50
  -4  14  -4  834.60   65.58
  -4 -14  -4  754.26   83.84
  -4  -4  -6  117.43   28.92
   4  -4   6   48.40   26.63
   4   4   6   78.86   20.52
   4  -4  -6   96.86   28.64
   4   4  -6   70.54   21.90
  -4   4  -6   77.64   21.96
   4  -4  -6   67.99   18.73
  -4  -4   6   88.91   24.99
  -4  -4  -6  104.87   28.41
  -8 -16   0  228.54   34.41
   8  16   0  233.55   33.86
  -8  16   0  204.76   23.08
   8 -16   0   89.30   33.29
   9  -1  -5  289.59   29.62
   9  -1  -5  346.14   27.76
  -9  -1  -5  371.56   29.07
   9   1  -5  280.01   29.88
   9   1  -5  311.78   34.03
  -9   1  -5  320.42   32.33
   9  -1   5  326.36   28.54
  -9  -1  -5  340.48   50.14
 -10   7   4   -9.04   10.76
  10   7  -4   12.88   16.46
  10   7   4    0.45   13.06
 -10  -7  -4   81.33   25.46
 -10   7  -4   -0.57    9.24
  10  -7  -4   21.59   21.34
  10   7  -4   -0.65   11.91
  10  -7   4   31.72   13.68
  13   6   2  -10.52   24.44
  13  -6  -2   58.55   20.72
  13   6   2   20.31   11.23
  13  -6   2   17.60   19.87
  13   6  -2   42.09   16.07
  13   6  -2    4.10   11.52
   5 -17   2  521.06   44.60
  -5 -17  -2  444.83   75.32
   5  17   2  621.02   64.96
  -5  17   2  611.43   75.64
  -5 -17   2  534.03   47.81
   5 -17   2  638.15   49.45
   5 -17  -2  517.65   58.65
  -5  17  -2  560.10   44.75
   5  17  -2  564.45   49.89
  -5 -17   2  543.40   52.14
  -5  10   5    9.46   15.79
   5  10   5   49.08   17.52
  -5 -10   5  -16.96   29.69
   5 -10   5   16.17   26.26
   5  10  -5    5.12   19.01
  -5 -10  -5   41.52   33.03
  -5  10  -5   13.77   16.39
   5 -10  -5   68.33   26.30
   0 -15   4  404.59   47.32
   0  15  -4  526.51   53.52
   0 -15  -4  356.69   55.76
   0  15   4  424.10   41.84
  -5  -1  -6   46.49   20.35
  -5  -1  -6   39.90   22.87
  -5   1   6   39.96   25.48
   5   1  -6   51.35   20.07
   5   1  -6   29.88   13.93
   5  -1   6   84.45   22.94
  -5   1  -6   53.59   23.90
  -5  -1   6   59.46   21.31
   5  -1  -6   70.30   19.35
   5  -1  -6   63.78   17.88
   5   1   6   53.44   20.12
  -5   1  -6   15.65   18.85
   0 -12   5    2.03   20.73
   0  12  -5   26.74   18.88
   0 -12  -5   10.54   27.70
   0  12   5  -13.10   18.07
   6 -15   3  821.11   56.42
   6  15  -3  967.51   68.87
   6  15   3 1017.38   69.07
   6 -15  -3  856.22   97.18
  -6 -15  -3  946.87   95.22
  -6 -15   3  991.07   83.61
  -6  15   3  945.73   67.53
  -6  15  -3 1059.54   69.51
  14  -5   0  -32.53   20.41
  14   5   0  -19.73   23.87
  14   4   1    1.70   19.69
  14  -4   1  -44.49   24.00
  14   4  -1   43.38   21.34
  14  -4  -1   13.98   19.43
   6  -9  -5  441.94   47.55
   6   9   5  494.57   38.73
  -6   9   5  474.65   37.11
   6   9  -5  454.65   41.30
   6  -9   5  418.86   51.75
  -6  -9   5  354.31   48.91
  -6  -9  -5  411.09   56.32
  -6   9  -5  503.71   39.47
  11 -11  -2  678.90   67.86
  11  11  -2  573.35   37.80
 -11  11   2  519.77   32.33
  11  11  -2  642.26   47.46
 -11 -11  -2  680.95   66.79
  11  11   2  525.75   40.77
 -11  11  -2  510.50   25.98
  11 -11   2  621.20   48.81
  13   8  -1 1176.77   54.47
  13   8   1 1162.36   59.84
  13  -8   1 1306.34   91.00
  13   8   1 1411.05   89.64
  13   8  -1 1316.39   83.42
  13  -8  -1 1347.75   98.50
 -12   9   2  190.03   15.71
  12   9  -2  174.86   22.23
  12  -9  -2  154.04   36.33
 -12  -9  -2  161.89   47.59
  12   9  -2  171.23   21.77
  12   9   2  172.08   20.64
  12  -9   2  240.22   35.37
   0 -19   1   -0.14   20.34
   0  19   1   -5.03   20.82
   0 -19  -1  -20.91   25.74
   0  19  -1  -10.20   24.44
   0 -19   1   33.24   15.51
  12   6  -3   53.76   14.79
  12   6   3   64.22   12.20
  12   6  -3   76.31   15.24
  12  -6   3   95.03   25.01
 -12   6   3   73.50   11.54
  12  -6  -3   73.47   22.82
 -12  -6  -3   99.66   29.94
   0  17   3  -32.41   20.09
   0 -17   3   10.92   18.49
   0 -17  -3  -17.76   32.79
   0  17  -3   -7.27   20.11
  -1  15  -4   97.66   23.12
   1  15   4   73.89   23.50
  -1 -15  -4   45.36   29.78
   1  15  -4   32.39   24.13
   1 -15   4   82.11   24.63
  -1 -15   4   78.59   23.62
   1 -15  -4   89.83   31.71
  -1  15   4   18.94   20.43
  -1 -12  -5  147.99   41.85
  -1  12  -5  140.24   25.19
  -1  12   5   94.84   25.74
  -1 -12   5  191.72   30.43
   1 -12  -5  145.20   35.21
   1  12   5  136.50   32.60
   1  12  -5  117.26   27.13
   1 -12   5  116.83   29.26
   9  -2   5  127.75   25.15
  -9  -2  -5  142.16   25.00
   9  -2  -5  113.85   23.83
   9   2  -5  119.92   20.14
   9  -2  -5  136.31   20.72
  -9   2  -5  144.75   19.72
   9   2  -5  122.74   20.18
  -9  -2  -5  116.87   37.65
  10 -14   0   50.61   27.55
  10  14   0  103.57   26.96
 -10 -14   0  144.11   30.07
 -10  14   0   90.80   17.34
  -1  19   1  124.68   27.44
   1 -19   1   89.30   25.58
   1  19  -1  111.50   29.08
   1  19   1  108.40   28.34
   1 -19   1   80.50   21.62
  -1 -19   1   80.11   27.89
  -1 -19  -1  107.40   32.46
  -1  19  -1   79.90   25.72
  -1 -19  -1  175.09   32.00
   1 -19  -1  125.92   38.00
  -1 -19   1   89.19   21.88
   1 -17  -3   19.47   30.90
   1  17   3  -16.72   22.97
  -1 -17   3   17.84   17.41
   1 -17   3   -3.83   10.25
   1 -17   3   28.48   20.81
  -1  17   3  -15.63   18.40
   1  17  -3  -33.56   25.04
  -1 -17  -3   25.25   32.22
  -1  17  -3    3.75   19.03
   5  -2  -6   22.63   17.79
  -5  -2   6   19.55   25.30
  -5   2  -6   20.68   17.83
  -5   2  -6    4.76   21.06
   5  -2  -6   48.09   18.04
   5  -2   6   36.79   16.42
   5   2  -6   14.93   19.17
  -5  -2  -6    7.29   17.55
  -5  -2  -6   11.52   17.85
   5   2   6   38.93   18.30
  11   4   4  181.83   18.89
  11  -4  -4  157.54   21.41
  11   4  -4  195.11   22.91
  11   4  -4  167.75   18.80
 -11  -4  -4  145.81   37.21
 -11   4  -4  171.66   17.20
  11  -4  -4  132.07   26.13
   0  -7  -6 1733.94  127.06
   0   7  -6 1676.23  106.63
   0   7   6 1512.63   76.60
   0  -7   6 1673.02  117.94
   0  -7  -6 1997.47  135.36
   8 -15  -2   78.77   28.17
  -8  15   2   72.02   30.44
   8  15   2   45.34   28.72
   8 -15   2   70.24   23.01
   8  15  -2   59.19   26.50
  -8 -15   2   71.68   24.32
  -8  15  -2   56.47   15.52
  -8 -15  -2   47.92   30.78
   8   6  -5   98.23   22.98
   8  -6  -5   97.84   22.64
  -8   6  -5  108.58   16.36
   8  -6  -5   71.12   20.11
  -8  -6  -5   42.49   27.12
   8  -6   5   71.63   16.86
   8   6   5   76.41   17.44
  12  11   0   -9.99   15.71
 -12 -11   0    0.20   23.05
  12 -11   0  -19.26   19.51
  -7  12  -4   63.77   18.78
   7  12   4   41.77   23.26
  -7 -12   4   85.38   24.86
   7  12  -4   33.10   20.64
   7 -12   4   23.28   14.13
  -7  12   4   60.28   16.41
  -7 -12  -4  -25.60   36.46
   7 -12  -4   36.64   25.14
   4  11   5  -13.03   19.55
   4  11  -5   12.14   18.54
  -4  11  -5    3.30   16.04
   4 -11  -5    7.51   21.42
  -4 -11   5    9.89   21.87
  -4  11   5  -21.68   15.02
  -4 -11  -5  -47.44   27.52
   9 -14   2  163.21   31.03
   9  14  -2  188.27   34.08
  -9 -14   2  180.05   33.34
  -9 -14  -2  152.50   44.55
  -9  14   2  219.17   33.00
   9  14   2  151.74   35.92
  -9  14  -2  194.36   22.05
   9 -14  -2  173.80   31.54
 -11   9   3  442.01   28.75
  11  -9  -3  552.17   51.30
 -11   9  -3  395.85   24.75
  11   9   3  475.81   33.77
  11   9  -3  479.85   35.90
  11  -9   3  492.23   40.59
 -11  -9  -3  446.36   58.02
  11   9  -3  457.94   33.13
  -1  -7  -6  103.20   25.04
   1  -7  -6   90.06   27.72
   1   7   6   92.24   14.44
  -1  -7  -6  112.46   32.28
  -1   7  -6  118.89   28.58
   1  -7  -6  134.84   27.12
   1  -7   6   94.43   26.69
   1   7  -6  119.42   25.20
  -1   7   6   85.97   17.81
  -1  -7   6  113.16   28.82
  -7  17   0  673.45   51.91
   7 -17   0  653.35   72.15
   7  17   0  660.23   50.76
  -7 -17   0  478.83   68.76
  -7   8  -5  143.00   22.54
   7   8   5  153.02   21.14
   7  -8  -5  138.20   26.49
  -7   8   5  114.27   21.40
  -7  -8   5   93.34   30.23
   7  -8   5   81.10   14.78
  -7  -8  -5  194.58   38.63
   7   8  -5  151.57   23.69
   3  18   2  119.68   35.37
  -3 -18   2   66.08   24.82
   3 -18   2   73.67   20.09
  -3 -18   2   68.74   16.82
   3 -18  -2   89.00   30.54
  -3  18  -2   89.43   28.02
   3  18  -2   54.75   26.14
   3 -18   2   70.41   23.08
  -3  18   2  112.02   40.52
  -3 -18  -2  129.90   33.25
  -3   6  -6  342.42   32.82
   3  -6  -6  349.41   44.79
  -3  -6   6  375.34   41.43
   3   6   6  292.44   25.93
  -3  -6  -6  318.07   37.95
   3  -6   6  348.96   40.65
   3   6  -6  339.31   36.28
  -3  -6  -6  344.32   41.43
   3  -6  -6  350.63   38.36
  -2  15  -4  -13.37   18.52
   2 -15   4   10.90   21.69
   2 -15  -4  -16.58   25.42
  -2  15   4    4.21   17.86
   2  15   4   -3.99   22.93
  -2 -15  -4  -22.34   28.54
  -2 -15   4  -13.90   26.25
   2  15  -4  -22.36   20.41
   2  12  -5 1197.01   92.59
   2 -12   5 1172.71   95.53
   2 -12  -5 1224.15  103.36
  -2 -12  -5 1239.34  110.11
  -2  12   5 1103.36   76.06
  -2  12  -5 1104.09   74.97
   2  12   5 1155.63   79.81
  -2 -12   5 1145.14   90.44
   9 -15  -1   46.34   24.47
   9  15   1   40.24   19.53
   9  15  -1   71.73   20.44
  -9 -15  -1   71.81   31.49
   9 -15   1   59.64   21.35
  -9  15   1   34.24   19.51
  -9 -15   1   60.24   28.46
  -9  15  -1   56.26   16.45
  -6 -13   4   29.67   26.35
  -6 -13  -4   38.75   24.31
   6 -13   4    3.86   11.60
   6 -13  -4  -10.92   21.64
  -6  13  -4   12.16   17.70
   6  13   4  -25.66   17.36
   6 -13   4   20.95   17.66
  -6  13   4   -1.87   15.31
   6  13  -4  -14.69   21.91
  -9  -3  -5  189.62   43.22
  -9   3  -5  241.14   27.02
   9   3  -5  213.41   22.60
   9  -3   5  228.66   27.94
   9   3  -5  190.88   22.88
   9  -3  -5  199.33   24.88
   9  -3  -5  197.40   25.46
   9   3   5  240.15   26.53
   3 -19   0   87.81   27.83
  -3  19   0  113.04   22.93
  -3 -19   0   67.69   16.59
   3 -19   0   84.71   17.74
  -3 -19   0  101.54   31.90
   3  19   0  100.37   26.54
  -5 -18   1  294.85   27.83
  -5  18   1  246.09   39.11
   5 -18   1  200.22   33.48
   5  18   1  311.09   46.86
  -5 -18   1  253.08   31.95
  -5  18  -1  281.06   31.26
  -5 -18  -1  275.30   50.62
   5  18  -1  277.95   43.93
   5 -18  -1  266.96   46.82
  -2 -19   1 2035.21  115.36
   2  19  -1 1849.75  150.01
  -2 -19  -1 2236.05  182.82
  -2  19   1 2143.55  136.41
   2 -19  -1 2044.66  154.96
  -2  19  -1 2004.15  126.89
  -2 -19   1 2102.75  145.66
   2 -19   1 2222.86  121.86
   2  19   1 2113.38  148.33
   2 -19   1 2069.70  132.25
  -2  17   3  338.20   38.01
   2 -17   3  385.81   48.24
  -2 -17   3  327.04   44.14
   2 -17  -3  319.80   48.69
   2  17   3  333.48   38.76
   2 -17   3  247.54   25.24
  -2  17  -3  441.94   39.95
   2  17  -3  399.76   43.24
  -2 -17  -3  369.49   64.32
  -5  -3   6  123.52   25.43
   5   3  -6   78.66   21.57
   5  -3   6   57.68   16.65
   5   3   6   81.50   21.35
   5  -3  -6   89.10   27.13
  -5  -3  -6  137.47   23.82
   5  -3  -6   55.25   23.35
  -5  -3  -6   95.85   25.55
   5  -3   6   77.28   21.79
  -5   3  -6   71.20   25.16
  -4  -5  -6  155.92   30.99
   4   5   6  102.35   20.59
   4  -5   6  123.50   31.32
  -4   5  -6  142.62   23.92
  -4  -5  -6   99.18   32.19
  -4  -5   6  111.37   31.38
   4  -5  -6  152.09   26.16
   4  -5  -6  125.19   27.57
   4   5  -6  115.84   24.28
  -8  16   1   44.21   19.04
   8  16  -1   26.12   25.65
  -8  16  -1   53.56   18.52
   8 -16  -1   23.24   24.17
  -8 -16   1   32.77   20.23
   8  16   1   36.98   19.85
  -8 -16  -1  -17.15   33.51
   8 -16   1   35.59   25.29
  -8 -11  -4  589.87   90.04
   8  11  -4  805.90   53.79
   8 -11   4  615.12   40.80
  -8  11  -4  717.97   45.73
  -8  11   4  671.54   49.76
   8 -11  -4  737.48   65.10
   8  11   4  727.09   50.93
  10 -11   3  153.52   27.86
  10  11   3  166.25   26.39
  10 -11  -3  234.80   32.80
  10  11  -3  172.69   21.35
  10  11  -3  195.65   24.91
 -10  11   3  180.15   17.64
 -10 -11  -3  169.31   47.28
 -10  11  -3  202.91   19.19
  13  -9   0   28.80   19.13
  13   9   0   14.90   11.61
  13   9   0  -21.89   16.38
  13   0  -3   24.03   18.47
  13   0   3  -26.13   18.63
   7 -16   2    9.50   15.40
  -7  16   2  -43.55   26.49
  -7 -16   2    0.34   18.19
   7 -16  -2    5.14   22.92
  -7 -16  -2  -25.19   26.03
   7  16   2   -6.89   24.50
  -7  16  -2    8.15   14.55
   7  16  -2   -3.21   18.57
  14  -5   1 1239.87   88.37
  14   5  -1 1217.94   80.57
  14   5   1 1208.66   91.25
  14  -5  -1 1312.14   93.81
  13   1  -3  183.90   24.49
  13   1   3  176.18   35.07
  13   1  -3  162.07   15.13
  13  -1   3  192.58   28.76
  13  -1  -3  189.76   26.80
  -2  -7   6   22.49   22.73
   2  -7  -6  -17.78   24.43
  -2  -7  -6   15.16   19.83
   2   7  -6   11.63   18.22
   2  -7   6   -5.59   19.07
  -2  -7  -6    9.28   19.27
   2   7   6    4.42   10.34
   2  -7  -6   21.78   23.07
  -2   7  -6   14.15   20.89
  14   6   0  306.30   36.91
  14  -6   0  426.04   43.09
  14   0  -2  223.71   29.69
  14   0   2  159.44   32.09
  10  14   1  -22.87   15.76
 -10 -14  -1   13.93   23.71
  10  14  -1   13.03   16.27
 -10  14  -1   -4.00   11.56
  10 -14   1   -1.68   18.61
 -10  14   1   14.21   13.80
  10 -14  -1   22.17   20.97
 -10 -14   1   -8.87   21.15
  10 -13  -2   63.01   23.83
 -10 -13  -2   10.04   27.81
 -10  13  -2   13.41   12.35
 -10  13   2   20.24   19.65
  10  13   2    9.32   17.68
  10  13  -2  -10.97   15.97
  10  13  -2   13.26   16.88
   5  16   3  448.40   42.96
   5  16  -3  442.51   44.82
  -5  16   3  417.72   38.90
   5 -16   3  379.77   49.30
  -5 -16  -3  405.69   58.52
  -5  16  -3  456.58   37.13
  -5 -16   3  357.05   41.94
   5 -16  -3  352.43   54.32
   5 -16   3  345.65   32.49
  14   1   2   64.06   21.39
  14  -1   2   18.07   24.05
  14  -1  -2   14.05   19.70
  14   1  -2   45.50   23.74
  11  13   0  142.09   27.77
 -11 -13   0  158.14   41.84
  11 -13   0  128.64   27.47
 -11  13   0  132.55   15.02
 -11   5  -4   -2.96   11.82
  11   5  -4   11.51   14.53
  11  -5   4   26.94   18.36
 -11  -5  -4   37.01   31.30
  11  -5  -4    3.89   14.84
  11   5  -4    0.56   15.45
  11   5   4   28.52   10.13
  11  -5  -4   42.09   18.26
  13   7  -2  913.52   47.39
  13   7   2 1046.07   50.72
 -13  -7  -2 1137.91  103.76
  13  -7  -2 1099.60   82.04
  13  -7   2 1140.93   75.95
  13   7  -2 1108.71   72.73
  13   2  -3  414.01   26.76
  13   2  -3  543.83   42.82
  13   2   3  466.71   46.61
  13  -2   3  557.17   45.74
  13  -2  -3  512.65   44.72
  12  11  -1   53.48   17.47
  12 -11   1   63.55   21.82
  12 -11  -1   66.96   25.76
 -12 -11  -1   33.39   34.40
  12  11  -1   65.11   19.29
  12  11   1   27.75   17.70
  12   7  -3   19.82   14.23
 -12   7   3   31.31    9.52
  12  -7   3    8.86   17.64
 -12  -7  -3   44.79   25.11
  12   7  -3  -10.73   17.09
  12   7   3   11.23    9.13
  12  -7  -3    3.88   19.70
   9  -4   5    4.06   11.72
   9  -4  -5   13.41   17.99
   9   4  -5   -2.60   12.06
   9   4   5    4.13   14.86
   9   4  -5   22.19   18.09
   9  -4  -5   17.80   18.77
  -9   4  -5   -0.40   12.54
  -9  -4  -5    9.91   22.86
 -10   8  -4   10.22   12.22
  10   8   4   -2.20   11.66
 -10  -8  -4  -14.76   24.96
  10  -8  -4  -29.60   19.60
 -10   8   4    0.52   13.61
  10   8  -4   27.18   17.37
  10   8  -4   11.85   10.96
  10  -8   4   36.77   13.60
  -5 -14  -4  285.22   54.48
  -5  14  -4  459.22   38.17
   5  14   4  408.89   39.88
   5 -14   4  394.69   45.43
   5 -14  -4  271.44   61.12
   5  14  -4  453.40   43.81
  -5  14   4  490.38   44.36
  -5 -14   4  404.06   47.50
   7  17  -1    1.97   19.40
  -7 -17  -1   -5.46   27.45
  -7 -17   1    2.47   23.92
  -7  17   1    6.48   20.84
  -7  17  -1  -13.80   15.05
   7 -17  -1   -3.11   22.69
   7 -17   1   -6.48   23.83
   7  17   1  -22.78   20.13
  -5  -4  -6  616.08   60.63
   5  -4  -6  677.70   50.74
  -5   4  -6  661.02   58.42
   5  -4  -6  657.80   60.36
  -5  -4   6  662.44   58.15
   5   4   6  637.94   45.12
   5  -4   6  633.15   54.14
   5   4  -6  586.94   45.73
  -5  -4  -6  685.74   53.64
  14  -2   2   31.54   18.57
  14   2   2    4.48   19.63
  14   2  -2    6.13   16.99
  14  -2  -2   11.62   22.64
   3  15  -4   94.57   26.25
  -3  15  -4  111.22   25.06
  -3  15   4   83.02   24.17
  -3 -15   4  109.49   28.40
  -3 -15  -4  124.19   39.37
   3 -15  -4   81.41   39.47
   3 -15   4  125.40   27.09
   3  15   4  108.47   26.32
   3  12  -5  320.61   45.21
   3 -12   5  265.17   41.03
  -3 -12   5  347.60   44.98
  -3  12  -5  352.33   33.48
  -3  12   5  321.29   33.41
  -3 -12  -5  232.67   49.68
   3 -12  -5  297.81   50.90
   3  12   5  342.18   35.25
   3 -19  -1   59.80   12.72
  -3 -19   1   82.67   25.16
   3 -19  -1   28.97   35.70
   3 -19   1   68.75   24.92
  -3 -19  -1   53.05   30.05
   3 -19   1   87.42   23.90
  -3  19   1   87.17   25.45
   3  19  -1   77.20   25.76
  -3 -19   1   62.75   20.00
   3  19   1   96.40   27.27
  -3  19  -1  105.98   23.17
   3 -17   3   87.28   20.03
   3 -17  -3  170.82   36.90
  -3  17   3  171.62   26.39
  -3 -17  -3  184.09   50.93
   3  17   3  182.72   29.40
   3 -17   3  117.78   27.17
  -3  17  -3  111.12   31.53
  -3 -17   3  136.99   26.37
   3  17  -3  137.38   35.55
   9 -10  -4  681.48   64.49
  -9  10   4  690.70   39.73
   9  10  -4  736.25   54.74
   9 -10   4  516.05   43.25
   9  10  -4  571.26   33.91
  -9 -10  -4  750.36   92.72
  -9  10  -4  624.11   40.16
   9  10   4  774.66   49.95
   8   7  -5   -0.99   14.26
  -8   7  -5   -2.05   12.83
   8   7   5   21.58   13.76
   8  -7  -5  -17.24   16.43
  -8  -7  -5   -4.94   23.11
   8  -7  -5   12.25   21.53
   8  -7   5   15.60   12.02
  13   9  -1   23.97   18.55
  13  -9  -1   54.53   22.50
  13   9   1   31.42   13.36
  13  -9   1   47.51   20.64
 -13  -9  -1   33.53   28.60
  13   9  -1   33.15   12.02
  13  -3  -3  120.40   23.45
  13   3  -3   78.25   12.56
  13   3  -3   89.81   23.89
  13   3   3  117.77   30.42
  13  -3   3   72.49   23.20
  -6 -18   0   57.22   27.95
   6 -18   0   28.51   23.24
   6  18   0   51.03   21.98
  -6  18   0   26.46   18.63
  -6   0  -6    9.76   16.68
   6   0  -6  -27.79   17.00
   6   0  -6   14.12   13.49
   6   0   6   11.51   13.92
  -6   0  -6   -9.80   19.40
   4 -18   2 1918.10  124.07
  -4  18   2 1813.43  149.86
   4 -18   2 2098.65  137.22
  -4 -18   2 1620.85  110.25
  -4  18  -2 1996.39  132.48
   4  18  -2 1592.51  118.21
  -4 -18  -2 2004.58  181.41
  -4 -18   2 2067.60  131.53
   4 -18  -2 2178.55  163.24
   4  18   2 2139.16  186.75
   0   8   6  121.04   21.59
   0   8   6   77.40   14.05
   0  -8   6   66.44   33.00
   0   8  -6  127.84   24.95
   0  -8  -6  123.47   28.12
  -6 -17   2   -8.23   16.35
   6 -17  -2   18.05   21.26
  -6 -17   2   -2.27   18.45
  -6 -17  -2  -18.18   24.54
   6  17   2  -32.57   22.11
  -6  17  -2    5.99   18.94
   6 -17   2   -1.93   19.35
  -6  17   2   27.30   27.43
   6  17  -2    6.32   18.40
  -4   6  -6   47.42   21.99
   4  -6  -6   13.51   24.74
   4  -6  -6   86.28   22.34
  -4  -6   6   17.41   24.55
  -4  -6  -6   36.95   28.47
   4  -6   6   25.26   22.91
   4   6   6   50.69   14.53
   4   6  -6   55.41   20.13
  -4  -6  -6   63.95   29.43
  -6  10   5  310.50   38.41
   6  10   5  383.89   33.83
   6 -10   5  335.34   40.45
   6 -10  -5  300.19   41.63
  -6  10  -5  336.10   31.42
   6  10  -5  350.64   37.31
  -6 -10  -5  342.24   61.65
  -6 -10   5  382.73   44.68
  -6   1  -6  -16.26   19.04
   6   1  -6  -12.03   12.90
   6   1  -6   16.30   16.00
   6  -1   6  -16.87   14.23
  -6  -1  -6  -21.90   20.37
  -6  -1  -6   37.82   21.38
  -6   1  -6   11.08   18.92
   6   1   6    2.20   16.03
   6  -1  -6    9.58   15.16
  -6  -1   6   37.25   19.51
   6  -1  -6   14.64   16.62
 -12  10   2 1482.57   72.91
  12  10   2 1642.66   95.01
  12 -10  -2 1818.02  123.51
 -12 -10  -2 1772.50  148.55
  12 -10   2 1780.52  112.74
  12  10  -2 1679.29   94.68
  12  10  -2 1757.39   99.07
   3  -7  -6   51.55   23.34
   3  -7  -6   89.01   25.24
  -3  -7  -6   61.55   29.61
  -3   7  -6   36.31   25.74
  -3  -7   6   62.47   27.93
   3   7  -6   98.57   26.94
   3   7   6   78.31   23.35
   3   7   6   37.35   12.88
   3  -7   6  126.76   26.27
   4  19   0  -32.53   26.42
  -4  19   0  -38.10   22.79
   4 -19   0   15.87   15.06
   4 -19   0   -2.81   21.79
  -4 -19   0  -11.86   21.00
  14   6   1   43.71   20.84
  14  -6   1  -27.43   19.91
  14   6  -1   46.45   18.24
  14  -6  -1   22.93   20.99
  14   3   2   22.45   25.81
  14  -3   2   16.34   20.97
  14   3  -2   33.62   18.58
  14  -3  -2   35.89   20.56
   8  14  -3   -4.29   17.48
  -8  14   3   -3.49   13.38
   8 -14  -3  -10.84   22.61
   8  14   3   -2.69   18.01
  -8  14  -3   10.42   16.03
  -8 -14  -3   12.41   25.39
   8 -14   3   17.12   15.96
   8  14  -3    1.97   11.08
  -1  -8   6  271.13   48.31
   1  -8   6  348.97   39.65
   1   8   6  309.94   35.54
  -1   8  -6  364.36   37.21
   1  -8  -6  278.15   50.96
  -1   8   6  333.85   28.16
  -1  -8  -6  400.68   53.73
   1   8  -6  335.31   37.10
   5  11   5  125.58   24.86
   5 -11  -5  143.66   40.90
   5  11  -5  139.71   35.11
   5 -11   5  111.47   27.59
  -5 -11  -5  157.95   44.52
  -5 -11   5  201.49   34.77
  -5  11  -5  129.48   22.81
  -5  11   5  173.28   23.24
  11 -13   1   68.07   23.79
 -11 -13   1   60.49   24.33
  11 -13  -1   90.72   27.83
  11  13  -1   59.75   22.42
  11  13   1   75.63   21.67
 -11  13   1   70.04   15.47
 -11 -13  -1  117.62   30.55
 -11  13  -1   50.84   11.68
  -6   2  -6   17.42   19.07
  -6  -2  -6  -28.53   19.90
   6   2  -6  -10.86   16.94
   6  -2   6   11.98   18.11
   6  -2   6   -6.48   11.24
   6   2   6   -5.33   11.90
  -6  -2   6   38.64   23.20
  -6  -2  -6   18.68   17.83
   6  -2  -6    1.36   16.15
   7  15   3  474.47   52.87
  -7  15   3  457.84   44.21
   7  15  -3  441.29   43.08
  -7 -15   3  385.44   36.75
  -7 -15  -3  404.98   63.37
  -7  15  -3  520.37   41.84
   7 -15  -3  488.91   65.46
   7 -15   3  367.55   40.62
  -7 -15   3  424.10   48.47
  -7   9  -5 1098.62   68.45
   7  -9  -5 1124.21   85.22
  -7  -9   5 1036.22   89.49
  -7  -9  -5 1104.65   99.10
   7   9   5 1089.11   69.70
  -7   9   5 1040.99   71.09
   7   9  -5 1017.08   78.99
  -9 -13  -3  208.98   64.17
   9 -13  -3  383.17   43.25
   9 -13   3  251.54   29.37
  -9  13   3  339.21   29.15
   9  13  -3  281.46   25.83
   9  13  -3  284.70   38.55
  -9  13  -3  317.45   27.91
   9  13   3  302.44   38.03
   9  -5   5  264.71   27.84
   9   5  -5  235.95   22.30
   9  -5  -5  260.01   32.49
  -9   5  -5  271.48   27.97
   9   5   5  317.69   29.46
   9  -5  -5  262.43   40.65
  -9  -5  -5  257.14   50.90
   9   5  -5  315.31   32.36
  11 -12   2   59.33   18.69
 -11 -12  -2   12.26   26.01
  11  12  -2   22.65   18.65
  11  12  -2    8.85   19.98
 -11  12   2   35.40   19.41
  11  12   2   17.49   20.84
  11 -12  -2   22.79   23.12
 -11  12  -2   26.20   11.15
  11   6  -4   51.90   13.68
  11  -6  -4   37.64   25.49
  11   6  -4   67.09   15.00
 -11  -6  -4  135.28   36.74
 -11   6   4   61.16   15.17
  11   6   4   50.31   14.22
  11  -6   4   56.75   23.62
 -11   6  -4   53.15   13.28
  -5  -5  -6    4.00   17.94
  -5  -5  -6   23.07   20.66
   5  -5  -6    5.66   18.18
  -5   5  -6   18.28   16.06
   5   5  -6  -12.26   20.89
   5   5   6   -2.82   15.52
  -5  -5   6  -11.63   21.55
   5  -5   6    2.45   19.07
  14   7   0   25.51   18.17
  14  -7   0    7.74   20.66
  11 -10  -3  233.34   34.27
 -11  10  -3  195.27   17.59
 -11 -10  -3  228.28   52.53
  11  10  -3  224.19   23.47
  11 -10   3  226.00   32.70
  11  10  -3  202.61   25.24
 -11  10   3  209.80   20.89
  11  10   3  180.21   24.42
  13  -4  -3   11.46   20.72
  13   4   3  -12.39   19.50
  13   4  -3  -12.77   17.12
  13   4  -3   22.41   10.69
  13  -4   3    1.84   17.60
   0  13   5   51.36   21.10
   0 -13  -5   23.80   35.72
   0 -13   5   -0.84   22.70
   0  13  -5   23.50   19.77
  -2   8  -6   40.94   19.45
   2   8  -6   22.29   24.19
  -2   8   6    8.85   13.49
  -2  -8   6    3.12   23.29
   2  -8   6   15.30   19.71
   2   8   6  -19.56   23.76
  -2  -8  -6   17.40   22.52
   2  -8  -6   52.74   20.92
  15   0   0  -28.23   21.35
   1  13   5  525.49   50.25
   1 -13  -5  564.83   78.56
  -1  13   5  552.84   48.16
  -1  13  -5  571.97   47.47
  -1 -13  -5  519.77   78.45
   1 -13   5  550.78   63.30
   1  13  -5  576.36   51.50
  -1 -13   5  522.04   56.59
  -6 -18  -1   39.59   23.07
  -6  18   1  -32.22   20.44
   6  18  -1   14.08   23.54
  -6  18  -1  -12.31   20.28
   6 -18   1  -25.21   22.85
   6  18   1   -4.22   24.92
   6 -18  -1   34.81   21.79
  -6 -18   1    5.81   16.66
  15  -1   0   30.18   21.14
  15   1   0   60.34   21.91
  14   4  -2  245.14   33.83
  14  -4  -2  189.65   31.12
  14   4   2  238.64   34.52
  14  -4   2  222.89   33.33
  -6  -3  -6    6.48   17.81
   6  -3  -6   28.93   18.79
  -6   3  -6   33.31   20.72
   6  -3  -6   34.99   19.09
   6   3  -6  -21.51   17.83
   6  -3   6    2.82   21.83
  -6  -3  -6   24.29   19.13
   6   3   6   45.00   13.86
   6  -3   6    5.82   14.27
  -6  -3   6   17.97   21.44
  13  10   0  -32.23   18.72
  13  10   0  -24.90   13.67
  13 -10   0   23.19   27.09
  13   8  -2  161.22   27.18
  13   8   2  120.24   18.83
 -13  -8  -2  183.70   46.43
  13  -8   2  130.28   29.37
  13   8  -2  151.59   17.71
  13  -8  -2  185.07   28.87
  12  12   0    3.53   16.14
  12 -12   0   -5.70   19.34
 -12 -12   0  -40.90   24.88
   0 -19  -2  -13.72   33.11
   0 -19   2  -11.51   18.43
   0  19  -2   33.75   22.33
   0 -19   2   43.00   17.77
   0  19   2   64.84   30.65
  12   0  -4  655.67   44.40
  12   0   4  713.62   56.82
  12   0   4  573.18   32.54
  12   0  -4  606.91   38.04
  -4 -15   4  571.78   61.68
  -4 -15  -4  598.45   76.99
  -4  15   4  586.82   50.69
   4  15   4  631.42   53.39
   4 -15   4  570.63   53.88
  -4  15  -4  658.10   52.36
   4 -15  -4  634.56   71.61
   4  15  -4  645.07   55.07
  -4 -12  -5   51.12   29.39
   4  12   5   53.04   24.94
   4  12  -5   48.63   28.00
  -4 -12   5   38.78   28.40
   4 -12  -5   43.82   27.55
  -4  12  -5   39.67   19.09
   4 -12   5   61.86   25.19
  -4  12   5   55.46   19.86
  12   8   3    0.09   12.95
  12  -8   3   26.15   22.85
  12   8  -3   15.98   11.96
  12   8  -3   25.55   17.35
  12  -8  -3   57.14   21.63
 -12  -8  -3   35.98   26.72
 -12   8   3   41.08   10.70
  12   1   4  207.38   33.73
  12  -1   4  249.58   33.38
  12   1   4  259.12   20.69
  12   1  -4  243.58   23.58
  12  -1   4  241.17   20.87
  12  -1  -4  235.75   32.81
  12   1  -4  263.12   26.10
  12  -1  -4  268.01   20.61
  -4  19   1   -7.54   19.65
   4 -19   1   24.53   14.69
   4  19   1   21.68   20.86
   4  19  -1   -3.84   19.82
  -4 -19   1  -12.35   13.08
   4 -19  -1    2.54   10.82
  -4  19  -1    1.85   20.79
  -4 -19   1   -1.38   19.44
  -4 -19  -1    4.17   24.12
   4 -19  -1    1.42   22.48
   4 -19   1  -11.07   21.41
   4 -17   3   15.87   22.75
  -4 -17   3   -5.33   19.12
  -4 -17  -3  -56.91   33.85
  -4  17   3   -6.79   18.22
  -4  17  -3   25.57   18.40
   4 -17   3   27.09   13.83
   4  17   3   21.87   21.34
   4  17  -3    0.64   21.01
   4 -17  -3   38.40   27.84
   9 -16   0   -9.94   23.89
  -9 -16   0   -0.30   24.18
  -9  16   0  -21.26   16.83
   9  16   0   26.72   18.84
   1  19   2  522.88   69.97
  -1  19   2  447.40   58.56
   1 -19   2  361.26   38.36
  -1 -19   2  296.15   39.08
   1 -19  -2  439.48   66.31
  -1 -19  -2  443.43   66.85
  -1  19  -2  327.07   41.58
   1 -19   2  369.32   36.05
   1  19  -2  246.13   41.87
  -1 -19   2  366.67   34.19
  -7  13   4  126.75   21.59
   7  13  -4  117.92   27.16
   7 -13   4   68.61   18.02
  -7 -13  -4  111.92   39.20
  -7  13  -4  124.55   23.12
  -7 -13   4  143.43   28.97
   7  13   4  127.31   23.45
   7 -13  -4  102.94   30.06
  15   2   0   24.66   17.65
  15  -2   0  -29.05   23.91
   0  20   0 1252.23   86.91
   0 -20   0 1298.24   96.75
   0 -20   0 1084.27   61.20
   0 -16   4   74.45   26.04
   0  16   4   87.99   23.07
   0  16  -4  109.33   33.34
   0 -16  -4   69.17   32.25
  -6  16  -3 1143.00   77.89
  -6 -16  -3 1128.98  104.97
  -6 -16   3  979.89   88.02
   6  16   3 1091.37   81.00
  -6  16   3 1038.40   72.18
   6 -16  -3 1013.49   93.96
   6 -16   3  865.92   69.75
   6  16  -3 1082.67   94.48
   8 -12  -4   23.79   22.43
   8  12  -4  -15.42   21.46
   8 -12   4    7.95   13.76
  -8 -12  -4    6.61   31.42
  -8  12   4   24.70   17.82
  -8 -12   4    9.69   22.49
   8  12   4   16.11   18.86
  -8  12  -4  -12.07   13.23
 -10  15   0    9.62   14.02
 -10 -15   0   13.30   21.64
  10 -15   0  -20.57   19.66
  10  15   0   10.14   21.48
  10 -12   3  694.88   58.06
 -10 -12  -3  792.03   89.88
  10  12   3  808.07   60.21
  10  12  -3  743.12   47.21
  10  12  -3  827.56   61.40
  10 -12  -3  770.81   71.41
 -10  12  -3  731.99   42.31
 -10  12   3  714.72   48.03
  10   9  -4    5.12   10.85
  10  -9  -4  -11.63   18.49
  10   9   4    6.19   14.83
 -10  -9  -4   19.20   24.38
  10   9  -4   14.28   14.11
  10  -9   4   -6.46   16.86
 -10   9   4    9.49   11.83
 -10   9  -4   -7.96   12.65
  10   0   5    9.29   15.25
 -10   0  -5    3.23   15.45
  10   0  -5  -14.96   15.74
  10   0  -5    6.60   15.16
  12   2   4   99.42   27.45
 -12   2  -4   40.08   13.84
  12  -2  -4   58.32   15.47
  12  -2  -4   63.56   19.16
  12   2   4   45.31   12.15
  12   2  -4   49.75   15.74
  12   2  -4   71.10   16.12
  12  -2   4   43.45   20.42
   2  13   5  275.77   35.46
   2 -13  -5  238.50   45.27
  -2 -13   5  218.45   38.99
  -2  13   5  225.34   34.43
   2  13  -5  283.41   35.90
  -2  13  -5  280.82   34.82
   2 -13   5  309.28   40.68
  -2 -13  -5  279.52   59.97
   4  -7  -6 1652.62  108.21
  -4   7  -6 1559.14   97.83
   4  -7  -6 1643.82  119.51
   4   7  -6 1497.07  108.04
   4   7   6 1329.57   69.15
   4   7   6 1624.32  103.04
   4  -7   6 1687.45  107.40
  -4  -7  -6 1532.34  119.03
  -4  -7   6 1556.13  119.15
   8  17   0   13.73   19.75
   8 -17   0    3.81   24.94
  -8  17   0   -5.18   18.96
  -8 -17   0   -1.53   21.12
   8   8   5   44.86   16.73
  -8   8   5   40.97   15.54
  -8   8  -5   60.17   14.40
   8   8  -5   18.21   22.06
  -8  -8  -5   51.21   28.47
   8  -8   5   -2.20   13.14
   8  -8  -5   25.83   27.00
   1 -20   0    0.96   13.22
   1  20   0   35.76   22.48
  -1  20   0  -11.85   20.63
  -1 -20   0    4.34   27.99
   1 -20   0   12.34   26.00
  -1 -20   0   15.33   12.79
  10   1  -5  108.28   21.27
  10   1   5   50.78   16.08
  10  -1  -5   54.81   21.72
  10   1  -5   93.29   18.04
  10  -1   5  127.08   24.77
 -10  -1  -5  123.84   22.66
  10  -1  -5   83.44   20.10
 -10   1  -5  104.41   20.65
   1  16   4  -12.00   19.07
  -1 -16   4   37.37   20.83
  -1  16   4   18.08   22.17
  -1 -16  -4   -4.97   26.05
   1 -16  -4   27.89   34.11
   1 -16   4   37.32   21.20
  -1  16  -4   -4.73   19.38
   1  16  -4   -2.26   22.55
  14   7   1   14.64   20.08
  14   7  -1   35.40   17.49
  14  -7   1   21.14   20.86
  14  -7  -1  -16.69   21.16
  13  -5  -3  304.20   33.83
  13   5   3  279.44   38.00
  13   5  -3  257.97   21.52
  13   5  -3  243.99   28.68
  13  -5   3  305.35   35.28
  13   5   3  270.26   17.66
   9  15   2  185.25   28.56
  -9  15  -2  136.07   18.42
   9 -15   2  106.77   31.57
   9 -15  -2   95.80   33.24
  -9 -15  -2   86.29   39.62
   9  15  -2  135.09   26.33
  -9 -15   2  150.86   31.53
  -9  15   2  152.18   33.40
  -6  14   4  -11.31   15.55
   6 -14  -4  -13.58   26.26
   6  14   4   13.61   21.07
  -6  14  -4   -4.32   18.71
   6 -14   4    0.87   11.50
  -6 -14   4  -19.47   25.47
  -6 -14  -4    9.59   25.28
   6  14  -4    5.30   19.74
   6 -14   4   -7.47   19.55
   9   6  -5  136.92   26.15
  -9  -6  -5  141.24   40.56
   9  -6   5  102.69   20.75
  -9   6  -5  114.71   17.80
   9  -6  -5  123.41   27.00
   9  -6  -5  169.15   27.52
   9   6   5  129.03   22.43
  -6  -4  -6    2.30   22.31
  -6   4  -6   55.65   20.35
   6   4   6    6.18   15.83
  -6  -4   6  -11.39   22.09
  -6  -4  -6  -25.62   17.68
   6   4  -6    2.74   20.63
   6  -4   6  -25.18   17.98
   6  -4  -6   17.83   19.59
   6  -4  -6   37.93   17.76
   6  -4   6   -1.24   11.67
   5 -18  -2   54.81   28.68
  -5  18   2  125.88   38.58
  -5 -18   2   79.47   21.72
   5  18  -2   92.53   24.43
  -5 -18  -2   51.17   39.79
   5 -18   2   49.54   19.20
   5 -18   2   67.05   22.42
  -5  18  -2   85.45   26.34
   5  18   2   62.92   35.79
  -5 -18   2   58.78   26.11
  -3  -8   6  233.47   39.28
   3  -8  -6  279.53   35.71
  -3  -8  -6  195.21   37.25
   3   8  -6  240.70   33.08
   3  -8   6  219.67   47.27
   3  -8  -6  286.20   38.22
  -3   8  -6  261.94   31.68
   3   8   6  258.08   39.87
  -2  19   2  230.39   42.03
   2  19   2  157.92   41.87
   2 -19  -2  117.33   35.15
  -2 -19  -2  166.08   46.39
  -2 -19   2  162.38   24.26
  -2  19  -2   89.15   28.39
   2  19  -2  129.36   30.09
   2 -19   2  154.31   27.02
  -2 -19   2   68.38   20.39
   2 -19   2  190.92   31.88
  -5  -6  -6  354.72   52.95
   5   6   6  361.93   36.00
   5  -6  -6  372.94   48.18
   5  -6  -6  380.08   38.93
   5  -6   6  342.52   40.83
   5   6  -6  369.93   36.96
  -5   6  -6  325.72   33.11
  -5  -6   6  321.00   44.54
   5   6   6  392.85   32.75
  15  -3   0  268.23   33.34
  15   3   0  166.03   32.49
  15   0  -1   27.75   19.71
  15   0   1   11.46   19.48
  -8  16  -2   86.91   18.44
  -8  16   2  106.09   26.52
   8  16  -2   84.34   24.88
   8 -16   2   80.15   26.91
  -8 -16  -2  124.57   41.61
  -8 -16   2   74.14   23.48
   8  16   2  124.55   32.94
   8 -16  -2   83.77   31.50
 -10  -2  -5 1563.06  136.76
  10   2  -5 1488.23   88.73
  10  -2   5 1505.55   93.46
  10   2  -5 1507.39   86.62
  10  -2  -5 1450.69   92.40
  10   2   5 1609.51   81.31
  10  -2  -5 1577.16   98.74
 -10   2  -5 1444.17   87.14
   5  19   0   45.56   22.12
   5 -19   0   -2.87   27.61
  -5  19   0   24.46   24.21
   0  18   3   -5.52   20.88
   0 -18   3  -23.55   18.32
   0 -18  -3  -12.80   25.48
   0  18  -3   25.07   22.20
   0  -9   6   50.82   34.03
   0   9  -6   93.00   24.03
   0   9   6  107.25   23.54
   0  -9  -6  121.87   37.84
  15   1  -1   34.69   20.74
  15  -1  -1    5.25   24.54
  15  -1   1   36.11   21.02
  15   1   1   21.70   19.77
  14  -5   2  -26.45   20.11
  14   5  -2   28.68   19.61
  14  -5  -2  -43.63   23.74
 -11  -7  -4   39.96   35.90
  11   7   4   43.61   14.52
 -11   7  -4   49.52   14.02
  11  -7  -4   77.19   26.25
  11   7  -4   41.37   15.78
  11   7  -4   53.83   14.55
  11  -7   4   54.72   22.36
 -11   7   4   29.81   11.95
  13  10   1    8.91   13.32
  13 -10   1  -31.37   23.23
  13  10  -1   18.20   16.18
  13 -10  -1   31.74   19.93
 -13 -10  -1   58.82   24.66
  13  10  -1  -13.14   13.07
  12 -12  -1  -20.51   22.34
  12  12  -1  -14.04   20.40
  12 -12   1  -17.76   19.54
 -12 -12  -1  -40.75   27.31
  12  12  -1  -25.54   14.41
  12  12   1    5.04   13.65
  12   3  -4  521.64   33.38
 -12   3  -4  618.83   33.50
  12   3  -4  605.21   40.80
  12  -3   4  638.45   51.11
  12  -3  -4  642.14   48.21
  12   3   4  602.78   34.34
  12  -3  -4  597.72   38.89
  12   3   4  727.61   58.65
   1 -18  -3  205.72   62.51
   1  18  -3  333.77   43.03
  -1  18  -3  302.94   39.75
   1  18   3  329.07   42.59
  -1  18   3  269.33   40.81
  -1 -18  -3  329.15   54.08
   1 -18   3  323.91   37.86
  -1 -18   3  286.74   41.95
   1   9   6    3.34   19.22
   1   9  -6   14.85   17.74
  -1  -9  -6  -10.32   27.38
  -1  -9   6   23.57   20.76
   1  -9  -6  -28.79   20.53
  -1   9  -6    6.62   17.40
  -1   9   6  -19.17   17.76
  -2 -20   0  116.18   30.34
   2 -20   0   95.51   18.69
  -2 -20   0   79.67   16.83
  -2  20   0  123.51   31.24
   2  20   0  103.51   27.90
   2 -20   0  105.82   28.41
  -2 -16   4   20.10   20.89
   2  16  -4   30.45   23.04
  -2  16   4   34.35   23.94
   2  16   4   34.41   21.48
   2 -16   4   -1.80   23.35
   2 -16  -4   29.61   28.47
  -2 -16  -4  -13.36   32.38
  -2  16  -4   11.57   21.18
  -9 -16   1 1356.41  108.85
  -9  16  -1 1322.25   69.86
   9  16   1 1276.52   88.49
   9 -16  -1 1275.58  106.56
   9  16  -1 1207.41   85.91
  -9  16   1 1411.72   81.76
  -9 -16  -1 1539.46  144.05
   9 -16   1 1364.66  101.31
   9  11  -4  259.83   35.11
   9 -11   4  201.38   28.14
   9 -11  -4  309.99   38.71
   9  11   4  296.96   27.75
  -9  11  -4  235.72   26.22
  -9 -11  -4  198.39   49.28
  -9  11   4  258.32   28.19
  10  14   2  125.46   30.04
 -10 -14   2   81.90   24.14
 -10 -14  -2   99.42   38.76
  10 -14  -2   69.34   30.90
 -10  14   2   99.28   27.53
  10 -14   2  109.68   28.28
  10  14  -2  101.99   23.15
 -10  14  -2  101.20   18.03
  15  -2   1  610.31   60.44
  15   2   1  607.44   64.03
  15  -2  -1  661.73   55.83
  15   2  -1  597.90   64.76
  14   8   0   49.83   23.45
  14  -8   0  116.44   25.17
 -11 -14   0   33.33   24.42
 -11  14   0    9.28   11.69
  11  14   0   24.26   20.63
  11 -14   0  -12.32   26.22
   0 -20  -1   34.89   22.38
   0  20   1  -20.37   26.15
   0 -20   1   23.90   21.42
   0 -20   1    5.21   15.49
   0  20  -1  -20.18   20.12
   6  11  -5   85.43   24.36
  -6 -11  -5   73.39   39.57
   6 -11   5   94.12   23.54
  -6 -11   5   77.05   31.01
   6 -11  -5   68.69   28.06
   6  11   5  119.05   26.62
  -6  11   5  106.98   24.58
  -6  11  -5   88.79   24.25
 -10  15  -1 1366.00   69.09
  10 -15   1 1323.53  102.09
 -10  15   1 1436.77   70.73
 -10 -15   1 1476.05  118.91
 -10 -15  -1 1394.67  120.23
  10  15  -1 1283.14   93.86
  10  15   1 1270.60   84.67
  10 -15  -1 1307.08  111.72
  10   3  -5  101.64   17.72
  10   3   5  125.90   20.53
  10  -3  -5  102.50   20.09
  10   3  -5   65.13   19.42
  10  -3  -5   98.17   19.95
 -10  -3  -5   99.22   31.61
  10  -3   5  112.95   23.67
 -10   3  -5   95.96   16.11
  -3 -13   5  467.33   57.42
  -3  13  -5  502.17   45.22
   3 -13   5  467.91   66.06
  -3 -13  -5  494.81   77.88
   3  13  -5  559.23   46.53
   3  13   5  489.12   48.92
  -3  13   5  493.34   45.38
   3 -13  -5  496.94   58.74
  12  11  -2  439.16   35.81
  12 -11  -2  413.22   50.33
 -12 -11  -2  398.44   72.55
  12  11  -2  433.52   37.43
  12 -11   2  440.51   45.90
  12  11   2  452.79   40.79
 -12  11   2  415.55   34.82
   7  18   0  -37.77   24.75
   7 -18   0   43.58   21.55
  -7  18   0  -10.22   19.76
  -7 -18   0   20.11   21.58
  -7   0  -6  462.43   46.09
   7   0  -6  453.90   37.31
  -7   0  -6  410.97   53.45
   7   0   6  456.74   39.34
   7   0  -6  429.57   46.19
   8 -17   1  121.71   34.90
  -8 -17  -1  171.71   36.87
  -8 -17   1  146.20   30.71
   8  17   1  169.99   29.36
  -8  17  -1  198.93   26.82
  -8  17   1  159.70   22.33
   8  17  -1  122.34   32.29
   8 -17  -1  179.34   34.59
  -1 -20   1  280.48   30.82
  -1  20  -1  236.72   35.05
   1 -20   1  241.65   40.84
   1  20  -1  271.95   36.76
  -1  20   1  335.04   46.50
  -1 -20  -1  167.14   46.12
   1 -20   1  245.55   30.88
   1  20   1  224.63   36.90
   1 -20  -1  247.17   54.41
  -1 -20   1  266.62   40.68
  -7  17  -2  519.44   44.33
  -7  17   2  493.72   64.29
   7 -17   2  458.75   43.45
   7  17   2  544.76   63.72
   7 -17  -2  436.99   59.75
  -7 -17  -2  404.26   63.02
  -7 -17   2  449.12   46.26
   7  17  -2  501.85   57.25
  -7 -10   5  103.33   34.99
  -7  10  -5  192.61   22.49
  -7  10   5  126.41   22.67
  -7 -10  -5  149.82   47.25
   7 -10   5  146.58   29.56
   7  10   5  153.51   29.14
   7 -10  -5  132.38   30.79
   7  10  -5  124.35   25.89
  15  -4   0   29.81   25.29
  15   4   0   -4.01   19.17
   7  -1  -6   37.51   18.01
   7   1  -6   24.86   15.40
  -7   1  -6    4.97   21.74
   7  -1   6   -0.26   20.11
  -7  -1  -6   85.86   22.14
   7   1  -6   71.45   22.91
   7   1   6   29.30   15.42
  -7  -1  -6    3.87   27.06
   7  -1  -6   37.97   17.99
   2  18  -3   84.37   27.31
  -2  18  -3   85.30   26.37
   2  18   3   56.51   27.33
  -2 -18  -3   66.27   34.59
   2 -18   3   47.54   25.25
  -2 -18   3   63.06   25.27
   2 -18  -3  122.58   32.10
   2  -9  -6   -6.94   20.59
  -2  -9   6   17.00   22.37
   2   9  -6    6.08   18.40
  -2   9  -6   28.82   19.16
  -2   9   6    5.70   17.67
   2   9   6   21.83   22.71
  -2  -9  -6  -24.66   22.12
   2  -9   6   11.29   20.14
  -6  -5   6    0.46   21.02
  -6   5  -6  -14.23   19.80
   6  -5  -6    0.79   17.42
   6   5   6   12.48   16.65
   6   5  -6   -9.54   16.38
   6  -5   6    6.15   17.96
  -6  -5  -6    1.44   18.76
  -6  -5  -6   18.61   22.82
   6  -5  -6   35.42   17.24
  -3  19   2  152.10   43.71
  -3 -19  -2  185.43   46.01
   3  19  -2  102.90   30.16
  -3 -19   2   97.43   26.74
   3  19   2  135.69   42.40
  -3 -19   2   88.46   19.47
  -3  19  -2   79.44   32.00
   3 -19   2  108.65   26.64
   3 -19   2  109.13   22.94
   3 -19  -2  152.04   33.20
  -5 -15  -4  161.15   37.14
   5  15   4  130.84   33.27
   5  15  -4  182.76   35.33
  -5 -15   4  134.15   36.89
   5 -15   4  132.33   34.36
   5 -15  -4  103.45   36.83
  -5  15  -4  146.51   30.08
  -5  15   4  126.53   25.34
   5  12   5   83.60   22.33
  -5 -12   5  101.26   28.78
  -5  12   5   93.23   21.82
   5 -12   5   95.86   25.92
   5  12  -5   27.00   23.69
   5 -12  -5   57.99   35.11
  -5  12  -5   72.79   21.37
  -5 -12  -5  101.60   32.40
  12   4   4  522.61   28.54
  12   4  -4  448.92   31.10
 -12   4  -4  471.99   30.63
 -12  -4  -4  533.44   61.26
  12  -4  -4  497.09   43.85
  12  -4  -4  471.48   36.17
  12   4  -4  561.03   39.95
  12  -4   4  536.90   51.64
  15   3   1   -9.31   18.09
  15  -3  -1    1.65   20.37
  15   3  -1   -4.70   18.33
  15  -3   1   -2.76   19.98
  13  -9   2   16.17   22.43
  13   9  -2    5.50   17.81
 -13  -9  -2  -11.86   28.30
  13  -9  -2   82.13   25.55
  13   9   2    9.21   11.20
  13   9  -2  -13.67   13.02
   5 -19   1   -2.70   20.55
  -5 -19  -1    4.87   23.91
  -5 -19   1    3.99   18.63
   5 -19   1   -2.28   24.41
  -5  19   1    7.55   19.92
   5  19   1   19.04   23.34
  -5  19  -1    6.65   22.64
   5  19  -1   12.37   20.78
  -5 -19   1   18.11   18.02
   5 -19  -1   60.17   23.80
 -13  -6  -3  306.09   46.14
  13   6  -3  229.07   21.63
  13   6  -3  226.78   25.42
  13  -6  -3  281.14   32.40
  13   6   3  212.89   17.39
  13  -6   3  232.64   32.76
   5 -17   3   10.27   12.96
   5 -17   3   26.33   20.17
   5 -17  -3    9.24   33.03
   5  17   3    9.23   22.61
  -5  17  -3   29.69   18.32
  -5  17   3   19.16   19.41
  -5 -17  -3   16.21   36.01
   5  17  -3   30.08   23.15
  -5 -17   3   90.73   25.06
  -7   2  -6   35.98   21.10
  -7  -2  -6   19.60   25.98
   7   2   6   -1.57   17.27
  -7  -2  -6   58.10   22.24
   7   2  -6   42.07   21.55
   7  -2  -6   23.51   18.18
   7  -2   6    0.24   15.03
   7  -2   6  -14.94   19.72
   7  -2  -6   -9.23   17.77
  11  11  -3   87.57   20.48
  11  11  -3  154.30   25.41
 -11 -11  -3   83.90   37.00
  11 -11  -3  130.22   29.16
  11 -11   3  101.33   26.32
 -11  11   3  110.93   18.39
 -11  11  -3  116.35   15.02
  11  11   3  131.50   24.08
  12   9   3   97.98   16.54
  12   9  -3   93.70   21.01
 -12  -9  -3  149.37   39.72
  12  -9   3   87.20   21.74
  12  -9  -3   99.72   27.99
 -12   9   3   75.37   14.23
  12   9  -3  126.69   22.20
   3 -20   0   -8.90   13.89
  -3  20   0  -10.35   20.28
   3  20   0  -18.75   20.68
  -3 -20   0   16.26   21.53
   3 -20   0    0.23   21.85
  -3  16  -4   22.51   20.58
   3  16   4   58.61   23.69
   3 -16  -4   50.93   32.58
   3 -16   4    6.21   28.63
   3  16  -4   39.07   23.34
  -3  16   4   37.17   24.63
  -3 -16   4   37.09   29.01
  -3 -16  -4    1.02   33.76
  -2  20  -1   29.03   28.42
   2 -20   1   35.33   26.58
   2  20  -1   57.70   27.13
   2  20   1   45.39   25.41
   2 -20   1   38.39   22.45
  -2 -20  -1   29.34   34.51
   2 -20  -1   62.16   29.37
  -2 -20   1   75.93   19.69
  -2  20   1  104.11   26.69
  -4  -8  -6   16.81   32.14
  -4   8  -6   24.71   24.38
   4  -8   6   13.01   23.76
   4  -8  -6   79.12   23.62
   4   8   6   62.83   21.00
   4  -8  -6   70.35   23.50
   4   8  -6   66.21   22.53
  -4  -8   6   57.97   27.33
  14  -6  -2  267.82   34.07
  14   6  -2  232.82   35.10
  14  -6   2  220.00   38.74
  14   6   2  209.81   34.96
   9   7   5  -12.24   16.14
   9  -7  -5   -8.21   24.11
  -9   7   5   19.89   14.00
   9   7  -5   26.35   15.47
  -9   7  -5    8.99   12.54
   9  -7   5   10.92   15.85
  -9  -7  -5  -28.61   30.11
  10   4  -5   90.10   22.57
  10   4  -5  117.94   19.29
  10   4   5  138.14   21.77
  10  -4  -5  146.34   27.62
 -10   4  -5  122.49   21.11
  10  -4  -5  112.72   20.83
 -10  -4  -5  121.85   33.48
  10  -4   5  131.14   24.95
   5  -7   6   23.92   26.48
   5   7   6   47.82   24.48
  -5  -7  -6   11.25   24.62
   5  -7  -6   29.35   20.64
  -5  -7   6   44.10   30.19
   5   7   6   13.47   13.00
   5  -7  -6   57.08   27.95
   5   7  -6   67.65   26.11
  -5   7  -6   42.67   21.88
  14   8   1   27.73   20.14
  14   8  -1   32.65   17.94
  14  -8   1    5.67   21.83
  14  -8  -1   14.27   23.06
 -11 -14   1   17.77   26.40
  11  14  -1    5.50   15.19
  11  14   1   -7.05   18.26
 -11 -14  -1   -1.20   25.81
  11 -14   1    9.52   19.32
 -11  14  -1  -14.02   10.62
  11 -14  -1    9.13   21.99
 -11  14   1   23.63   14.72
 -11  13  -2  165.20   17.57
  11  13   2  193.65   30.69
 -11 -13  -2  195.15   47.49
  11  13  -2  177.34   23.91
 -11  13   2  119.10   28.10
  11 -13   2  158.24   34.02
  11  13  -2  171.30   26.34
  11 -13  -2  160.25   35.47
  13  11   0  505.95   39.06
  13 -11   0  611.34   56.01
  13  11   0  575.11   42.19
  -8  15  -3   55.65   16.46
   8 -15  -3   24.28   27.49
   8  15  -3   50.72   21.49
   8 -15   3   28.87   19.91
   8  15  -3   35.43   14.15
  -8  15   3   48.56   20.76
  -8 -15  -3   31.51   33.51
   8  15   3   40.99   21.53
   8   9  -5   25.42   18.96
  -8   9   5   48.60   19.99
  -8  -9   5    2.81   25.63
   8  -9  -5   19.63   23.62
   8   9   5   54.58   17.05
  -8  -9  -5   53.54   30.22
  -8   9  -5   32.21   15.31
  -7 -18   1  332.63   41.48
   7  18  -1  327.57   47.93
   7 -18   1  344.97   42.66
  -7  18   1  407.07   35.82
  -7  18  -1  405.81   38.93
   7  18   1  448.22   40.85
   7 -18  -1  268.27   47.50
  -7 -18  -1  274.37   49.82
  -7  -3  -6   42.85   20.41
   7  -3   6   55.04   18.37
   7   3  -6   59.47   20.21
   7   3   6  115.55   17.25
  -7  -3  -6   60.71   30.59
   7  -3   6   53.51   26.70
   7  -3  -6   39.30   20.61
  -7   3  -6   86.49   23.85
   7  -3  -6   66.56   19.17
   9  14  -3    7.03   14.54
  -9  14  -3   22.10   17.39
  -9  14   3   17.49   17.82
   9 -14   3  139.36   21.81
  -9 -14  -3   46.43   37.30
   9  14  -3   48.19   20.47
   9  14   3    6.37   18.84
   9 -14  -3   57.45   23.85
 -10  10   4   20.13   15.13
  10 -10   4   16.39   17.41
  10  10   4   18.04   13.14
  10 -10  -4   32.71   20.77
 -10  10  -4   26.37   14.37
  10  10  -4   36.38   19.85
 -10 -10  -4   -2.54   27.93
  10  10  -4    3.08   12.03
  15  -5   0   -2.87   22.42
  15   5   0   40.97   23.94
  15   4  -1  213.77   29.45
  15  -4  -1  167.54   38.90
  15   4   1  199.95   30.73
  15  -4   1  167.32   32.52
 -11  -8  -4  208.76   40.03
  11  -8   4  170.73   23.55
  11   8   4  169.01   21.72
  11  -8  -4  185.55   29.25
 -11   8   4  145.83   16.88
  11   8  -4  129.65   20.09
  11   8  -4  168.18   21.24
 -11   8  -4  152.51   18.27
  -3  18   3  187.44   31.44
   3 -18  -3  211.50   45.65
   3 -18   3  106.93   22.14
  -3 -18  -3  188.20   47.21
   3 -18   3  205.97   30.99
   3  18  -3  176.88   33.80
   3  18   3  176.99   33.06
  -3 -18   3  151.65   30.05
  -3  18  -3  169.27   30.27
  -3  -9   6  -15.42   22.80
   3   9   6   30.22   22.03
  -3   9   6   23.18   17.69
   3   9  -6   32.79   18.69
  -3  -9  -6   -4.21   22.86
  -3   9  -6  -11.20   17.13
   3  -9  -6  -14.08   22.46
   3  -9   6  -24.47   20.78
   0 -14   5   12.31   23.50
   0  14  -5   22.75   20.32
   0  14   5   14.98   20.33
  12  13   0  -27.05   18.44
 -12 -13   0  -15.76   25.03
  12 -13   0   14.78   25.66
  12  -5  -4   10.25   21.01
  12   5   4   57.09   13.19
 -12   5  -4   28.76   11.47
 -12  -5  -4   39.97   34.94
  12   5  -4   49.42   16.07
 -12   5   4   27.60   10.81
  12   5  -4   46.13   17.94
  12  -5   4   23.78   18.94
   4  13  -5   28.31   18.88
   4 -13   5  -14.37   21.23
  -4  13   5    6.49   17.25
  -4 -13  -5  -32.66   26.07
  -4  13  -5   -7.83   20.13
  -4 -13   5    0.42   20.92
   4  13   5   20.98   18.26
   4 -13  -5  -15.46   24.41
   1 -14   5   34.18   22.60
   1  14  -5   42.31   22.17
   1  14   5    3.51   22.44
   1 -14  -5   71.15   28.50
  -1  14   5   37.86   20.16
  -1  14  -5    9.44   20.30
  -1 -14   5   20.25   25.06
  -1 -14  -5   -5.46   36.03
   7 -16  -3 1370.72  124.70
  -7  16  -3 1612.72  101.38
  -7 -16   3 1478.08  106.83
  -7 -16  -3 1213.88  137.36
  -7  16   3 1530.90   94.32
   7 -16   3 1245.74   93.06
   7  16   3 1478.99  117.93
   7  16  -3 1675.82  115.27
  -6 -18   2   -9.53   22.00
  -6  18  -2   17.06   17.24
   6  18   2   -2.54   25.46
  -6  18   2   88.79   31.23
  -6 -18  -2   21.60   28.30
  -6 -18   2   -1.27   21.69
   6  18  -2   22.31   27.42
   6 -18   2  112.83   23.41
   6  -6  -6  -17.37   21.83
   6  -6  -6  -20.27   22.43
  -6   6  -6    4.27   15.89
   6   6   6  -18.19   16.57
  -6  -6   6  -23.42   22.48
   6   6   6  -18.48   15.42
  -6  -6  -6   25.81   26.43
   6   6  -6   52.06   17.22
   6  -6   6  -10.29   17.91
   0  10  -6  101.07   24.95
   0 -10  -6   66.55   30.50
   0  10   6  138.36   26.63
   0 -10   6  141.50   35.90
  -6  19   0  -16.46   16.97
   6 -19   0  -19.07   21.97
   6  19   0    1.81   20.41
   3 -20   1  575.32   62.82
  -3  20  -1  631.34   56.39
  -3 -20   1  537.34   50.51
  -3  20   1  688.81   61.38
   3 -20   1  781.26   52.36
   3  20   1  788.24   75.34
  -3 -20   1  684.60   57.61
   3  20  -1  628.60   58.88
   3 -20  -1  677.55   75.07
  -3 -20  -1  759.84   93.63
  -4 -19   2   -3.15   18.54
  -4 -19   2   19.74   21.42
  -4  19  -2   11.77   19.85
   4 -19   2  -24.43   19.16
   4 -19   2  -17.73   21.08
   4 -19  -2   59.77   28.69
   4  19  -2   29.82   21.96
  -4  19   2    1.86   27.34
  -4 -19  -2   39.94   27.62
   4  19   2   21.30   25.70
  14  -9   0  -25.26   20.58
  14   9   0    6.59    9.34
  14   9   0   -5.13   21.54
  14   0  -3   20.79   23.39
  14   0   3   34.00   20.50
   8 -13  -4  204.33   49.85
  -8 -13  -4  269.59   57.63
   8 -13   4  238.36   28.63
  -8  13   4  320.63   29.31
   8  13   4  277.36   32.73
  -8 -13   4  255.34   40.39
  -8  13  -4  311.06   26.87
  10  13  -3  945.78   56.08
  10  13  -3 1149.87   69.71
  10 -13   3  836.29   64.13
 -10  13   3  969.51   60.42
  10 -13  -3  963.97   87.14
 -10 -13  -3 1091.65  113.96
  10  13   3 1006.39   74.99
 -10  13  -3 1000.62   55.89
  10  -5   5  516.69   40.65
  10   5  -5  341.41   30.42
  10   5   5  493.18   38.35
  10   5  -5  404.44   40.56
  10  -5  -5  437.77   34.08
  10  -5  -5  427.16   41.88
 -10   5  -5  408.62   36.51
 -10  -5  -5  459.89   56.13
   1 -10   6  746.66   71.53
  -1 -10  -6  860.07   84.70
   1  10  -6  867.40   62.05
  -1 -10   6  773.40   73.70
   1 -10  -6  790.03   81.32
  -1  10  -6  848.78   61.30
   1  10   6  728.72   68.82
  -1  10   6  757.64   66.02
   7  14  -4  376.81   41.58
   7  14   4  414.56   39.29
  -7 -14  -4  357.74   58.34
   7 -14  -4  424.51   58.30
  -7  14  -4  434.95   38.55
  -7 -14   4  425.01   47.76
   7 -14   4  269.53   31.13
  -7  14   4  426.30   34.97
  -7  -4  -6  401.51   51.99
  -7  -4  -6  440.47   45.04
   7  -4  -6  480.93   49.47
  -7  -4   6  484.64   52.78
  -7   4  -6  487.75   44.44
   7  -4  -6  498.08   49.60
   7  -4   6  492.38   52.17
   7   4  -6  413.23   39.10
   7   4   6  537.81   41.06
   7  -4   6  441.18   33.87
  14  -1   3  797.77   65.79
  14  -1  -3  716.55   68.68
  14   1  -3  802.77   59.40
  14   1   3  682.59   64.74
  13  11  -1   20.34   14.85
  13  11   1   28.70   15.27
  13 -11  -1   19.27   23.04
  13 -11   1   49.77   26.18
  13  11  -1   12.00   17.27
 -13 -11  -1   -4.50   26.87
  13   7  -3   -3.50   17.60
  13   7   3   -7.73   10.48
  13  -7  -3    0.10   19.98
 -13  -7  -3  -19.87   27.39
  13  -7   3   19.05   21.35
  13   7  -3  -10.39   12.06
  -4 -20   0  830.87   86.91
  -4  20   0  863.80   71.28
   4 -20   0  670.21   76.74
   4  20   0  851.25   65.11
   4 -20   0  756.82   53.78
  -2  14   5   -9.80   19.00
  -2 -14   5   16.09   27.29
  -2 -14  -5  -36.96   28.17
   2  14   5   11.90   24.59
   2 -14   5   44.99   28.08
  -2  14  -5   20.83   23.61
   2  14  -5  -14.60   24.84
   4  16   4  -11.44   21.68
   4  16  -4   21.18   21.88
  -4  16  -4   14.39   17.98
   4 -16  -4    8.80   25.74
   4 -16   4  -17.55   21.19
  -4  16   4   26.34   21.12
  -4 -16   4  -29.12   27.08
  15   5   1   58.22   24.28
  15  -5  -1  108.60   26.56
  15   5  -1   86.35   21.68
  15  -5   1   79.79   26.46
  14   7   2   22.03   19.63
  14  -7  -2  -11.46   20.27
  14  -7   2   49.42   24.41
  14   7  -2   12.37   10.04
  14   7  -2    6.89   16.40
  14  -2  -3  719.88   65.94
  14   2  -3  690.67   53.75
  14   2   3  758.59   61.50
  14  -2   3  684.63   69.46
  -9  12   4    9.66   13.75
   9 -12  -4   -4.67   26.81
   9  12  -4  -35.97   21.82
  -9  12  -4    4.80   12.68
   9  12   4    4.78   18.76
  -9 -12  -4    9.44   28.59
   9 -12   4    9.86   15.66
  12 -13  -1   -2.44   21.76
  12  13   1   22.30   16.44
 -12 -13  -1  -12.73   26.73
  12  13  -1    3.98   14.04
  12 -13   1  -14.55   19.40
  12  13  -1   11.12   11.34
  -2  10   6   34.85   18.81
  -2 -10   6   -6.84   23.47
   2  10  -6    8.37   24.18
  -2 -10  -6   22.39   22.82
  -2  10  -6  -27.34   18.11
   2 -10  -6   23.70   22.23
   2 -10   6   -5.09   24.80
   2  10   6    0.88   17.96
  15   6   0  -11.84   23.27
  15  -6   0  -33.59   22.65
  -9  17   0  372.48   36.11
   9 -17   0  295.28   42.99
   9  17   0  339.05   39.75
  -9 -17   0  239.98   54.53
  15   0   2   48.31   22.14
  15   0  -2   53.34   25.81
  -9  -8  -5  109.72   32.52
   9   8   5  102.81   22.85
  -9   8  -5  115.39   20.03
  -9   8   5   84.43   18.46
   9  -8   5   91.16   18.51
   9   8  -5  110.24   25.01
   9  -8  -5  102.48   27.48
 -10 -16   0   51.98   27.20
 -10  16   0   57.60   14.89
  10 -16   0   17.58   28.69
  10  16   0    3.78   20.08
   5  -8   6  266.71   37.43
  -5  -8   6  173.71   38.33
   5  -8  -6  168.28   34.59
  -5   8  -6  216.56   28.27
   5   8  -6  206.42   31.47
   5   8   6  189.95   31.55
  -5  -8  -6  109.82   43.27
   7 -11  -5  244.03   36.65
  -7 -11  -5  234.77   49.15
   7  11   5  202.08   28.23
   7 -11   5  134.34   40.56
   7  11  -5  151.17   34.24
  -7  11  -5  219.53   28.02
  -7  11   5  138.43   26.79
  -7 -11   5  236.38   38.21
  15   1  -2   49.52   20.48
  15   1   2   20.36   21.57
  15  -1   2   35.38   21.10
  15  -1  -2   30.81   25.38
  -6  15   4   16.70   18.18
   6  15   4   53.68   19.30
  -6 -15  -4   20.07   34.50
  -6 -15   4   -8.93   28.21
   6 -15  -4  -16.07   23.71
  -6  15  -4   24.21   17.15
   6  15  -4  -23.20   22.09
  -6 -12  -5 1363.74  123.12
   6 -12  -5 1289.95  112.52
   6 -12   5 1430.06  101.94
  -6 -12   5 1246.54  112.95
   6  12  -5 1378.63   94.87
   6  12   5 1334.83   89.79
  -6  12   5 1271.81   95.01
  -6  12  -5 1319.93   90.24
  13  10  -2   38.18   16.89
  13 -10   2   54.52   26.45
  13  10  -2   32.74   21.04
 -13 -10  -2   24.12   31.10
  13 -10  -2   31.30   23.35
  13  10   2   50.08   17.23
  12  12  -2    2.98   17.50
  12  12  -2   -7.93   14.37
  12 -12  -2  -10.89   22.57
  12  12   2    3.51   18.05
 -12 -12  -2  -13.02   26.26
 -12  12   2   -5.68   15.84
  12 -12   2  -11.87   18.05
 -12   6   4  132.80   15.20
  12  -6  -4  174.86   28.14
  12   6  -4  141.51   17.95
  12   6  -4  116.87   22.72
  12  -6   4  138.23   30.49
 -12   6  -4  112.06   15.26
 -12  -6  -4  136.30   46.31
  12   6   4  112.48   17.73
   0 -17   4  978.03   85.81
   0  17  -4 1076.52   81.07
   0 -17  -4  994.05  109.36
   0  17   4 1041.08   75.10
   4 -18  -3   10.96   28.88
  -4  18  -3   30.53   20.78
   4  18  -3    4.69   24.04
  -4 -18   3   32.83   25.85
   4 -18   3   19.73   21.67
   4  18   3   47.98   23.03
   4 -18   3   18.75   14.55
  -4 -18  -3   10.33   30.48
  -4  18   3   -2.01   25.58
   6 -19   1 1906.32  134.89
  -6  19  -1 1956.21  118.07
  -6  19   1 1927.73  114.14
  -6 -19  -1 1953.79  165.25
  -6 -19   1 1978.76  130.79
   6 -19  -1 2118.59  164.49
   6  19  -1 1937.05  131.85
   6  19   1 1956.17  137.36
   6  17  -3  247.04   39.31
  -6  17  -3  273.93   36.01
   6 -17   3  236.87   25.33
  -6 -17  -3  288.30   60.22
  -6  17   3  199.20   36.65
   6  17   3  235.06   36.43
   6 -17  -3  213.07   42.82
  -6 -17   3  177.63   36.14
   6 -17   3  261.47   34.24
  -4  -9   6  104.47   32.93
  -4   9  -6  121.34   24.07
  -4  -9  -6   92.82   31.47
   4   9  -6  151.01   27.20
   4  -9  -6   95.90   28.40
  -4   9   6  103.75   25.32
   4   9   6   93.60   25.58
   4  -9   6  101.34   34.13
  12  10   3   14.02   15.56
 -12 -10  -3   42.23   26.69
 -12  10   3   -0.22   11.14
  12 -10  -3   56.20   21.49
  12  10  -3   17.16   18.08
  12  10  -3   -7.01   13.37
  12 -10   3   35.96   20.23
  -9 -16  -2  -14.33   26.98
   9 -16  -2   54.24   23.25
   9  16  -2   34.48   22.57
  -9  16   2   -7.43   24.60
   9  16   2   21.09   20.46
  -9 -16   2   26.67   19.18
  -9  16  -2   14.83   15.89
   9 -16   2  -29.76   17.65
  14   9  -1 1080.28   56.93
  14  -9   1 1141.21  103.43
  14  -9  -1 1494.11  102.40
  14   9  -1 1393.28   84.06
  14   3   3  141.56   29.84
  14  -3  -3  112.80   26.66
  14  -3   3  124.22   27.29
  14   3  -3  154.94   24.66
   1 -17  -4  101.25   37.67
   1  17   4  116.65   26.85
  -1  17   4   85.02   25.41
  -1 -17   4   96.00   28.60
  -1 -17  -4   88.44   46.95
  -1  17  -4  111.87   27.97
   1 -17   4   96.53   28.11
   1  17  -4   98.00   29.22
  15   2   2    1.85   18.70
  15  -2   2   37.53   19.53
  15   2  -2   -7.64   17.10
  15  -2  -2  -29.38   18.02
   7   5   6   -7.49   16.01
   7   5  -6  -16.25   16.81
  -7   5  -6  -17.03   20.57
   7  -5   6   26.59   19.02
   7   5   6   63.46   15.05
   7  -5  -6    6.75   18.28
   7  -5   6    0.51   11.34
  -7  -5   6   -3.24   21.60
  -7  -5  -6   -3.11   26.77
   0 -20  -2  724.43   80.78
   0  20  -2  564.52   54.61
   0  20   2  652.56   65.10
   0 -20   2  527.06   54.67
   0 -20   2  527.32   52.52
  -8  18   0 1130.71   69.91
  -8 -18   0 1076.47  112.05
   8 -18   0 1162.02   95.93
   8  18   0 1069.86   80.99
  -6  -7   6  -26.20   25.91
   6   7   6   -1.09   13.05
  -6  -7  -6   15.69   22.93
   6  -7   6   36.44   23.57
   6   7  -6  -10.30   17.38
   6   7   6    2.93   17.45
  -6   7  -6   15.79   18.14
   6  -7  -6  -13.27   18.90
   8   0  -6  141.46   24.46
  -8   0  -6  126.69   35.25
  -8   0  -6  199.46   26.09
   8   0   6  161.88   23.52
   8   0  -6  117.46   23.65
 -10 -15  -2  -17.20   30.19
 -10  15  -2   -2.51   13.46
  10  15  -2    9.38   22.86
  10 -15  -2  -17.53   23.16
 -10  15   2  -14.23   21.63
  10  15   2  -28.43   18.78
 -10 -15   2    2.57   23.12
  10 -15   2    9.53   21.60
  10   6  -5  732.89   54.92
  10   6  -5  570.53   38.75
  10   6   5  752.26   49.24
  10  -6   5  683.64   53.11
  10  -6  -5  724.80   56.17
 -10   6  -5  694.04   47.08
 -10  -6  -5  812.38   80.56
  10  -6  -5  674.80   66.37
   3  14  -5   13.84   27.02
   3 -14   5   33.00   23.71
  -3  14  -5   -6.59   23.32
   3 -14  -5  -28.36   24.70
  -3 -14  -5   16.74   28.25
  -3  14   5    5.97   17.96
  -3 -14   5   20.24   28.81
   3  14   5   15.61   23.43
  -4  20  -1   14.39   19.47
   4 -20   1   22.80   19.94
   4 -20  -1   44.60   31.04
  -4 -20  -1   14.46   31.21
  -4 -20   1   -6.52   17.52
   4  20   1   23.24   22.23
  -4 -20   1   76.52   18.74
  -4  20   1  -36.72   21.35
   4 -20   1   14.96   19.79
   4  20  -1  -28.27   22.17
   8  17  -2  314.71   36.83
  -8 -17   2  240.91   39.07
   8 -17  -2  285.40   44.29
   8  17   2  244.33   41.25
  -8  17  -2  299.84   31.79
   8 -17   2  240.58   32.70
  -8  17   2  263.63   37.02
  -8 -17  -2  231.44   51.14
  11  15   0    4.68   17.61
  11 -15   0    5.60   23.02
 -11  15   0   35.21   13.93
 -11 -15   0    7.99   25.15
  -8 -10   5   16.41   29.80
   8 -10  -5   30.33   22.15
   8  10   5   16.13   19.15
  -8  10  -5   11.05   16.72
   8 -10   5    9.59   11.78
   8  10  -5  -23.10   16.76
  -8  10   5    8.99   14.76
  -8 -10  -5   26.84   26.87
 -11 -12  -3  728.44   82.52
  11 -12   3  642.49   53.63
  11  12  -3  702.28   43.50
  11 -12  -3  804.88   70.45
 -11  12   3  735.69   46.28
  11  12   3  698.68   56.50
  11  12  -3  838.99   54.81
 -11  12  -3  698.33   38.26
   8  -1   6  383.10   38.44
   8  -1   6  406.84   36.54
   8  -1  -6  418.06   40.60
   8   1   6  423.66   34.23
  -8  -1  -6  364.09   46.15
  -8   1  -6  420.27   36.80
   8  -1  -6  444.22   44.16
  -8  -1  -6  445.97   38.91
   8   1  -6  432.05   36.41
   8   1  -6  370.56   34.48
 -11   9   4   17.62   10.83
  11  -9   4   13.43   14.04
  11   9  -4   46.71   17.47
 -11   9  -4  -14.40   11.57
  11  -9  -4  -25.48   20.91
  11   9   4   11.12   15.41
  11   9  -4    0.90   13.48
  11   0  -5   20.21   14.00
 -11   0  -5   -7.68   15.38
  11   0   5  -18.24   22.32
   1 -20   2   28.17   18.02
   1  20  -2  -12.41   21.47
  -1 -20   2    7.30   18.60
   1  20   2   22.18   25.56
   1 -20   2   17.84   20.26
  -1  20   2   -4.13   24.12
  -1 -20  -2   35.43   28.48
  -1  20  -2  -25.51   20.29
   1 -20  -2   -8.28   26.97
  -1 -20   2   13.15   20.73
  -5 -13  -5  113.30   37.56
   5 -13   5  103.85   29.79
   5 -13  -5  144.27   42.05
  -5  13  -5  143.66   23.26
  -5 -13   5  111.46   31.48
   5  13   5  102.33   27.27
   5  13  -5  135.86   27.95
  -5  13   5  132.84   24.07
  11  -1  -5  569.81   48.47
  11   1  -5  502.80   45.23
  11   1  -5  516.11   42.62
 -11   1  -5  517.95   35.46
  11  -1   5  579.30   48.81
  11   1   5  548.82   50.77
  11  -1  -5  567.81   37.92
  11   1   5  540.16   40.54
  -3  10  -6  537.51   49.54
   3  10   6  544.89   50.01
   3 -10  -6  585.52   64.88
  -3  10   6  600.63   49.92
   3  10  -6  578.37   52.45
  -3 -10  -6  464.36   65.32
  -3 -10   6  641.68   62.91
   3 -10   6  524.12   60.96
  -2 -17   4   -1.62   21.07
  -2  17  -4   12.68   21.80
   2  17   4   51.74   20.35
   2 -17   4   35.25   23.94
   2  17  -4    0.29   23.76
  -2  17   4  -21.93   20.48
  -2 -17  -4   16.20   33.52
  15  -6  -1  948.32   77.70
  15   6   1  924.10   78.60
  15  -6   1  930.58   74.62
  15   6  -1  911.87   70.55
  15   3   2  180.43   32.68
  15   3  -2  178.37   30.74
  15  -3   2  180.93   34.03
  15  -3  -2  206.41   31.61
   9  17  -1   35.94   19.20
   9 -17  -1   42.79   24.58
   9  17   1    3.18   21.13
   9 -17   1   46.27   20.90
  -9  17  -1    4.86   18.07
  -9 -17  -1   61.63   26.98
  -9 -17   1    1.15   24.89
  -9  17   1   16.20   16.34
   8  -2  -6   21.27   19.57
  -8  -2  -6    3.96   17.88
   8   2  -6   51.29   17.88
   8   2  -6   17.91   15.01
  -8   2  -6   14.25   16.23
   8  -2  -6   26.30   22.22
  -8  -2  -6    4.98   22.30
   8  -2   6   48.94   18.94
   8   2   6   39.81   15.24
   8  -2   6   14.23   17.83
  10  16   1   54.22   23.31
  10 -16   1   98.03   25.38
 -10  16  -1   96.94   18.86
 -10 -16  -1   82.91   41.65
 -10 -16   1   70.04   34.58
  10  16  -1   61.30   28.04
  10 -16  -1  144.74   33.83
 -10  16   1   74.77   21.66
 -10  11  -4   72.00   14.50
  10  11   4   78.11   21.74
 -10  11   4   79.20   19.26
  10 -11  -4   72.19   34.08
 -10 -11  -4  108.61   38.54
  10  11  -4   58.32   14.95
  10 -11   4   65.57   20.73
  10  11  -4  107.01   25.10
 -13 -12   0   -1.66   30.45
  13 -12   0   46.15   21.51
  13  12   0   -5.25   15.70
   5 -19   2   17.43   23.23
  -5  19   2   11.21   28.13
   5 -19  -2   39.24   26.57
  -5 -19  -2   28.15   29.72
   5  19   2   18.33   28.42
   5  19  -2    8.61   24.35
  -5 -19   2   68.08   22.48
  -5 -19   2   43.02   20.57
  -5  19  -2   50.81   25.26
   5 -19   2   15.08   23.41
   0 -21   0  -12.22   12.98
   0  21   0   14.36   22.74
   0 -21   0  -23.61   23.57
  13   0   4  744.99   62.40
  13   0  -4  834.64   60.40
  13   0  -4  655.38   42.40
   0   0   7    2.33   22.30
   0   0  -7  -12.65   19.07
  14  -4  -3  101.55   25.64
  14   4   3   86.88   25.77
  14   4  -3   92.27   21.37
  14  -4   3   79.54   25.41
  11   2   5   78.49   19.46
 -11   2  -5  165.10   22.22
  11  -2   5  196.44   27.13
  11   2   5  173.63   23.33
  11   2  -5  163.84   26.23
  11  -2  -5  197.15   25.55
  11  -2  -5  191.33   25.66
  11   2  -5  145.98   21.18
 -13  -8  -3  476.58   66.38
  13  -8  -3  478.62   52.23
  13   8   3  501.31   33.30
  13  -8   3  574.49   55.83
  13   8  -3  582.68   45.28
  13   8  -3  467.68   36.58
  13   1   4  143.27   36.16
  13  -1   4  180.34   30.10
  13  -1  -4  164.72   20.01
  13  -1  -4  144.19   24.36
  13   1  -4  165.55   19.63
  13   1  -4  170.21   28.67
   0 -19  -3   -1.56   27.54
   0 -19   3   36.14   22.01
   0  19  -3  -37.81   21.95
   0  19   3    0.33   21.61
   0  -1  -7    3.74   20.63
   0  -1   7   46.08   19.58
   0   1  -7   28.32   23.92
   0   1   7  -23.25   21.79
   1 -21   0 1664.48  128.43
   1  21   0 1560.77  107.57
  -1 -21   0 1837.94  141.64
  -1  21   0 1590.80  103.93
  -1 -21   0 1301.38   77.74
   1 -21   0 1317.76   78.57
   2 -20  -2   12.47   30.05
  -2 -20   2   28.53   19.90
   2 -20   2   46.66   21.17
  -2 -20   2   42.15   23.74
  -2  20   2   28.23   27.70
   2 -20   2   24.13   20.81
   2  20  -2   32.33   24.46
  -2 -20  -2   37.41   34.20
  -2  20  -2   60.41   22.13
   2  20   2   16.41   29.30
   1   0   7   -1.15   16.43
  -1   0   7  -38.64   21.96
  -1   0  -7   11.22   17.81
   1   0  -7   -5.56   19.67
  -1 -19  -3  422.62   68.37
  -1  19  -3  489.27   48.98
   1 -19   3  498.43   49.30
  -1 -19   3  463.31   55.29
   1 -19  -3  363.18   82.77
   1  19  -3  478.38   53.40
   1  19   3  453.65   53.18
  -1  19   3  414.78   52.55
  -5 -20   0  -29.68   21.53
   5  20   0  -34.22   21.72
   5 -20   0    1.64   16.77
   5 -20   0   16.26   25.53
  -5  20   0   26.24   23.49
   5 -16  -4   13.05   29.78
  -5 -16  -4   72.82   37.46
   5  16   4   86.36   22.43
   5  16  -4   23.85   29.86
  -5  16  -4   11.73   20.10
  -5 -16   4   29.94   24.85
   5 -16   4   29.76   23.01
  -1  -1  -7  155.80   30.34
   1  -1  -7  223.99   35.36
   1  -1  -7  179.20   27.80
  -1   1  -7  277.29   32.48
  -1  -1   7  272.09   34.76
   1   1   7  227.47   33.17
  -1  -1  -7  227.75   33.92
   1   1  -7  233.09   30.99
  -1   1   7  294.93   31.23
   1  -1   7  263.99   32.32
  15   7   0  321.69   39.45
  15  -7   0  391.15   47.23
  14  10   0  241.68   34.07
  14  10   0  263.87   22.45
  14 -10   0  219.89   40.90
  14   8   2  -29.61   21.01
  14   8  -2   43.92   16.48
  14  -8  -2   24.43   25.53
  14  -8   2   30.14   25.50
  14   8  -2   15.89   11.15
  11  14  -2   38.22   18.33
  11 -14  -2    4.77   25.38
  11  14   2   30.68   19.11
 -11  14  -2   14.03   12.82
 -11  14   2   18.56   17.22
  11  14  -2   20.89   17.50
  11 -14   2   18.70   21.16
 -11 -14  -2   66.85   36.44
  13   2  -4   15.60   13.73
  13  -2   4   59.64   19.97
  13  -2  -4   22.71   17.54
  13   2   4  -20.68   20.77
  13  -2  -4   22.91   13.86
  13   2  -4   40.99   19.24
   0 -11  -6 1174.38  128.84
   0  11  -6 1243.01   96.68
   0  11   6 1329.21   91.93
   0 -11   6 1231.92   97.50
   0  -2   7    2.01   20.24
   0   2   7  -15.09   19.30
   0  -2  -7  -22.42   20.56
   0   2  -7  -31.61   20.21
   0  -2  -7   -5.97   18.40
   8 -18  -1   30.81   29.30
   8 -18   1   -2.79   20.07
  -8  18   1  -10.78   19.60
   8  18  -1  -28.84   23.76
  -8 -18  -1   19.13   29.93
   8  18   1  -25.38   19.46
  -8 -18   1    6.39   25.15
  -8  18  -1   -5.59   14.47
   8  -3   6 1090.67   69.96
   8  -3   6 1255.97   80.46
   8   3  -6 1120.89   83.24
  -8  -3  -6 1111.41   97.35
   8  -3  -6 1101.43   76.73
   8   3   6 1164.89   76.87
   8  -3  -6 1151.88   76.68
  -8  -3  -6 1164.70   80.67
  -8   3  -6 1150.49   70.66
  12   7  -4 1048.15   64.53
 -12  -7  -4 1164.85  112.18
 -12   7  -4  992.67   51.11
  12  -7   4 1137.57   75.65
  12  -7  -4 1181.36   88.31
  12   7   4 1062.36   58.15
  12   7  -4 1080.05   66.23
 -12   7   4 1071.26   57.36
   7  18  -2  162.80   33.92
  -7 -18   2   74.80   23.06
  -7  18  -2  125.27   22.47
   7 -18   2   73.27   22.91
   7  18   2  119.60   30.20
   7 -18  -2  102.64   34.64
  -7 -18  -2  136.53   36.73
  -7  18   2  114.47   32.66
  -7  -6   6  246.45   39.27
  -7  -6  -6  204.02   49.92
   7  -6   6  203.14   32.15
   7   6  -6  209.97   30.00
  -7   6  -6  204.78   28.56
   7  -6  -6  228.72   38.10
   7   6   6  301.46   30.18
   7  -6  -6  212.68   30.57
   7   6   6  198.99   22.89
  11 -15   1   78.26   24.81
 -11  15   1   40.67   15.81
  11  15  -1   83.84   23.48
 -11 -15   1   26.13   31.78
 -11 -15  -1   26.00   28.57
  11  15   1   42.45   18.12
  11 -15  -1   54.46   32.52
 -11  15  -1   56.73   14.45
  11   3   5  123.96   20.40
  11   3  -5   65.29   21.64
 -11  -3  -5  141.28   33.18
 -11   3  -5  117.68   20.84
  11  -3  -5  140.44   28.59
  11  -3   5  109.60   27.35
  11   3  -5  119.80   23.39
  11  -3  -5  139.77   24.16
   1 -11  -6   23.67   28.96
   1 -11   6   29.26   22.98
   1  11  -6   10.65   21.35
  -1  11   6   54.64   21.64
   1  11   6   37.11   22.21
  -1 -11   6   57.00   25.33
  -1 -11  -6  -22.16   35.68
  -1  11  -6   22.85   20.45
  -1  -2  -7    4.66   19.19
  -1   2   7   -2.66   21.05
   1   2   7   -8.12   16.54
   1  -2   7   13.02   20.11
  -1  -2  -7   33.84   25.85
  -1   2  -7   24.76   20.27
   1   2  -7  -20.38   25.09
   1  -2  -7   97.16   21.53
   1  -2  -7    8.45   17.89
  -1  -2   7    0.90   21.02
   7 -19   0  106.18   32.36
  -7 -19   0   92.21   30.90
  -7  19   0  163.13   25.28
   7  19   0  114.61   29.12
  15  -4   2   33.92   23.11
  15  -4  -2   24.16   21.42
  15   4   2   51.10   23.22
  15   4  -2   30.47   19.58
  -2 -21   0    4.44   23.21
   2  21   0  -26.21   22.55
   2 -21   0  -31.87   22.48
  -2  21   0   -9.16   25.82
   2 -21   0    0.03   13.43
   2   0   7  -16.58   16.63
  -2   0   7    9.14   21.46
  -2   0  -7    7.14   18.59
  -2   0  -7   16.64   17.45
   2   0  -7    3.12   19.56
  -9 -15  -3  200.81   45.08
   9 -15   3  101.32   30.99
   9  15  -3  198.70   29.48
   9 -15  -3  165.49   44.00
   9  15   3  156.70   28.62
  -9  15   3  185.03   22.97
   9  15  -3  133.47   20.46
  -9  15  -3  152.73   25.60
   9   9  -5  552.72   44.96
  -9   9  -5  570.15   37.06
  -9  -9  -5  576.06   72.81
  -9   9   5  559.91   46.88
   9  -9   5  446.23   38.29
   9   9   5  634.81   41.98
   9  -9  -5  514.89   57.19
  -3  17   4  228.24   33.52
  -3 -17  -4  274.11   52.92
   3  17   4  203.37   35.62
  -3 -17   4  178.75   37.12
   3  17  -4  273.00   38.11
   3 -17   4  253.83   45.93
  -3  17  -4  229.56   34.67
   3 -17  -4  200.16   50.27
  -5  18   3  127.03   28.93
  -5 -18   3  138.88   28.92
   5 -18   3  107.08   34.55
   5 -18   3  126.40   22.61
   5  18  -3  117.80   32.44
  -5  18  -3  147.84   30.53
   5 -18  -3  151.70   40.95
  -5 -18  -3  168.58   46.39
   5  18   3  147.13   34.00
 -12 -14   0 1859.75  157.82
  12  14   0 1552.86   89.86
  12 -14   0 1562.98  122.15
  -2  19   3 1184.68   91.22
   2 -19   3 1352.10  103.69
  -2  19  -3 1161.67   92.87
   2  19  -3 1092.48  105.61
   2 -19  -3 1283.85  127.48
   2  19   3 1139.00   98.51
  -2 -19   3 1219.69   93.10
  -2 -19  -3 1100.58  149.30
  -5   9  -6   40.88   18.04
   5  -9   6   64.63   23.10
   5   9   6   23.67   21.56
   5  -9  -6    4.06   30.45
  -5  -9   6   -3.70   30.74
  -5  -9  -6   -4.73   27.26
   5   9  -6   39.94   21.40
  -5   9   6   48.29   19.60
   4 -14   5    5.44   24.01
   4 -14  -5   63.01   30.83
  -4  14  -5   33.90   18.79
  -4 -14   5   14.66   23.63
   4  14   5  -10.22   25.06
  -4  14   5    3.64   18.80
   4  14  -5   16.44   26.76
  -4 -14  -5  -45.87   29.29
   2  -1  -7   11.07   16.98
   2  -1   7   42.31   19.11
   2  -1  -7   43.21   23.15
  -2   1   7   15.70   18.52
   2   1  -7  -31.35   24.51
  -2   1  -7   77.42   20.45
  -2  -1  -7   19.68   20.73
   2   1   7   33.45   21.96
  -2  -1  -7   27.78   27.88
  -2  -1   7   -2.03   21.15
   8  16  -3  114.18   27.32
   8  16  -3   53.40   13.80
   8 -16  -3   97.12   31.65
   8 -16   3   71.51   23.03
  -8 -16  -3  205.31   45.08
  -8  16  -3   77.48   23.55
  -8  16   3  114.93   21.15
   8  16   3  104.07   24.42
  16   0   0 1955.37  149.09
 -10  -7  -5    3.43   25.31
  10  -7  -5   15.54   19.33
 -10   7   5   -6.44   16.63
  10  -7   5   -1.37   16.92
  10   7  -5   22.97   15.45
 -10   7  -5    0.33   15.27
  13 -12  -1  408.54   49.17
  13 -12   1  399.71   48.11
  13  12  -1  302.55   32.12
 -13 -12  -1  384.67   52.56
  13  12  -1  349.51   42.67
  13  12   1  312.49   32.20
  13   3  -4  361.19   29.85
  13  -3   4  376.36   42.15
  13   3  -4  424.40   41.24
  13   3   4  433.61   44.82
  13  -3  -4  414.11   38.40
  13  -3  -4  373.79   29.37
   0  21   1   59.23   21.28
   0  21  -1  -14.90   25.14
   0 -21   1   -1.30   21.98
   0 -21   1    5.19   16.52
   0 -21  -1  -41.34   23.51
   0 -15   5  -25.24   25.79
   0 -15  -5   13.13   30.19
   0  15  -5   12.91   20.97
   0  15   5    4.50   19.06
   0   3  -7   38.16   23.47
   0   3   7   -8.17   17.43
   0  -3   7  -17.04   18.10
   0  -3  -7    3.76   19.43
  14  -5  -3  731.33   61.27
  14   5   3  761.07   65.65
  14   5  -3  549.75   35.84
  14  -5   3  722.63   59.73
  14   5  -3  711.26   50.39
  16   1   0   -4.34   21.44
  16  -1   0  -33.06   21.71
   6  -8   6   40.03   20.58
   6   8  -6   53.75   19.06
  -6  -8  -6   50.99   26.00
  -6   8  -6    1.09   16.24
   6  -8  -6  -16.76   27.87
   6   8   6   13.81   19.02
  -6   8   6   12.74   12.77
  -1 -21   1  -31.08   17.69
  -1 -21   1  -41.47   23.98
  -1 -21  -1  -23.42   26.25
  -1  21   1    7.59   20.77
   1 -21   1    3.02   17.17
   1  21  -1   21.04   26.11
   1 -21  -1   26.90   25.65
  -1  21  -1   -5.94   20.28
   1  21   1  -28.68   21.15
   1 -21   1   20.48   18.65
  -3 -20   2   23.63   19.86
  -3  20   2   89.10   28.97
   3 -20   2   56.65   23.61
  -3 -20  -2   91.67   36.07
   3 -20  -2   36.28   29.65
   3 -20   2   58.53   28.28
  -3 -20   2  108.28   26.02
   3  20  -2   85.91   26.35
  -3  20  -2   46.72   29.38
   3  20   2   90.81   31.15
   1 -15  -5  285.45   67.16
   1  15   5  354.06   49.37
   1  15  -5  382.26   52.34
   1 -15   5  365.20   44.21
  -1 -15   5  386.90   47.58
  -1  15   5  308.31   49.85
  -1 -15  -5  297.44   60.03
  -1  15  -5  385.02   49.59
  -1   3   7   76.90   23.36
   1  -3   7   62.48   31.09
  -1  -3   7   90.15   26.54
  -1   3  -7   97.45   25.74
   1  -3  -7   76.99   24.21
   1   3   7   95.02   22.54
   1   3  -7  104.25   26.93
   1  -3  -7   90.65   26.22
  -1  -3  -7   92.59   26.74
  -1  -3  -7   59.43   24.14
  -2 -11   6    8.21   23.80
  -2 -11  -6   70.77   35.08
   2  11   6   25.09   22.45
   2 -11   6    4.30   21.98
  -2  11   6    7.78   21.15
   2  11  -6   68.21   26.30
   2 -11  -6    5.24   26.38
  -2  11  -6   31.38   20.76
   4  10  -6   69.56   24.61
   4 -10  -6  153.49   36.87
  -4  10  -6   80.98   23.29
  -4 -10  -6  105.37   32.66
  -4  10   6   83.04   25.35
   4 -10   6   60.89   29.34
  -4 -10   6   71.46   38.37
   4  10   6  140.29   25.46
  -2  -2   7  914.13   72.68
   2  -2  -7  764.80   62.64
  -2   2  -7  895.82   67.56
   2  -2  -7  921.35   71.67
  -2   2   7  886.68   64.53
  -2  -2  -7  927.16   73.26
   2   2  -7  889.16   67.67
   2  -2   7  849.09   75.33
   2   2   7  890.53   64.58
  -2  -2  -7  824.74   68.95
  -8 -14  -4  483.62   71.46
   8 -14  -4  575.57   59.21
   8  14   4  566.38   46.62
   8 -14   4  428.08   39.82
  -8  14   4  542.97   40.93
  -8  14  -4  520.71   38.21
  -8 -14   4  460.03   55.46
   8  14  -4  555.93   50.79
   8  -4   6   56.72   21.75
   8  -4   6   31.42   16.77
   8   4  -6   58.51   23.07
  -8  -4  -6    9.32   33.49
   8   4   6   34.14   16.53
   8  -4  -6   55.22   24.92
   8  -4  -6   34.00   20.10
   8   4   6   66.01   17.16
  -8   4  -6   58.29   18.81
  10  14  -3   25.59   22.46
  10  14   3   21.25   21.35
 -10 -14  -3  -34.17   31.31
 -10  14   3   -3.67   16.88
  10 -14   3   10.47   19.11
 -10  14  -3    2.10   14.94
  10  14  -3   26.94   14.28
   5  20  -1  252.73   41.09
   5 -20  -1  147.58   38.67
   5  20   1  231.21   35.91
  -5  20   1  210.84   38.85
  -5  20  -1  241.45   30.88
  -5 -20   1  187.54   30.01
   5 -20   1  208.80   32.97
   5 -20   1  188.84   34.32
  -5 -20  -1  221.20   42.75
  -5 -20   1  147.85   30.10
  15  -7  -1   17.83   20.08
  15   7   1  -10.45   19.68
  15  -7   1   -8.81   19.01
  15   7  -1   11.10   17.82
  14 -10  -1   48.67   22.31
  14 -10   1   27.90   21.28
  14  10  -1  -13.43   21.82
  14  10  -1    1.17   12.21
  14  10   1   33.67   20.85
  14  10   1   13.09   14.19
  11  -4  -5   51.56   18.03
  11   4  -5   38.92   16.06
 -11  -4  -5   33.65   33.60
  11   4   5   23.55   16.09
  11  -4  -5   12.38   23.01
  11   4  -5   28.89   14.19
 -11   4  -5   40.61   16.05
  11  -4   5   12.53   16.89
  16   2   0   85.24   25.25
  16  -2   0  106.83   32.36
 -13 -11  -2  500.18   68.67
  13 -11   2  506.89   55.64
  13  11  -2  450.15   39.27
  13 -11  -2  562.13   54.51
  13  11   2  451.26   38.38
  13  11  -2  455.20   44.66
  12 -11  -3   19.10   24.31
  12  11  -3   38.76   15.24
  12  11  -3   44.77   20.78
 -12  11   3   33.92   14.43
  12 -11   3   29.16   19.86
 -12 -11  -3   74.84   37.55
  12  11   3   92.02   18.65
  -7  15  -4  109.67   20.64
   7  15   4   50.41   28.75
   7 -15   4   77.48   17.98
  -7  15   4   84.53   25.83
   7  15  -4   46.17   26.37
   7 -15  -4   91.83   30.18
   7 -15   4   83.45   27.20
  -7 -15   4   81.51   29.08
  -7 -15  -4   69.40   44.44
   7 -12   5  220.97   41.30
   7  12  -5  240.53   30.68
   7  12   5  150.48   28.17
  -7  12  -5  206.91   29.74
  -7 -12  -5  159.78   53.82
  -7  12   5  173.27   29.99
  -7 -12   5  177.94   38.40
   7 -12  -5  134.83   37.50
  -9 -13  -4  212.98   44.92
  -9  13  -4  104.10   22.23
   9 -13  -4  139.36   32.06
  -9  13   4  154.33   21.31
   9  13   4  138.33   23.33
   9 -13   4   78.80   18.50
   9  13  -4  161.40   26.51
  -7 -19  -1   37.86   29.38
  -7  19   1   68.77   25.34
   7  19  -1   46.03   23.30
  -7 -19   1   26.66   28.85
   7  19   1   69.69   25.30
   7 -19   1   75.96   29.85
  -7  19  -1   23.29   23.73
   7 -19  -1   47.68   28.94
   7  17   3   80.31   31.87
  -7  17  -3   99.10   25.59
  -7  17   3   76.92   27.45
  -7 -17   3   71.28   25.92
   7  17  -3   79.32   33.79
   7 -17   3   46.58   21.44
  -7 -17  -3   50.04   35.97
   7 -17  -3   99.58   31.87
  15   5   2   49.03   23.39
  15  -5  -2   36.20   27.74
  15  -5   2   22.01   27.69
  15   5  -2   39.46   21.15
 -11  10  -4   25.90   13.11
  11  10   4   13.83   14.28
 -11 -10  -4   20.91   27.41
 -11  10   4   42.30   15.33
  11 -10  -4    4.74   21.80
  11  10  -4    8.42   16.71
  11 -10   4   26.27   15.73
  -3 -21   0  907.06   95.44
   3  21   0  936.13   80.47
   3 -21   0  829.37   59.99
   3 -21   0  977.77   85.85
  -3  21   0 1051.04   72.97
  13  -4  -4  455.90   45.13
  13   4  -4  403.88   38.20
  13   4  -4  351.53   27.90
  13  -4  -4  371.00   26.94
  13  -4   4  452.17   42.58
  13   4   4  380.67   25.67
  13   4   4  455.08   52.55
  -2  21   1   -2.29   19.17
   2  21  -1   25.86   27.11
   2 -21   1  -26.42   16.49
  -2 -21  -1  -16.93   26.92
   2  21   1   -6.47   25.50
  -2 -21   1   -1.43   16.75
   2 -21   1  -19.91   25.84
  -2  21  -1   13.70   21.56
   2 -21  -1   25.20   24.71
  -2 -21   1    8.85   24.31
  -3   0   7   -8.20   21.97
   3   0   7   -9.37   16.70
  -3   0  -7   22.59   15.79
   3   0  -7  -11.84   17.67
  -2  15  -5  227.60   36.67
   2 -15   5  311.73   46.81
  -2 -15   5  215.57   39.70
   2  15   5  279.57   39.49
   2  15  -5  263.24   40.65
  -2 -15  -5  260.69   53.77
  -2  15   5  268.61   40.14
   2 -15  -5  220.65   49.40
   0   4  -7   -7.74   19.24
   0  -4   7   17.06   24.64
   0   4   7   -3.32   15.83
   0  -4  -7   19.13   20.68
   0  -4  -7   -8.05   20.38
   2   3  -7   36.62   28.79
   2  -3  -7   55.91   29.73
   2  -3  -7   19.45   23.33
  -2   3  -7   83.69   21.95
  -2  -3  -7   45.01   24.17
   2   3   7   51.65   19.08
  -2  -3  -7   35.03   23.61
  -2   3   7   34.89   18.88
   2  -3   7   17.12   22.26
  -2  -3   7   42.23   23.54
  -6  13   5  265.74   38.62
  -6 -13  -5  306.75   51.14
   6  13  -5  330.37   44.39
   6 -13   5  304.64   40.12
   6 -13  -5  227.53   45.61
  -6  13  -5  268.70   36.30
   6  13   5  284.30   43.13
  -6 -13   5  286.94   45.44
  -3 -19   3  340.74   47.66
  -3  19  -3  332.24   40.21
   3  19   3  312.19   47.50
  -3  19   3  403.31   51.37
  -3 -19  -3  312.56   62.45
   3  19  -3  278.70   46.07
   3 -19  -3  323.77   52.55
   3 -19   3  344.13   44.19
  12  14  -1   25.65   17.42
  12  14   1    9.59   14.02
  12 -14   1  -12.07   19.74
 -12 -14  -1   -2.76   32.69
  12 -14  -1  -34.28   20.75
 -12 -14   1  -16.95   21.58
  12 -13   2  109.90   32.28
  12  13  -2  131.52   27.25
  12  13  -2  144.85   21.03
 -12 -13  -2  143.18   41.26
  12 -13  -2  163.63   39.60
 -12  13   2  120.98   21.47
  12  13   2  136.08   26.60
   3   1  -7  477.98   48.13
  -3  -1  -7  540.22   48.49
  -3  -1  -7  442.81   49.96
   3  -1  -7  557.88   49.94
   3   1   7  520.18   48.67
  -3  -1   7  488.12   50.72
  -3   1  -7  499.19   49.19
   3  -1   7  548.77   53.72
  -3   1   7  510.22   47.22
  -8 -11   5   43.02   23.96
   8 -11  -5   21.89   26.91
  -8  11   5   -9.24   15.68
   8  11  -5   -2.45   18.32
  -8  11  -5   24.99   14.55
  -8 -11  -5   23.48   26.79
   8  11   5  -10.59   17.77
  16  -3   0   46.17   24.25
  16   3   0   44.93   27.31
  16   0  -1   -6.54   19.54
  16   0   1   27.37   20.27
  13   9  -3  201.74   27.85
  13   9  -3  177.42   24.05
 -13  -9  -3  189.73   55.10
  13   9   3  143.70   21.72
  13  -9  -3  190.31   34.87
  13  -9   3  158.85   28.19
   1  -4  -7   20.67   22.56
  -1  -4  -7   33.55   22.99
   1   4   7   24.69   16.48
  -1  -4   7    6.84   22.90
   1   4  -7    9.36   26.31
   1  -4  -7   86.67   22.26
  -1   4   7   -2.95   18.95
  -1  -4  -7   36.21   22.90
   1  -4   7   -6.32   21.97
  -1   4  -7   34.80   20.30
  15   8   0  -15.75   18.83
  15  -8   0   33.61   21.15
   7  -7  -6   31.71   28.17
   7  -7  -6   80.82   21.23
  -7  -7  -6   46.16   35.11
   7   7  -6   21.24   24.53
  -7   7  -6   18.55   22.67
  -7  -7   6   28.44   25.69
   7  -7   6   27.79   21.99
   7   7   6   45.21   18.61
   7   7   6   29.91   16.33
  16  -1  -1   90.19   25.67
  16   1  -1  100.17   25.67
  16   1   1  127.61   33.69
  16  -1   1   93.00   27.97
  -6  19  -2  -17.24   17.50
   6 -19   2  -16.86   17.89
  -6  19   2   27.07   26.06
   6 -19  -2  -24.98   25.73
  -6 -19  -2   32.35   26.26
   6 -19   2   12.95   21.01
   6  19  -2   10.20   24.87
   6  19   2   49.11   23.86
  -6 -19   2   -5.05   17.26
  -6 -19   2    4.16   20.30
  -3  11   6  108.42   23.71
  -3 -11  -6   85.26   39.72
   3 -11  -6   49.40   39.98
   3  11  -6   63.16   30.00
   3  11   6  102.18   27.03
   3 -11   6  114.16   38.20
  -3  11  -6   78.18   24.93
  -3 -11   6   35.81   36.73
  12   8  -4  297.35   29.40
 -12   8   4  308.80   27.03
  12  -8  -4  367.23   47.61
 -12  -8  -4  373.26   53.31
  12  -8   4  281.75   41.23
  12   8   4  362.32   28.43
  12   8  -4  290.35   28.68
 -12   8  -4  307.28   24.90
   3  -2  -7    1.74   25.13
  -3   2   7  -14.45   17.28
   3   2  -7   55.95   20.23
  -3  -2  -7  -29.46   24.66
  -3  -2  -7   19.80   22.16
   3  -2  -7   23.38   19.31
   3   2   7   17.64   18.01
   3  -2   7    2.71   22.80
  -3  -2   7  -15.84   20.11
  -3   2  -7   32.34   21.17
  -4 -17   4  891.74   87.52
   4  17   4  977.18   77.96
   4 -17  -4 1008.12  103.12
  -4  17  -4  991.29   76.56
   4  17  -4 1127.78   87.45
   4 -17   4  994.08   88.95
  -4 -17  -4  890.70  109.12
  -4  17   4  962.00   71.75
  14   9  -2   62.80   15.14
  14  -9   2   97.86   28.94
 -14  -9  -2   71.26   35.57
  14   9  -2   84.59   25.60
  14  -9  -2   48.43   27.18
  14  -6   3  155.87   29.28
  14   6  -3  211.02   30.46
  14  -6  -3  231.57   33.37
  14   6   3  161.10   33.55
  14   6  -3  151.64   18.73
  -8   5  -6   29.45   15.97
   8  -5  -6   29.52   22.65
   8  -5  -6   23.50   23.34
   8  -5   6    8.84   13.45
   8   5   6   21.47   15.39
  -8  -5  -6   23.53   24.24
   8   5   6   20.98   17.79
   8  -5   6   15.93   20.19
   8   5  -6   -1.10   16.18
 -11  13   3  285.01   27.35
  11 -13   3  196.07   36.62
  11  13   3  323.35   37.68
  11  13  -3  308.84   37.09
  11  13  -3  214.75   24.00
 -11 -13  -3  254.33   50.47
 -11  13  -3  239.85   22.22
  11 -13  -3  224.52   41.45
  11  -5  -5  876.95   69.10
  11  -5  -5  882.72   61.65
  11   5  -5  768.88   52.63
  11   5   5  943.55   57.15
 -11   5  -5  878.38   52.81
 -11  -5  -5  884.40   91.02
  11  -5   5  786.35   66.44
  11   5  -5  733.97   50.84
  16  -2   1   40.97   26.53
  16  -2  -1   21.69   26.59
  16   2  -1    1.54   20.45
  16   2   1   17.07   25.43
   6  20   0   24.65   23.74
  -6  20   0   26.16   24.43
  -6 -20   0   28.70   28.12
   6 -20   0  -11.89   27.90
  -6  16  -4   18.93   17.34
  -6  16   4   20.62   20.95
   6  16  -4   -4.54   22.85
   6 -16  -4   12.20   25.49
   6 -16   4   -2.25   21.03
  -6 -16  -4    7.47   30.08
   6  16   4    8.11   21.85
  -6 -16   4   -9.10   21.97
  10  12  -4   24.20   18.89
 -10  12  -4   24.31   16.04
 -10 -12  -4   59.14   34.81
  10 -12  -4   74.52   24.94
  10  12   4   28.91   16.51
 -10  12   4   28.58   18.30
  10 -12   4   15.36   15.80
  -4 -20  -2  648.87   79.76
  -4  20  -2  633.68   62.72
  -4  20   2  652.82   63.23
   4  20   2  683.38   68.83
   4 -20  -2  621.09   86.35
   4 -20   2  675.54   66.26
   4  20  -2  547.58   58.10
  -4 -20   2  574.39   52.35
  -4 -20   2  492.34   51.08
   4 -20   2  650.45   58.90
   2   4  -7  121.91   30.77
  -2   4   7  124.54   28.29
   2   4   7  130.14   23.01
  -2  -4  -7   89.85   32.48
   2  -4  -7  169.49   32.92
   2  -4  -7  183.80   30.69
  -2  -4  -7  138.24   29.15
  -2   4  -7  176.59   28.57
  -2  -4   7  193.62   32.48
   2  -4   7  122.66   28.68
 -10 -17   0   -8.70   21.71
  10  17   0   -7.02   22.64
 -10  17   0   11.59   15.80
 -10  -8  -5  592.49   73.66
 -10   8   5  667.68   49.65
  10  -8   5  612.09   49.47
 -10   8  -5  700.29   42.49
  10   8   5  753.61   48.02
  10   8  -5  705.58   56.75
  10  -8  -5  741.91   72.76
   5  14   5   -4.19   18.14
   5 -14   5    2.25   21.19
   5  14  -5   19.43   21.60
  -5 -14   5    8.98   24.09
  -5  14  -5   -6.73   16.63
   5 -14  -5   -4.97   31.38
  14  11   0   16.31   13.31
  14 -11   0  -30.92   24.93
  14  11   0   -6.58   18.77
  16  -4   0 1670.97  122.00
  16   4   0 1698.90  128.72
  -3  21   1  -15.33   26.36
  -3 -21  -1   16.70   28.06
  -3 -21   1  -22.43   24.65
   3  21   1   27.15   24.27
  -3  21  -1   18.25   20.34
   3 -21   1   22.47   19.27
   3 -21  -1   44.85   29.52
   3 -21   1   -6.36   20.68
  -3 -21   1    3.35   17.63
   3  21  -1   24.48   22.96
  13 -13   0  155.49   36.15
 -13 -13   0  257.03   43.44
  13  13   0  223.58   23.32
  -3  15  -5  592.86   53.05
  -3 -15   5  593.18   67.07
   3  15  -5  644.12   61.42
   3 -15   5  750.42   67.50
   3  15   5  577.07   57.62
   3 -15  -5  737.86   89.98
  -3 -15  -5  525.12   79.52
  -3  15   5  618.11   54.94
  13  -5  -4   -5.58   17.21
  13  -5   4    8.67   17.15
  13   5  -4    9.17   16.59
  13   5   4    7.53   10.10
 -13   5   4  -12.17   11.00
  13   5  -4   -4.06   13.06
  -3  -3   7   85.52   25.73
   3  -3  -7   45.69   25.04
  -3   3  -7   59.51   22.51
   3  -3   7   47.56   22.19
   3   3  -7   29.51   24.18
   3  -3  -7   36.94   22.98
  -3  -3  -7   35.00   20.20
   3   3   7   49.81   16.23
  -3  -3  -7   85.53   23.78
  -3   3   7   77.89   18.70
  -9  18   0    4.68   18.65
   9 -18   0    7.66   28.71
   9  18   0  -17.40   19.66
  -9 -18   0  -16.14   28.38
   0   5   7  -13.28   16.58
   0   5  -7  -31.13   21.52
   0  -5  -7  -13.36   23.35
   0  -5  -7    8.63   21.40
   9   0   6  616.20   45.54
   9   0  -6  502.54   47.52
  -9   0  -6  604.63   53.34
   9   0  -6  563.08   45.23
  15  -6   2  127.02   29.45
  15   6   2   21.39   25.93
  15  -6  -2   56.97   24.93
  15   6  -2   56.30   21.42
   9 -17  -2  330.70   55.83
  -9 -17   2  262.63   45.43
  -9  17  -2  302.68   28.87
   9  17   2  352.15   41.52
  -9  17   2  309.42   39.48
   9 -17   2  219.67   35.42
   9  17  -2  283.54   36.62
  -9 -17  -2  298.61   53.54
  -9  10   5   21.24   14.57
  -9  10  -5   16.19   17.77
  -9 -10  -5  -23.60   28.29
   9 -10   5    6.60   13.79
   9  10   5    3.63   20.27
   9  10  -5    9.26   16.83
   9 -10  -5    1.39   27.72
   9  -1  -6  132.71   24.42
   9   1  -6   45.49   18.61
   9   1  -6   76.07   20.21
   9  -1  -6   38.81   22.43
  -9  -1  -6   89.37   24.01
  -9   1  -6   48.07   23.73
   9  -1   6   40.39   21.22
  -9  -1  -6   20.97   25.95
 -10 -16   2   14.05   18.71
  10  16   2   20.21   18.20
 -10  16   2    0.88   19.33
 -10 -16  -2   77.91   29.31
 -10  16  -2    2.87   15.64
  10  16  -2  -11.78   18.64
  10 -16   2  -23.77   18.61
  10 -16  -2  -11.35   26.22
  16  -3   1  -12.69   21.00
  16   3  -1   33.13   21.03
  16   3   1   31.53   20.60
  16  -3  -1   15.48   21.31
  -1   5  -7  347.89   49.54
  -1  -5   7  392.00   54.44
   1  -5  -7  274.25   48.86
   1  -5  -7  447.40   52.42
   1  -5   7  407.59   49.82
  -1   5   7  332.00   34.64
  -1  -5  -7  295.16   48.13
   1   5   7  326.53   31.18
  -1  -5  -7  374.23   43.40
   1   5  -7  322.66   43.12
   0 -18  -4  451.45   94.98
   0  18   4  640.53   55.62
   0 -18   4  646.34   68.84
   0  18  -4  637.69   63.29
  -5 -10  -6  493.39   67.69
  -5  10  -6  533.95   53.49
   5 -10   6  580.13   59.14
   5 -10  -6  592.82   62.12
  -5 -10   6  571.00   67.42
  -5  10   6  530.03   48.95
   5  10   6  545.87   61.21
   5  10  -6  593.94   52.47
   0  12   6   10.94   19.36
   0 -12  -6  -47.33   30.19
   0  12  -6    1.76   18.92
   0 -12   6   17.42   22.82
  15   8  -1  577.97   56.89
  15   8   1  568.73   64.15
  15  -8   1  547.93   57.16
  15  -8  -1  516.67   62.90
   6  18   3   15.76   24.50
  -6  18  -3   19.62   20.07
   6 -18   3   38.48   19.64
  -6 -18  -3   48.07   40.77
   6 -18   3   70.58   28.05
  -6  18   3   40.08   21.30
   6  18  -3   30.73   25.49
  -6 -18   3   71.17   23.49
   6 -18  -3   59.70   28.34
   6  -9  -6    6.33   21.46
  -6   9  -6   38.62   18.90
   6   9   6  -14.13   21.83
  -6  -9  -6  -35.57   23.56
   6  -9   6  -22.93   24.69
   6   9  -6    7.78   23.50
  -6   9   6   -2.65   17.12
  11  16   0  -15.48   17.74
  11 -16   0  -30.14   26.06
 -11 -16   0    0.05   25.03
 -11  16   0   13.57   13.53
   4 -21   0   16.97   16.18
  -4  21   0  -11.86   25.05
   4 -21   0    4.75   23.82
   4  21   0   -6.52   23.74
   4   0  -7    2.58   19.00
   4   0   7   19.11   19.34
  -4   0  -7  -11.05   19.26
  -4   0  -7  -29.62   20.08
  -1 -18   4  623.43   72.84
   1  18  -4  624.24   65.91
   1 -18   4  599.22   64.72
  -1 -18  -4  636.89   84.90
   1  18   4  666.14   61.76
   1 -18  -4  582.73   78.80
  -1  18  -4  735.01   71.10
  -1  18   4  582.54   64.91
   1  12  -6   31.78   23.26
  -1  12  -6   33.95   21.12
  -1 -12   6   43.56   31.27
   1 -12   6   32.39   30.04
  -1 -12  -6   15.26   29.97
  -1  12   6   24.37   21.85
   1 -12  -6   66.18   27.35
   1  12   6    6.68   20.55
  -4  19  -3   73.14   25.21
   4 -19  -3  -24.07   36.78
   4 -19   3   17.49   17.67
  -4 -19  -3  -20.20   30.92
   4  19   3   23.49   25.00
   4  19  -3   14.89   25.19
   4 -19   3   38.60   28.48
  -4 -19   3   48.59   21.33
  -4  19   3   -3.25   23.05
  -4  -1   7  -11.66   19.12
   4   1   7   -5.24   19.14
   4  -1   7    1.97   21.53
  -4  -1  -7  -26.10   20.08
  -4  -1  -7  -37.69   19.96
   4   1  -7   -0.14   19.49
  -4   1   7    9.09   17.36
   4  -1  -7   30.09   23.84
  -4   1  -7  -15.41   24.44
  -9  -2  -6   55.79   23.94
   9   2  -6   32.80   17.73
   9   2  -6   33.06   15.87
   9  -2  -6   -1.95   22.29
   9  -2  -6   44.77   22.36
   9  -2   6   46.75   16.08
  -9  -2  -6    0.92   23.69
  -9   2  -6   38.42   20.00
   6  20   1  103.16   30.90
  -6  20  -1   91.19   29.33
  -6 -20   1  128.73   31.08
  -6  20   1  110.70   32.08
  -6 -20  -1   63.05   33.78
   6 -20  -1  106.10   34.12
   6 -20   1  106.12   34.84
   6  20  -1  105.07   29.43
   8  18  -2  708.39   72.22
  -8 -18   2  694.55   68.64
  -8  18   2  755.24   58.40
   8 -18  -2  594.51   71.22
   8  18   2  814.33   78.35
  -8  18  -2  670.71   46.35
   8 -18   2  688.85   59.65
  -8 -18  -2  609.62   92.97
   8  -6  -6   37.36   23.13
   8  -6   6   -6.45   26.44
   8   6  -6    1.31   23.14
  -8  -6  -6   11.76   25.28
   8   6   6   27.71   17.35
   8   6   6   17.03   16.30
   8  -6  -6   -9.60   23.99
  -8   6  -6   57.14   21.57
   3  -4   7  -11.99   18.68
  -3   4  -7   42.89   18.62
   3  -4  -7  -24.14   19.64
   3   4   7   -6.93   15.34
  -3  -4   7  -13.56   21.73
   3  -4  -7   21.81   20.18
  -3  -4  -7   -4.09   21.90
   3   4  -7   10.64   19.42
  -3   4   7  -15.23   18.92
  -3  -4  -7    9.28   19.33
   4 -11   6 1208.56  100.07
  -4  11   6 1130.63   83.89
   4  11  -6 1290.27  100.88
  -4  11  -6 1168.85   80.93
   4 -11  -6 1188.65  106.90
   4  11   6 1188.01   90.32
  -4 -11   6 1181.19  106.05
  -4 -11  -6 1252.59  116.09
  -2   5  -7  -14.38   20.01
   2  -5  -7   -8.68   24.36
  -2   5   7   28.28   17.50
   2  -5   7   -2.32   20.21
   2   5   7   10.72   14.94
  -2  -5  -7   13.57   23.28
   2  -5  -7   25.10   21.14
   2   5  -7  -19.10   19.07
  -2  -5   7   25.67   27.22
  -2  -5  -7    0.61   25.62
   4  -2  -7   32.54   25.20
   4   2   7   16.75   18.27
  -4  -2  -7   30.64   18.53
  -4   2  -7  -21.26   19.94
  -4  -2  -7   16.02   26.67
  -4   2   7   15.01   17.83
   4  -2   7   13.17   18.90
  -4  -2   7   28.71   20.48
   4  -2  -7   26.06   19.10
   4   2  -7    2.25   21.12
  -8  19   0  -21.78   17.93
   8  19   0    4.52   27.32
  -8 -19   0  -22.73   23.21
   8 -19   0   59.66   27.86
  11  15  -2   68.07   21.23
 -11  15  -2   49.35   16.39
  11  15   2   74.53   21.71
  11 -15  -2   61.05   34.20
 -11  15   2   67.99   21.05
 -11 -15  -2   91.28   41.40
  11 -15   2   42.52   22.80
  11  15  -2   52.63   21.89
 -10 -17  -1  381.96   61.59
  10 -17  -1  386.63   55.25
 -10  17   1  452.95   38.27
  10  17  -1  374.00   48.12
  10  17   1  353.63   50.29
 -10  17  -1  428.77   35.48
 -10 -17   1  390.87   59.76
  10 -17   1  381.05   55.61
  11  -6   5   88.12   26.19
  11  -6  -5  151.20   21.36
 -11   6  -5  150.51   21.41
  11   6   5  118.11   22.54
  11  -6  -5  166.64   32.51
  11   6  -5  162.56   20.94
 -11  -6  -5   74.56   38.54
  11   6  -5   91.30   19.37
  -7  -8   6  158.01   47.58
  -7   8  -6  159.14   25.19
   7  -8  -6  166.01   33.22
  -7   8   6  220.78   27.23
  -7  -8  -6  191.41   41.18
   7   8  -6  139.05   27.81
   7  -8   6  187.57   32.12
   7   8   6  218.76   35.40
 -14 -11  -1  158.96   35.53
  14  11   1   84.25   19.48
  14 -11  -1  133.55   34.90
  14  11  -1   87.39   24.61
  14 -11   1  130.70   29.84
  14  11  -1   87.43   16.61
  14  -7  -3   12.12   20.97
  14   7  -3   -7.06   11.72
  14   7   3   27.56   15.62
  14  -7   3    4.15   18.53
  14   7  -3  -11.69   18.82
  16  -5   0   31.51   23.91
  16  -4   1    0.92   20.21
  16   4   1    3.46   18.60
  16   4  -1    5.85   18.68
  16  -4  -1   -7.49   20.14
  13  13   1   15.74   16.80
  13 -13  -1  -16.39   23.31
 -13 -13  -1  -31.54   28.56
  13  13  -1   25.49   17.89
  13 -13   1   23.52   20.50
  13  13  -1   18.85   18.05
  -2 -18  -4  -13.63   41.82
   2 -18   4   32.48   22.13
  -2 -18   4    0.04   26.94
  -2  18   4    1.59   20.13
   2 -18  -4    9.36   31.25
   2  18  -4   19.17   29.78
  -2  18  -4    9.36   21.82
   2  18   4   -2.76   27.24
  -2  12  -6    5.39   18.73
   2 -12   6    3.40   22.47
   2 -12  -6  -14.61   23.14
  -2 -12   6   -3.13   25.89
  -2 -12  -6   14.35   24.95
   2  12   6   12.30   18.80
   2  12  -6  -11.27   20.41
  -2  12   6   23.27   21.92
   9  18   1  153.84   27.18
  -9  18  -1   78.02   25.09
  -9 -18   1  127.71   32.59
   9 -18  -1  110.23   33.91
   9 -18   1  143.06   34.67
  -9  18   1   96.00   26.96
  -9 -18  -1  149.42   43.42
   9  18  -1  111.57   24.82
   9   3   6    9.11   11.41
   9  -3  -6   57.54   19.71
   9  -3   6   52.45   18.69
  -9  -3  -6   39.43   33.87
  -9   3  -6   78.17   21.71
   9  -3  -6   82.88   24.94
   9   3  -6   70.42   18.59
  15   9   0  -20.91   19.46
  15  -9   0   30.45   20.66
  15   0  -3   28.32   21.80
  15   0   3    5.28   20.35
  13 -12   2  116.81   25.90
  13  12   2   37.36   18.47
 -13 -12  -2  -14.33   39.35
  13  12  -2   50.66   22.01
  13  12  -2   19.55   15.40
  13 -12  -2   34.45   26.95
 -13  -6  -4  145.44   46.81
  13  -6  -4  125.04   26.94
  13  -6   4  116.16   24.73
  13   6  -4  121.64   17.25
 -13   6   4  100.24   16.40
  13   6  -4   97.97   23.57
  13   6   4  120.55   16.22
   5  17   4  232.97   36.70
  -5 -17  -4  179.65   56.57
  -5  17  -4  191.02   31.02
  -5  17   4  217.30   38.11
  -5 -17   4  207.78   36.38
   5  17  -4  225.22   36.48
   5 -17   4  244.65   37.03
   5 -17  -4  151.51   48.57
   0 -21   2  150.64   33.40
   0 -21  -2  232.61   54.62
   0  21  -2  265.75   37.29
   0 -21   2  217.79   35.32
   0  21   2  222.73   43.91
   0   6  -7  -13.20   24.37
   0  -6   7    6.07   26.63
   0   6   7   11.46   14.77
   0  -6  -7   14.95   24.23
   0  -6  -7   -2.90   20.73
  15   1  -3   66.05   28.01
  15  -1   3   79.23   32.02
  15   1   3   93.33   27.99
  15  -1  -3  112.43   28.67
 -11 -16   1 1206.96  101.06
 -11 -16  -1 1284.69  122.23
  11 -16  -1 1297.05  105.35
  11  16  -1 1030.55   83.26
  11  16   1 1101.76   74.07
 -11  16  -1 1104.32   61.50
  11 -16   1 1296.64  100.51
 -11  16   1 1084.25   66.76
 -11  11   4  248.89   23.39
  11  11  -4  230.25   22.63
  11 -11   4  216.96   26.72
 -11 -11  -4  210.67   45.99
 -11  11  -4  246.26   23.58
  11  11  -4  273.78   30.50
  11 -11  -4  239.88   38.93
  11  11   4  240.22   27.46
  13  10  -3  -16.77   16.78
  13  10  -3   -0.35   12.96
 -13 -10  -3  -41.71   28.37
  13 -10  -3  -27.65   22.54
  13  10   3   -9.73   19.59
  13 -10   3   17.81   17.58
  12 -15   0   -3.13   27.83
 -12 -15   0   17.96   31.81
  12  15   0   -1.30   15.15
  12  12   3    8.42   22.89
 -12 -12  -3    6.36   26.29
  12 -12   3  -14.86   16.01
  12  12  -3   11.13   13.03
  12 -12  -3   20.06   23.42
 -12  12   3    7.39   13.31
  12  12  -3   -2.19   14.99
  12   9  -4  110.40   23.27
  12  -9  -4   74.20   33.17
  12   9  -4   61.38   19.68
 -12  -9  -4  193.94   48.66
 -12   9   4  108.24   18.26
  12   9   4   98.96   19.64
  12  -9   4  101.72   23.51
  -4 -21   1   17.32   22.02
   4  21   1  -45.81   28.38
  -4 -21   1    7.66   17.08
  -4  21  -1   38.86   23.62
  -4  21   1    8.83   20.27
   4 -21   1  -13.87   21.87
   4 -21  -1  -18.63   25.84
   4 -21   1   18.69   20.33
   4  21  -1   -4.42   21.88
  -4 -21  -1   18.52   25.24
  12   0  -5    5.40   13.02
  12   0   5  -18.43   11.44
  12   0  -5   31.96   14.77
  12   0   5  -24.15   17.42
   4  15  -5   -3.93   23.05
  -4  15  -5    8.13   24.68
   4  15   5   -4.79   21.74
  -4 -15   5  -43.93   30.01
   4 -15  -5   28.09   31.71
   4 -15   5   -9.19   22.89
  -4 -15  -5  -37.33   30.27
  -4  15   5  -16.67   23.28
   4  -3   7   10.84   25.24
  -4  -3   7    6.39   26.86
   4  -3  -7    3.49   20.37
  -4   3  -7   25.08   23.68
  -4   3   7    9.09   18.12
   4   3  -7   31.56   21.55
  -4  -3  -7   -0.72   20.16
   4  -3  -7   -4.05   19.54
   4   3   7   13.46   16.83
  -4  -3  -7   14.24   25.84
  -1  21  -2 1084.15   98.16
  -1 -21   2 1164.24   88.04
   1  21   2 1303.72  106.05
   1 -21  -2 1261.69  122.15
  -1 -21   2  927.42   81.72
   1 -21   2 1021.24   83.08
  -1 -21  -2 1259.59  125.36
   1 -21   2 1231.67   83.02
  -1  21   2 1252.93  106.35
   1  21  -2 1192.85   88.62
  -1   6   7    9.33   15.67
  -1   6  -7  -32.27   19.17
   1   6  -7   -9.22   19.24
   1   6   7    3.17   14.07
  -1  -6  -7    4.01   24.11
   1  -6  -7   12.55   21.71
   1  -6  -7  -39.98   21.23
  -1  -6   7  -26.44   22.95
   1  -6   7   29.60   21.35
  -1  -6  -7  -48.24   26.57
  12   1   5    7.83   25.05
  12  -1  -5   13.34   17.55
  12   1  -5   43.40   18.97
  12   1  -5    1.95   16.32
 -12   1  -5   -7.80   14.95
  12  -1   5   16.27   18.53
  12  -1  -5    8.96   20.70
  12   1   5   22.46   15.08
  -9  16  -3  467.68   41.06
  -9 -16  -3  403.54   67.54
   9  16   3  477.50   57.25
   9 -16   3  383.15   39.21
  -9  16   3  467.12   45.14
   9  16  -3  370.17   33.05
   9 -16  -3  435.77   69.46
   9  16  -3  493.36   47.10
  -5 -20   2   70.18   21.79
   5 -20  -2   44.79   35.68
   5  20  -2  148.97   28.09
   5 -20   2   89.61   27.91
   5  20   2  106.79   31.60
  -5 -20  -2  121.44   34.76
   5 -20   2  123.07   30.29
  -5  20   2   39.20   36.82
  -5  20  -2  105.95   28.74
  -5 -20   2    9.20   24.24
   7  13   5  645.16   52.31
   7 -13  -5  599.98   80.05
   7 -13   5  625.47   68.42
  -7 -13   5  579.06   65.71
  -7  13   5  578.38   57.39
  -7 -13  -5  610.30   77.24
   7  13  -5  633.65   57.17
  -7  13  -5  643.63   53.54
  15  -7   2  234.47   36.42
  15   7  -2  199.36   29.87
  15  -7  -2  207.19   38.36
  15   7   2  231.94   35.69
  15   2   3  392.95   53.66
  15  -2   3  366.89   44.57
  15   2  -3  428.63   46.50
  15  -2  -3  387.01   47.95
  14  10   2   90.25   17.22
 -14 -10  -2  126.72   37.21
  14  10  -2  119.23   26.32
  14  10  -2   82.43   17.76
  14 -10  -2  146.61   31.35
  14 -10   2  101.69   32.11
   0  20  -3   11.83   22.85
   0 -20   3    8.73   23.28
   0  20   3  -35.33   29.38
   0 -20  -3   31.93   28.83
   0  16  -5   19.06   23.13
   0 -16  -5   -2.26   30.44
   0  16   5   16.78   26.39
   0 -16   5   12.91   22.30
  -8  15   4  193.69   31.56
   8 -15  -4  165.20   48.55
   8  15  -4  280.69   41.38
   8  15   4  178.65   31.12
  -8 -15   4  175.01   44.89
  -8 -15  -4  173.45   45.28
  -8  15  -4  229.00   30.53
   8 -15   4  147.70   25.65
   8  12   5   38.18   25.43
  -8 -12  -5   35.83   32.30
  -8  12   5   62.22   18.01
   8  12  -5   52.91   26.74
   8 -12   5  -12.96   18.57
   8 -12  -5   86.26   32.11
  -8  12  -5   58.42   16.84
  -8 -12   5   51.07   28.65
 -10  15   3  611.55   44.81
  10  15  -3  564.07   44.26
 -10  15  -3  698.64   47.23
  10 -15   3  644.98   60.62
  10 -15  -3  627.93   84.74
 -10 -15  -3  759.01  104.46
  10  15   3  757.31   71.30
  10  15  -3  730.50   64.41
 -10  -9  -5  194.38   52.32
 -10   9   5  321.25   29.39
  10   9  -5  316.99   32.35
  10  -9   5  303.36   31.95
 -10   9  -5  266.60   25.91
  10  -9  -5  279.83   44.14
  10   9   5  344.73   35.75
   3   5  -7  588.08   60.86
   3  -5  -7  613.69   59.28
   3  -5   7  668.97   64.96
  -3   5  -7  629.46   61.51
  -3  -5   7  586.12   63.88
   3  -5  -7  583.67   63.34
   3   5   7  534.70   42.40
  -3  -5  -7  538.74   60.72
  -3  -5  -7  684.72   64.37
  12  -2  -5   11.45   20.94
  12   2  -5    0.55   14.55
  12   2   5   27.85   15.71
  12  -2  -5   40.53   17.05
  12   2  -5   27.84   16.98
 -12   2  -5   19.14   15.50
  12  -2   5   -1.22   18.74
  12   2   5   25.73   20.47
  -9  14   4  302.60   28.63
   9 -14  -4  226.77   41.49
   9  14   4  270.43   33.22
  -9  14  -4  278.53   31.72
  -9 -14  -4  239.70   55.52
   9  14  -4  317.97   35.70
   9 -14   4  207.30   32.45
  -8 -19   1   41.87   25.05
   8  19  -1   58.17   23.67
  -8  19  -1   38.93   22.09
   8 -19   1   63.11   30.46
   8 -19  -1   43.05   28.59
  -8 -19  -1   42.48   29.47
  -8  19   1   48.25   19.30
   8  19   1   65.16   24.24
  -8 -17  -3   35.68   32.67
   8  17  -3   60.66   29.34
  -8  17  -3   15.37   21.10
  -8  17   3   16.46   23.09
   8 -17  -3   12.61   35.52
   8  17   3   36.53   30.59
   8 -17   3   35.07   20.61
   9  -4  -6  604.04   46.92
   9  -4   6  488.51   34.25
  -9   4  -6  575.58   49.67
   9   4  -6  469.75   45.22
  -9  -4  -6  459.23   62.23
   9   4   6  616.17   41.33
   9  -4  -6  483.99   55.30
  -1  20  -3  105.10   28.55
   1 -20  -3  113.81   48.39
   1  20  -3  131.52   38.87
  -1  20   3   95.91   30.88
   1 -20   3  105.18   34.15
  -1 -20   3  124.85   27.02
   1  20   3   92.34   31.93
  -1 -20  -3   71.48   49.58
  -1 -16  -5  233.22   56.39
   1 -16   5  265.04   50.68
   1 -16  -5  309.08   54.64
  -1  16  -5  307.52   47.28
   1  16   5  296.99   38.52
  -1 -16   5  295.79   44.24
   1  16  -5  265.67   50.22
  -1  16   5  313.23   38.73
  -7  19   2  103.58   32.98
   7 -19   2  102.36   25.59
   7  19  -2   88.66   29.10
   7 -19  -2  117.74   32.48
  -7 -19   2   85.44   25.54
   7  19   2  165.29   39.20
  -7  19  -2   92.84   29.02
  -7 -19  -2  121.52   43.99
  16  -5   1   49.75   22.26
  16   5  -1   24.40   21.12
  16   5   1   75.02   28.35
  16  -5  -1   38.73   24.33
  -3 -18   4  382.95   56.68
  -3  18   4  300.36   46.32
   3  18  -4  385.99   61.68
   3 -18   4  335.01   47.62
  -3  18  -4  386.30   44.06
  -3 -18  -4  293.72   62.56
   3 -18  -4  278.66   64.22
   3  18   4  350.72   44.42
   0  22   0  960.01   76.41
   0 -22   0  745.59   95.58
   3  12   6   63.06   27.56
  -3 -12  -6  -17.57   29.29
   3 -12  -6   33.73   35.97
  -3  12   6   67.93   26.42
  -3  12  -6   61.04   21.51
   3 -12   6   39.57   27.95
  -3 -12   6    4.62   35.01
   3  12  -6   45.84   22.79
   2  21  -2   16.40   22.29
   2 -21  -2  -15.13   28.21
  -2 -21   2    9.24   21.13
   2  21   2   12.03   25.60
   2 -21   2   27.27   20.51
   2 -21   2    6.04   21.40
  -2 -21   2   29.14   18.84
  -2  21  -2  -16.51   21.00
  -2  21   2   25.75   25.07
  -2 -21  -2  -12.69   30.30
  -2  -6  -7  875.79   68.06
  -2   6  -7  781.60   61.76
   2  -6   7  798.67   77.40
   2   6   7  661.37   43.33
   2  -6  -7  799.08   65.99
   2  -6  -7  774.22   79.03
  -2  -6   7  814.37   72.49
  -2  -6  -7  706.06   71.33
  -2   6   7  699.66   55.47
   6 -14   5    8.65   23.80
  -6 -14  -5   88.16   35.81
  -6  14   5    5.90   23.73
  -6 -14   5   -3.51   26.58
   6  14  -5    1.99   21.28
  -6  14  -5   15.54   17.05
   6  14   5   62.60   20.80
   6 -14  -5  -27.99   34.83
   5 -21   0 1004.98  105.22
  -5 -21   0  874.17   99.82
  -5  21   0 1135.44   88.04
   5 -21   0  923.09   66.17
   5  21   0  939.68   83.05
  12  14  -2  955.11   70.14
 -12  14   2 1008.16   64.38
  12 -14   2 1004.97   83.34
  12  14   2  921.24   71.77
  12 -14  -2  990.34   90.27
  12  14  -2 1100.56   68.09
 -12 -14  -2 1109.69  115.63
  -5   0  -7    0.56   21.91
   5   0  -7  -19.86   19.58
   5   0   7  -25.49   22.72
  -5   0   7   -4.28   18.96
  -5   0  -7    2.77   19.33
  15  -9   1   37.66   31.14
  15  -9  -1   31.03   33.18
  15   9  -1   75.98   26.30
  15   9   1   87.47   25.25
  15  -3   3   89.22   24.80
  15   3   3   98.97   25.33
  15  -3  -3    5.40   28.84
  15   3  -3   40.67   24.79
  -4  -4  -7    3.80   20.87
   4  -4  -7   -4.48   20.21
   4   4   7    9.21   15.97
   4  -4  -7  -25.39   19.51
  -4  -4   7  -11.48   26.73
   4  -4   7  -19.11   27.03
  -4   4  -7  -14.08   18.60
   4   4  -7    9.97   19.27
  -4  -4  -7  -11.24   23.36
   8   7   6 1116.05   71.41
   8  -7  -6 1006.75   76.18
   8  -7  -6  914.66   77.05
  -8   7  -6 1007.28   74.54
   8   7  -6  987.56   71.51
  -8  -7  -6  877.52   93.90
   8   7   6 1014.51   66.21
   8  -7   6 1003.64   79.15
  16   6   0  514.54   51.95
  16  -6   0  596.39   58.09
   1 -22   0   -4.55   27.86
  -1 -22   0    1.13   28.12
   1  22   0  -16.66   22.57
  -1  22   0   16.80   21.25
  16   0  -2 1179.74   88.29
  16   0   2 1161.83  106.34
   5 -19   3  113.68   27.61
  -5 -19  -3   79.15   41.33
   5  19   3  153.86   52.49
  -5 -19   3  140.22   34.17
   5  19  -3  116.78   37.46
   5 -19   3  100.06   22.43
   5 -19  -3  167.16   47.57
  -5  19  -3  117.82   27.21
  -5  19   3  105.85   29.17
  -7 -20   0   12.54   22.69
   7  20   0  -25.64   21.30
  -7  20   0  -17.07   19.02
   7 -20   0   30.79   26.22
   7  16  -4   -5.39   22.19
   7 -16  -4   48.16   30.52
   7 -16   4    0.37   21.95
  -7  16   4   22.76   21.06
  -7 -16  -4   20.90   29.39
   7  16   4   -8.52   25.57
  -7  16  -4    8.32   20.17
  -7 -16   4   15.36   24.06
  -5  -1  -7  193.58   37.64
  -5  -1   7  148.20   33.25
   5   1  -7  261.01   38.61
  -5   1   7  185.00   33.16
  -5  -1  -7  275.00   40.61
   5   1   7  235.59   34.66
  -5   1  -7  254.24   31.52
   5  -1  -7  201.12   32.44
   5  -1   7  236.40   31.47
  -5   1  -7  123.42   33.36
 -11   7  -5    7.70   14.06
  11  -7   5  -17.39   17.19
  11   7  -5   13.02   18.32
  11  -7  -5  -24.04   18.63
  11   7   5    5.41   12.45
 -11  -7  -5  -26.83   26.96
 -11   7   5   27.41   16.10
  16   1   2   88.47   26.89
  16   1  -2   88.86   25.44
  16  -1  -2   97.47   25.27
  16  -1   2  103.92   27.33
  12  15   1   13.18   20.62
  12 -15   1   19.22   21.98
  12  15  -1   28.06   21.17
 -12 -15   1   33.07   31.82
 -12 -15  -1   48.63   36.71
  12 -15  -1   21.24   24.88
  12   3  -5    8.95   13.14
  12   3  -5   11.66   15.01
  12   3   5   -5.15   13.31
 -12   3  -5   13.64   11.79
  12  -3  -5  -16.57   15.54
  12  -3   5    4.33   17.01
  12  -3  -5  -25.26   16.33
  12   3   5  -28.72   18.79
  -6  10   6    2.22   22.18
   6  10  -6  -15.29   19.76
   6 -10   6   17.48   22.11
   6  10   6  -31.69   19.80
  -6  10  -6  -29.15   21.71
   6 -10  -6  -35.64   29.80
  -6 -10  -6  -49.04   32.31
  -6 -10   6   -8.53   26.83
  -2 -20  -3  308.48   65.40
  -2  20  -3  344.68   52.84
   2 -20  -3  231.74   54.69
  -2 -20   3  342.47   40.76
   2  20  -3  248.47   53.70
  -2  20   3  385.54   45.17
   2  20   3  419.02   64.97
   2 -20   3  385.41   48.51
   2 -16   5  875.76   82.98
  -2 -16   5 1018.67  105.25
  -2 -16  -5 1001.11  129.38
  -2  16  -5  981.09   76.41
   2 -16  -5  955.71  119.68
   2  16   5  942.11   76.46
   2  16  -5  912.03   81.22
  -2  16   5  917.67   72.55
  14 -12   0  -20.97   23.00
  14  12   0  -15.41   15.05
  14   0   4   66.67   30.36
  14   0  -4   52.19   24.95
   9  11  -5   93.66   23.60
  -9  11  -5   88.91   21.66
  -9  11   5  117.83   19.50
   9 -11   5   45.67   19.24
  -9 -11  -5   84.60   38.68
   9  11   5  104.93   22.09
   9 -11  -5   95.77   31.57
  10 -13  -4   -0.66   23.82
  10 -13   4   14.20   14.04
  10  13   4    5.51   16.49
 -10  13  -4   13.38   14.94
 -10  13   4    0.76   16.51
  10  13  -4   -2.36   18.01
 -10 -13  -4  -33.40   31.42
   5  11   6   26.58   19.72
  -5 -11   6    2.68   24.67
  -5  11   6    7.57   18.09
  -5 -11  -6   -1.62   25.47
  -5  11  -6  -11.45   21.53
   5 -11   6   14.22   27.46
   5 -11  -6   -8.41   27.61
   5  11  -6  -18.88   25.62
   5  -2  -7  -16.98   19.22
  -5   2  -7    3.48   24.40
   5  -2  -7  -18.03   24.95
   5   2   7   -7.36   21.21
   5  -2   7    4.28   25.14
  -5  -2   7   10.58   27.58
  -5  -2  -7   -3.93   23.06
  -5  -2  -7  -10.90   19.97
   5   2  -7  -25.81   19.19
  14   8  -3  148.69   18.31
  14  -8   3  113.35   28.59
 -14  -8  -3  208.89   41.35
  14  -8  -3  153.79   32.08
  14   8  -3  179.38   29.39
  14   1  -4   34.34   18.14
  14  -1   4   46.19   21.53
  14   1   4   12.14   23.51
  14  -1  -4   78.47   23.60
 -11  14   3   -6.99   15.99
 -11 -14  -3   34.97   29.69
  11  14   3  -20.43   21.04
  11  14  -3    8.31   15.53
  11  14  -3    1.76   17.06
  11 -14  -3  -32.29   23.55
  11 -14   3   -4.51   16.31
 -11  14  -3  -11.10   13.43
  16  -2  -2   89.93   23.46
  16   2   2   42.09   25.29
  16  -2   2   77.26   25.33
  16   2  -2   30.33   22.58
  13   7  -4  334.47   30.95
  13  -7   4  298.81   44.30
  13   7  -4  356.95   34.88
  13  -7  -4  325.17   50.66
 -13  -7  -4  302.61   56.71
 -13   7   4  322.75   24.78
  13   7   4  345.15   24.45
   0   7  -7   15.88   17.77
   0  -7   7   19.41   21.09
   0  -7  -7  -40.46   25.83
   0  -7  -7   -7.08   20.94
  -2 -22   0   95.21   30.62
  -2  22   0   77.91   32.90
   2  22   0   51.05   29.99
   2 -22   0   56.51   36.61
   7  18   3  254.42   48.52
   7 -18   3  144.49   30.47
   7  18  -3  244.91   35.95
   7 -18  -3  132.52   49.49
   7 -18   3  196.83   34.38
  -7 -18   3  198.92   40.69
  -7  18   3  187.10   37.34
  -7  18  -3  196.54   36.43
  -7 -18  -3  134.72   46.95
  -7  -9   6    0.44   24.32
   7   9  -6   16.82   19.68
  -7  -9  -6  -35.34   30.25
   7   9   6    2.18   18.28
   7  -9   6   -0.71   20.36
  -7   9  -6  -37.21   19.09
  -7   9   6   11.62   17.82
   7  -9  -6  -17.85   26.93
  -9   5  -6   12.93   18.81
   9  -5  -6    5.53   22.61
  -9  -5  -6  -23.17   31.75
   9   5  -6   41.14   15.56
   9  -5  -6   -9.92   24.54
   9  -5   6    3.98   14.82
   9   5   6   18.72   18.66
  -1  -7  -7  -12.91   24.53
  -1  -7  -7    3.16   19.65
  -1  -7   7    5.62   22.60
   1  -7  -7  -15.85   21.44
  -1   7   7  -14.54   14.38
   1  -7   7  -24.28   20.45
   1   7  -7   34.42   19.35
   1  -7  -7    9.49   21.83
  -1   7  -7  -20.24   19.01
  15  -4   3   11.68   29.13
  15   4   3   30.16   22.98
  15  -4  -3   44.25   26.84
  15   4  -3   50.38   23.01
  14  -2   4  -35.32   23.32
  14   2  -4   -5.06   15.76
  14  -2  -4   24.23   21.03
  14   2   4   -8.70   25.20
  -3 -21  -2  836.90  105.35
   3 -21   2  587.13   60.50
  -3  21  -2  602.81   68.81
  -3 -21   2  620.44   62.91
  -3 -21   2  552.17   55.65
   3  21   2  821.38   74.10
  -3  21   2  774.12   71.18
   3 -21   2  827.87   73.74
   3 -21  -2  751.41   83.57
   3  21  -2  704.96   65.76
  13  14   0   -1.84   17.93
  13 -14   0    6.58   22.45
 -13 -14   0  -23.97   25.91
   0  22   1  -14.76   25.48
   0 -22   1  -10.15   20.83
   0 -22  -1   32.87   24.36
   0  22  -1  -14.78   21.55
   0 -22   1    1.37   16.65
  -3   6  -7   36.62   19.96
   3  -6  -7   -0.36   26.05
  -3  -6   7   20.58   31.03
   3   6   7    7.12   15.81
  -3  -6  -7   10.42   21.81
   3   6  -7    3.57   20.60
   3  -6   7   41.36   21.57
   3  -6  -7   58.54   28.49
  -3  -6  -7   17.39   23.40
   0  13  -6  724.25   57.90
   0 -13  -6  609.12   93.33
   0 -13   6  645.57   65.02
   0  13   6  588.38   58.75
   5 -21   1   27.47   20.56
   5 -21   1   18.03   20.94
   5  21   1  -12.87   24.82
  -5 -21  -1   -0.79   25.40
   5 -21  -1  -10.48   25.40
  -5  21   1    6.14   21.16
   5  21  -1   21.79   22.25
  -5 -21   1   13.65   18.19
  -5  21  -1    2.52   24.22
   5  15  -5  270.24   46.36
  -5  15  -5  248.69   31.68
  -5 -15  -5  263.66   50.22
  -5 -15   5  199.43   42.25
   5  15   5  251.20   33.60
   5 -15   5  170.95   41.35
   5 -15  -5  189.62   47.19
  -5  15   5  247.23   33.05
  12   4  -5   25.78   16.12
  12   4  -5   19.25   13.50
 -12  -4  -5   32.20   29.27
  12  -4  -5   25.78   17.86
 -12   4  -5   28.34   15.42
  12   4   5   48.10   16.00
  12  -4  -5   15.41   23.41
  12  -4   5   33.01   22.05
  -5  -3  -7   56.91   25.23
  -5  -3   7   97.61   26.71
   5  -3  -7   22.75   25.25
  -5  -3  -7   86.00   27.70
   5   3  -7   52.48   24.26
   5  -3   7   83.61   31.18
   5   3   7   77.75   21.33
   5  -3  -7   73.24   24.76
  -5   3  -7   83.36   23.21
  -4  -5  -7   11.85   21.24
   4   5  -7    0.26   23.95
   4  -5  -7    5.80   22.09
  -4  -5   7    4.22   23.84
  -4   5  -7   43.92   24.40
   4  -5   7   15.32   23.05
   4  -5  -7    6.76   20.68
  -4  -5  -7    6.78   22.21
   4   5   7    4.79   15.47
  16   6   1   -5.96   27.77
  16  -6   1   24.83   22.86
  16   6  -1   30.24   20.04
  16  -6  -1   -0.11   26.69
   1 -22   1  321.76   38.33
  -1  22   1  374.80   59.60
   1  22  -1  439.54   49.15
  -1 -22  -1  337.72   56.78
  -1 -22   1  305.70   37.52
   1 -22  -1  400.55   54.46
   1  22   1  455.00   58.48
  -1  22  -1  376.98   52.83
   1 -22   1  342.34   52.66
  -1 -22   1  428.53   56.44
  16  -3   2  201.09   46.17
  16   3   2  257.16   38.19
  16   3  -2  221.82   33.33
  16  -3  -2  228.97   35.80
   1  13   6    2.04   29.25
   1  13  -6   50.51   22.60
  -1 -13   6   39.63   24.31
   1 -13  -6   65.51   30.66
  -1  13   6    5.90   26.50
  -1 -13  -6  -34.91   33.17
  -1  13  -6   45.75   22.13
   1 -13   6  -17.73   23.46
  -7  20  -1  312.71   34.43
  -7 -20   1  302.27   41.93
  -7  20   1  364.67   42.00
   7 -20   1  253.67   41.38
  -7 -20  -1  311.21   51.86
   7  20  -1  301.69   41.54
   7 -20  -1  286.43   48.89
   7  20   1  356.89   41.28
  15  10   0  -28.85   23.76
  15 -10   0   17.26   22.95
  15   8  -2    8.68   18.52
  15  -8   2   30.60   23.22
  15  -8  -2    8.96   22.27
  15   8   2   57.83   23.85
  -4  18  -4  458.29   50.72
  -4 -18   4  462.98   67.40
   4  18   4  604.95   56.57
   4 -18   4  490.27   67.11
   4 -18  -4  488.47   77.25
  -4 -18  -4  495.65   73.61
   4  18  -4  577.29   63.02
  -4  18   4  460.09   59.61
  -4  12  -6  -29.72   21.82
  -4 -12  -6  -47.07   32.17
  -4  12   6   19.84   21.78
   4  12   6   23.93   23.86
  -4 -12   6    2.20   24.58
   4 -12  -6    6.32   24.25
   4 -12   6  -15.86   24.18
   4  12  -6   14.46   21.29
   6  17   4   12.53   21.95
  -6 -17  -4  -17.93   31.06
   6  17  -4  -16.10   22.80
  -6 -17   4   26.50   22.91
   6 -17  -4  -18.33   33.70
   6 -17   4   49.50   22.59
  -6  17   4   28.82   20.07
  -6  17  -4   -7.30   21.93
   3  20  -3  196.25   46.35
  -3 -20  -3  240.18   64.67
  -3  20   3  195.03   46.09
  -3  20  -3  272.69   43.71
   3 -20  -3  136.73   45.77
  -3 -20   3  255.28   43.79
   3  20   3  263.44   56.05
   3 -20   3  258.95   38.01
   3 -16   5  219.21   40.50
   3  16  -5  209.76   37.30
  -3 -16  -5  168.02   46.79
  -3  16  -5  227.40   33.00
   3 -16  -5  177.76   47.00
  -3 -16   5  107.07   38.87
   3  16   5  223.08   43.19
  -3  16   5  168.08   33.15
  12 -10   4  288.56   38.59
 -12 -10  -4  325.06   58.72
  12  10  -4  303.99   29.22
  12 -10  -4  257.13   42.54
 -12  10   4  265.29   27.71
  12  10  -4  293.13   28.49
  12  10   4  301.94   27.95
  14 -12  -1   72.12   29.68
  14  12  -1   53.22   17.80
  14  12   1   78.50   19.70
  14 -12   1   63.28   26.21
 -14 -12  -1  104.53   41.72
  14  12  -1   79.93   21.90
   2  -7  -7  -36.91   28.09
   2  -7  -7  -22.61   21.40
  -2  -7  -7    0.28   20.21
   2  -7   7  -14.72   26.23
  -2   7  -7   25.67   18.22
  -2  -7   7    2.51   22.84
  -2  -7  -7  -35.15   25.75
  14   3   4  112.89   27.77
  14  -3  -4   73.87   23.80
  14  -3   4  109.76   30.76
  14   3  -4   93.69   20.68
  14   3  -4   63.44   15.33
  16   7   0   29.23   20.50
  16  -7   0   10.28   29.75
  13  11  -3   95.02   22.42
 -13 -11  -3   80.53   39.47
  13  11   3   65.80   27.77
  13  11  -3   78.15   22.32
  13 -11   3  114.58   29.73
  13 -11  -3  104.82   30.00
   6 -20  -2   -3.47   31.81
  -6  20   2  -10.06   22.17
   6 -20   2   21.25   21.10
   6 -20   2   19.11   24.86
   6  20  -2   44.70   26.97
  -6 -20   2   11.80   16.64
  -6 -20   2  -25.53   23.09
  -6  20  -2   50.48   19.33
  -6 -20  -2    9.28   28.48
   6  20   2  -25.53   26.20
  10 -18   0   81.19   34.86
 -10  18   0   85.64   21.43
 -10 -18   0   76.73   35.24
  10  18   0   52.72   23.94
   3 -22   0   -7.83   29.74
  -3  22   0    7.79   19.98
  -3 -22   0  -19.35   22.62
   3  22   0  -41.19   22.68
   3 -22   0   12.52   17.13
 -10   0  -6  -13.76   18.70
  10   0  -6   -4.43   14.85
  10   0   6   11.93   18.10
  10   0  -6    3.55   13.78
  -2 -22  -1   43.02   37.53
   2 -22   1   29.99   24.85
   2  22   1   99.47   28.30
  -2  22   1   25.48   31.46
  -2 -22   1    7.83   28.60
  -2 -22   1    5.30   16.14
   2  22  -1   13.32   25.55
  -2  22  -1   56.70   22.99
   2 -22  -1   53.25   36.86
   2 -22   1   47.05   20.80
   2 -13   6  -16.38   21.80
  -2 -13   6  -24.83   23.25
   2  13   6  -16.68   20.95
   2  13  -6  -18.13   20.49
  -2 -13  -6    1.29   32.80
  -2  13   6   30.03   18.46
   2 -13  -6    0.33   31.85
  -2  13  -6    6.97   24.24
  -8   8  -6   31.54   16.05
   8  -8   6    6.63   22.05
  -8   8   6    5.22   20.50
   8  -8  -6   -6.22   21.96
  -8  -8   6   -0.93   25.92
  -8  -8  -6  -51.03   36.26
   8   8  -6   54.57   19.69
   8   8   6   34.26   22.82
  11 -12  -4   62.82   32.78
 -11 -12  -4  128.73   32.38
  11  12   4   43.54   22.23
 -11  12  -4   58.82   12.86
  11  12  -4   14.73   24.47
  11 -12   4   20.10   20.76
 -11  12   4   -0.45   17.71
  10  17  -2   41.49   25.39
 -10  17  -2   17.57   18.05
  10 -17   2   57.01   21.65
 -10  17   2   69.70   22.42
 -10 -17  -2  -13.73   43.07
 -10 -17   2    4.80   27.51
  10  17   2   53.79   27.01
  10 -17  -2    9.39   29.80
 -10 -10  -5  254.55   53.42
 -10  10  -5  210.32   25.10
  10 -10   5  117.80   24.89
  10 -10  -5  205.95   35.77
  10  10   5  185.84   26.28
 -10  10   5  223.45   24.09
  10  10  -5  178.74   28.59
  10  -1  -6   27.29   21.51
 -10  -1  -6   61.23   23.04
 -10   1  -6   80.15   21.38
  10  -1  -6   59.08   23.39
  10   1   6   45.64   18.73
  10   1  -6   38.42   18.99
  10   1  -6   49.03   20.64
  10  -1   6   69.42   23.33
   5  -4   7  -20.57   20.34
   5  -4  -7  -16.24   19.63
  -5   4  -7   27.12   22.57
   5  -4  -7   -8.12   17.75
  -5  -4  -7   18.97   20.92
  -5  -4   7   25.48   23.30
   5   4   7   14.48   13.42
  -5  -4  -7  -13.25   24.00
   5   4  -7   -0.64   18.79
  15  -5   3  250.28   39.83
  15   5   3  245.65   41.35
  15  -5  -3  274.15   43.77
  15   5  -3  273.88   36.25
  14  11  -2   15.39   17.01
  14  11   2   24.73   14.87
  14 -11  -2   32.53   24.41
 -14 -11  -2  -36.37   28.97
  14 -11   2   37.73   19.97
  14  11  -2   -0.05   14.89
 -11  17   0  264.50   28.28
  11  17   0  265.63   31.97
  11 -17   0  226.67   42.55
 -11 -17   0  314.20   51.55
  11  -8   5   85.86   23.59
 -11   8  -5   65.01   20.16
  11   8  -5   64.52   20.35
  11   8   5   95.27   22.19
 -11   8   5  107.34   16.76
 -11  -8  -5    6.05   42.44
  11  -8  -5   80.19   33.99
  16   4   2 1097.97   94.05
  16   4  -2 1122.85   82.71
  16  -4   2 1174.88   92.67
  16  -4  -2 1004.54  103.33
  13  14   1   27.27   18.46
  13 -14  -1  -51.55   29.88
 -13 -14  -1   47.12   29.03
  13  14  -1  -18.83   22.84
  13 -14   1   41.96   21.76
  13  14  -1   32.65   18.89
  13 -13   2  203.44   37.40
 -13 -13  -2  186.10   45.86
  13  13  -2  157.56   25.25
  13  13  -2  132.48   28.91
  13  13   2  184.36   27.66
   9  18  -2  101.28   31.53
  -9  18   2   84.59   28.24
   9 -18   2   58.07   24.06
  -9 -18  -2   36.14   36.55
  -9  18  -2  109.51   23.51
   9 -18  -2   86.74   33.51
  -9 -18   2   90.34   30.91
   9  18   2   90.09   26.93
  -9  -6  -6  277.16   54.77
   9  -6  -6  317.20   38.71
   9  -6  -6  236.81   42.20
   9   6   6  159.13   26.06
  -9   6  -6  293.61   27.36
   9   6   6  279.77   33.22
   9  -6   6  183.50   25.52
   9   6  -6  260.66   29.41
  12  13   3   13.15   22.07
 -12 -13  -3   11.68   30.62
 -12  13   3    8.11   14.53
  12 -13   3   30.06   23.08
  12  13  -3   17.60   17.46
  12  13  -3   14.91   16.43
  12 -13  -3   52.02   25.33
  12   5  -5   -7.78   14.81
  12   5  -5   11.27   15.23
  12  -5  -5  -34.10   17.03
  12  -5  -5  -19.10   18.20
 -12   5  -5    8.40   12.56
  12  -5   5   -6.52   20.31
 -12  -5  -5   19.17   26.56
  12   5   5    9.39   11.24
   9 -19   0   97.09   33.57
  -9 -19   0  118.67   35.12
  -9  19   0   96.86   21.89
   9  19   0  136.42   28.59
 -10  -2  -6   -8.50   16.98
  10  -2  -6   17.51   20.45
  10  -2   6   14.99   15.20
  10   2  -6   17.77   16.22
  10  -2  -6  -10.87   19.22
  10   2  -6   17.42   15.48
 -10   2  -6    2.69   18.69
 -10  -2  -6   24.68   24.41
   6 -21   0   -2.55   28.41
  -6 -21   0   19.57   26.25
  -6  21   0   25.44   24.23
   6  21   0  -22.63   22.62
  15  10   1  323.85   48.37
  15  10  -1  337.34   38.55
  15 -10  -1  338.07   46.54
  15 -10   1  368.88   45.71
  14   4  -4   99.16   20.04
  14  -4   4  135.09   27.14
  14   4   4   97.77   28.04
  14  -4  -4  126.28   26.05
  14   4  -4   64.39   15.81
   6   0   7   -3.61   20.25
   6   0  -7   16.45   19.18
  -6   0  -7   18.25   23.77
  -6   0  -7    6.10   21.21
  11  16   2   24.47   22.74
  11  16  -2   -9.60   10.95
  11  16  -2    8.80   22.47
  11 -16   2   -6.17   19.13
 -11 -16  -2  -12.92   28.12
  11 -16  -2   26.76   27.72
 -11  16  -2   34.40   14.25
 -11  16   2   -5.20   18.44
  13   8   4  130.52   20.75
  13   8  -4  163.16   20.36
  13  -8  -4  145.54   32.74
 -13   8   4  146.86   19.22
 -13  -8  -4  203.88   43.79
  13   8  -4  162.08   24.01
  13  -8   4  166.60   28.90
   0  19   4  -14.64   20.37
   0  19  -4   20.18   29.13
   0 -19  -4   15.39   29.54
   0 -19   4  -12.29   26.31
  -4  21  -2  340.57   48.05
   4 -21   2  422.13   52.85
   4 -21  -2  390.11   62.75
  -4 -21   2  306.97   36.46
   4  21  -2  299.45   53.42
  -4 -21   2  348.94   39.75
  -4  21   2  398.85   60.87
   4  21   2  440.70   64.03
   4 -21   2  360.56   41.39
  -4 -21  -2  433.02   75.07
  -6  19  -3  921.92   73.68
  -6 -19   3  780.05   81.86
  -6  19   3  783.91   68.05
   6 -19   3  917.06   76.02
   6  19  -3  825.46   74.07
   6  19   3  811.03  101.58
   6 -19  -3  887.28   91.70
  -6 -19  -3  905.73   96.40
   6 -19   3  655.69   60.45
   0  -8   7   18.69   21.36
   0   8  -7   19.05   21.17
   0   8   7  -14.20   17.51
   0  -8  -7  -19.43   21.79
   4   6  -7   72.39   21.67
  -4  -6  -7    0.69   30.27
  -4  -6  -7   28.55   25.11
  -4  -6   7   19.54   26.83
   4  -6   7   51.01   26.71
   4  -6  -7   44.55   26.71
   4   6   7   41.17   16.06
  -4   6  -7   24.20   21.74
   4  -6  -7   85.20   29.43
  -6  -1  -7   25.19   24.64
  -6   1  -7    5.88   19.50
  -6  -1  -7   -8.95   19.83
   6   1   7   18.40   16.23
   6   1  -7   47.94   23.86
   6  -1  -7    8.08   19.04
  -6   1  -7   -5.77   20.27
   6  -1   7   -4.86   17.75
  -3  -7  -7  -13.89   26.49
   3   7  -7    7.44   18.08
  -3  -7   7   -5.67   23.94
   3  -7   7   13.73   20.95
   3  -7  -7   55.48   26.42
   3   7   7  -14.83   19.46
  -3   7  -7    3.94   18.88
   3  -7  -7   16.47   24.09
  14  -9   3  700.61   60.86
 -14  -9  -3  682.41   83.32
  14  -9  -3  718.91   66.24
  14   9  -3  723.86   50.93
  14   9  -3  550.98   42.10
  -8 -13  -5   94.86   31.02
   8  13  -5   40.18   20.80
   8 -13  -5  -35.91   25.59
   8 -13   5   21.34   21.59
  -8  13  -5   80.53   19.64
   8  13   5  -17.73   18.66
  -8 -13   5  -32.42   31.05
  -8  13   5    7.04   16.20
  -1 -19  -4   64.98   42.55
  -1  19   4   20.76   24.20
  -1 -19   4   50.25   30.48
  -1  19  -4   24.05   27.99
   1  19  -4   61.43   28.83
   1  19   4   66.75   25.52
   1 -19  -4  -18.72   35.28
   1 -19   4   36.23   25.35
  -1   8   7   -4.87   12.69
   1   8  -7   47.65   19.78
   1  -8   7   10.67   27.53
  -1   8  -7   -0.78   20.97
  -1  -8  -7   15.35   23.18
  -1  -8   7  -31.41   28.47
   1  -8  -7   13.60   24.39
   1   8   7   14.58   19.13
   7  14   5    2.64   24.08
  -7 -14  -5   -5.54   30.79
  -7 -14   5  -31.45   25.57
   7 -14  -5  -17.43   25.31
  -7  14  -5   -8.79   16.35
  -7  14   5   27.12   18.45
   7 -14   5  -30.47   26.57
   7  14  -5   63.40   20.84
  17   0   0  -18.15   22.23
  16   7  -1    0.35   19.84
  16  -7   1   14.95   23.59
  16  -7  -1   22.85   21.95
  16   7   1   37.56   22.62
  -6 -11   6   16.01   25.25
   6  11  -6   -2.69   20.40
   6  11   6    5.04   19.66
  -6  11  -6   28.16   16.76
   6 -11   6  -22.77   22.47
  -6 -11  -6   14.32   33.20
  -6  11   6    2.51   17.58
  -6  -2   7  941.62   80.53
  -6  -2  -7  894.96   73.12
  -6  -2  -7  820.45   89.70
   6  -2  -7  929.10   71.84
   6   2   7 1082.86   76.31
   6   2  -7  950.40   69.49
   6  -2  -7  791.68   67.87
   6  -2   7 1020.27   85.04
  -6   2  -7  874.44   71.58
 -10  18  -1   21.12   14.35
  10 -18   1   27.72   28.05
  10  18  -1    3.06   24.73
 -10 -18  -1   45.72   30.26
  10  18   1   13.11   24.13
 -10 -18   1  -13.66   28.94
 -10  18   1   31.76   19.84
  10 -18  -1   61.07   26.65
  17   1   0  439.38   52.99
  17  -1   0  577.93   66.96
  -3  22   1  424.86   47.74
   3  22  -1  427.79   58.49
   3 -22  -1  426.47   58.15
   3 -22   1  395.75   49.00
  -3 -22   1  346.03   39.05
  -3 -22  -1  354.51   69.64
  -3 -22   1  334.41   44.49
   3  22   1  434.85   54.02
  -3  22  -1  406.88   53.54
   3 -22   1  402.26   46.56
  10   3   6   18.56   19.89
  10  -3   6   44.29   19.94
 -10  -3  -6   -3.85   34.32
  10  -3  -6   34.72   18.21
  10  -3  -6   33.62   24.12
 -10   3  -6   51.98   19.45
  10   3  -6   42.05   18.20
 -12 -16   0   30.82   34.47
  12  16   0   37.07   17.76
  12 -16   0   14.96   25.47
   3  13   6  -14.58   21.63
   3 -13   6   31.21   31.58
  -3 -13   6  -18.60   26.67
   3  13  -6   53.45   22.59
  -3  13  -6   28.05   25.62
  -3  13   6   22.35   20.88
  -3 -13  -6  -16.57   28.39
   3 -13  -6    0.41   30.23
  -4  20  -3  -18.83   24.95
   4 -20   3  -26.03   21.73
   4 -20  -3   -4.95   28.70
  -4 -20  -3    1.50   31.32
  -4 -20   3   23.12   24.64
   4  20  -3  -21.12   20.89
   4  20   3   20.44   39.45
  -4  20   3   -5.41   21.57
  -4 -16   5   31.64   26.95
   4 -16   5   20.88   23.83
  -4  16  -5   32.27   20.91
  -4  16   5   55.15   20.44
  -4 -16  -5   15.41   41.13
   4 -16  -5   45.93   29.85
   4  16   5   20.54   28.14
   4  16  -5  -11.42   26.01
  -8  19   2  -16.18   25.94
   8 -19   2    4.11   20.33
  -8 -19   2   16.60   23.14
  -8 -19  -2   54.29   30.09
   8  19  -2   40.09   21.79
   8 -19  -2   21.77   32.81
   8  19   2    7.20   23.43
  -8  19  -2   23.76   20.63
   5  -5  -7  310.92   49.12
   5   5   7  316.74   34.06
  -5  -5   7  338.20   48.65
  -5  -5  -7  379.46   59.28
   5   5  -7  447.31   48.91
   5  -5   7  428.34   46.85
  -5   5  -7  393.63   39.90
  -5  -5  -7  390.18   44.35
   5  -5  -7  416.07   43.15
  -7 -10   6  206.89   54.30
   7  10   6  300.61   36.80
  -7  10   6  276.19   32.14
  -7 -10  -6  333.20   52.90
   7  10  -6  252.80   35.40
   7 -10  -6  385.51   50.80
  -7  10  -6  234.51   30.16
   7 -10   6  271.29   46.28
 -11 -17  -1   15.15   36.31
 -11  17   1   26.25   17.77
  11 -17  -1   30.81   26.07
  11  17   1   30.26   23.30
 -11  17  -1   35.02   15.42
 -11 -17   1   41.47   27.04
  11 -17   1   44.30   24.34
  11  17  -1   33.03   18.84
  16   5  -2    6.05   20.48
  16  -5  -2   25.11   29.05
  16   5   2   72.91   24.15
  16  -5   2   43.55   28.82
   9  15  -4   81.79   31.97
  -9 -15  -4   13.43   36.09
  -9  15   4   76.93   18.78
   9 -15   4   42.67   19.73
   9 -15  -4   64.48   29.74
   9  15   4   45.76   22.47
  -9  15  -4   56.84   16.60
   9  12  -5   24.59   26.49
   9 -12  -5    2.65   28.16
  -9  12   5   75.66   21.09
  -9  12  -5   32.05   19.47
   9  12   5   41.80   24.06
  -9 -12  -5   94.54   45.01
  17  -2   0   66.66   23.79
  17   2   0   -9.44   21.92
  -5 -18  -4  154.07   64.00
   5 -18   4  235.43   42.63
  -5  18   4  291.04   34.64
  -5  18  -4  261.22   37.23
   5  18   4  256.57   39.39
   5 -18  -4  183.87   61.27
  -5 -18   4  216.35   47.18
   5  18  -4  262.78   43.15
  -4 -22   0  533.75   80.14
   4  22   0  670.33   65.37
  -4  22   0  664.32   73.70
   4 -22   0  584.86   49.54
   4 -22   0  695.94   74.76
   2 -19  -4  132.69   48.50
  -2 -19  -4   92.64   45.79
   2  19   4   92.60   29.11
   2  19  -4   97.18   31.94
  -2  19  -4   94.36   34.71
  -2  19   4  100.92   32.85
  -2 -19   4   64.74   32.25
   2 -19   4  119.32   36.04
  -5  12  -6   75.43   21.45
   5  12   6   12.70   24.16
   5 -12  -6   50.24   27.88
  -5 -12   6   71.84   29.38
  -5 -12  -6   78.87   30.38
   5 -12   6    7.56   26.83
   5  12  -6   71.52   23.33
  -5  12   6   14.52   25.18
  15   9   2    4.61   22.22
  15  -9  -2  -26.90   22.60
  15  -9   2   -4.59   26.57
  15   9  -2  -14.05   16.78
  -9  19  -1   76.58   21.88
  -9 -19   1  -10.22   24.82
   9 -19  -1   13.31   35.65
   9 -19   1   84.66   23.40
  -9  19   1   28.58   23.39
   9  19   1   50.92   24.86
  -9 -19  -1   45.20   30.54
   9  19  -1   76.14   22.42
  15   6   3  296.88   48.76
  15  -6  -3  317.18   47.83
  15   6  -3  318.98   40.27
  15  -6   3  291.19   41.12
  -2   8  -7  439.31   45.81
   2  -8  -7  553.49   57.10
  -2  -8   7  519.34   60.44
   2  -8  -7  483.58   57.05
   2   8   7  521.52   49.53
  -2  -8  -7  431.16   56.71
   2  -8   7  559.23   64.71
   9  17  -3   48.47   32.34
   9 -17   3   41.22   24.55
  -9 -17  -3   50.98   36.42
  -9  17   3   97.57   20.83
  -9  17  -3   54.31   18.18
   9 -17  -3   34.38   29.28
   9  17   3   16.59   38.30
  -8 -20   0  379.40   54.50
   8 -20   0  411.61   56.46
   8  20   0  394.44   47.48
  -8  20   0  477.37   48.68
   8  16   4   10.28   20.78
  -8 -16   4   37.72   25.36
  -8 -16  -4  -37.49   36.31
   8 -16  -4   37.32   26.06
  -8  16  -4   16.11   16.36
 -10 -16  -3  530.23   78.09
 -10  16   3  565.65   48.44
  10 -16  -3  488.03   63.10
  10  16  -3  455.36   38.30
 -10  16  -3  552.42   43.17
  10  16   3  484.05   64.19
  10  16  -3  630.90   61.35
  10 -16   3  438.12   53.54
   6 -21  -1   12.78   27.97
  -6  21  -1    1.37   25.60
   6 -21   1   67.47   23.71
   6 -21   1   59.97   28.84
  -6 -21   1   44.30   26.46
   6  21   1   27.01   24.82
  -6 -21  -1   12.91   28.08
   6  21  -1   41.85   25.56
  -6  21   1   11.07   22.02
  14 -13   0  -27.61   29.76
  14  13   0   17.85   19.82
  14  13   0   19.99   12.84
   6  15   5  182.59   39.20
  -6 -15   5  139.42   40.79
   6  15  -5  250.06   37.40
  -6  15   5  208.60   30.06
  -6 -15  -5  181.03   47.42
   6 -15   5  180.45   36.06
   6 -15  -5  222.73   54.27
  -6  15  -5  216.43   34.12
  14   5  -4    8.35   11.92
  14   5  -4   33.52   19.10
  14  -5   4    6.07   20.80
  -6  -3   7   28.43   22.84
  -6   3  -7  -38.57   23.00
   6  -3   7  -22.48   18.98
   6   3  -7   -9.56   24.09
   6  -3  -7   48.33   23.18
  -6  -3  -7   -3.40   23.95
  -6  -3  -7   53.80   23.55
   6   3   7   -6.56   19.06
   6  -3  -7    3.87   18.64
  16  -8   0  417.41   50.96
  16   8   0  362.56   44.22
  12 -15   2   96.66   32.10
 -12 -15  -2  114.71   35.49
  12  15  -2   81.49   26.39
  12  15  -2  101.44   23.76
 -12  15   2   97.60   22.67
  12  15   2  158.14   27.80
  12 -15  -2   98.27   32.57
 -12  -6  -5   27.57   32.57
  12  -6   5   27.33   24.73
 -12   6  -5   47.64   16.47
  12   6  -5   48.70   20.47
  12   6  -5   27.83   16.81
  12  -6  -5   50.96   27.75
  12   6   5   80.40   17.81
 -12   6   5   51.58   17.66
   0 -17   5   -0.38   23.24
   0  17  -5   21.17   22.74
   0  17   5   -2.37   20.56
   0 -17  -5   31.99   32.06
   9  -7  -6   26.77   20.11
   9  -7   6    5.19   15.75
   9  -7  -6   41.47   22.35
   9   7   6   62.04   17.08
   9   7  -6    8.19   18.29
  -9  -7  -6    8.92   32.95
  -9   7  -6   11.19   16.97
  10  14   4   67.94   20.42
 -10 -14  -4   56.78   37.98
  10 -14  -4    7.14   33.71
 -10  14  -4   50.27   17.82
  10  14  -4   48.42   22.36
  10 -14   4   16.29   17.11
 -10  14   4   42.91   19.82
  10  -4  -6   11.58   22.15
  10   4  -6  -16.10   19.68
 -10   4  -6    2.57   17.60
  10  -4  -6   -9.64   16.27
 -10  -4  -6  -19.49   23.64
  10  -4   6   13.21   15.14
  10   4   6    4.94   16.53
  -1 -17   5  112.03   29.78
   1  17   5   77.81   30.65
   1 -17  -5    9.20   43.39
   1 -17   5   11.90   33.33
   1  17  -5   -2.15   35.85
  -1  17  -5  108.04   27.21
  -1  17   5   55.51   26.52
  -1 -17  -5   20.91   40.02
  15  11   0  177.33   33.07
  15 -11   0  195.91   37.60
  17  -3   0  980.84   91.31
  17   3   0 1226.56   90.02
  17   0   1   51.44   27.65
  17   0  -1  -22.01   21.31
   8 -18  -3  -10.40   27.32
  -8 -18  -3   16.73   29.90
  -8  18  -3    9.01   20.79
   8  18   3   22.18   28.13
   8 -18   3    7.15   18.61
   8  18  -3  -10.20   21.48
  -8  18   3    2.01   17.82
   8  -9  -6   24.10   25.45
   8  -9   6   73.34   25.25
  -8  -9   6   46.48   38.84
  -8   9  -6   59.81   21.07
   8   9  -6   66.50   22.06
   8   9   6   33.45   20.29
  -8   9   6   55.87   23.23
  -8  -9  -6   -7.65   32.78
  17   1   1   49.69   23.22
  17  -1  -1   26.43   23.58
  17  -1   1   31.71   30.19
  17   1  -1   26.94   22.96
  12  16  -1   -9.80   20.34
 -12 -16  -1   41.19   34.29
  12 -16   1    6.55   26.58
 -12 -16   1    2.27   27.88
  12 -16  -1  -14.33   23.94
  12  16   1  -12.56   16.41
  12  11  -4  578.42   43.30
  12 -11   4  539.32   52.26
  12  11  -4  475.70   39.79
  12  11   4  593.75   42.12
 -12 -11  -4  615.55   83.40
 -12  11   4  467.20   41.21
  12 -11  -4  641.53   61.42
   4   7   7  -15.81   23.55
   4  -7  -7    3.97   25.96
  -4  -7   7   -9.84   22.23
   4   7  -7    1.31   18.66
   4  -7  -7   -1.24   24.18
  -4   7  -7  -20.84   18.61
   4  -7   7   24.50   23.22
  -4  -7  -7   14.26   21.71
  11  15  -3  270.97   34.90
 -11  15   3  259.37   28.38
  11 -15  -3  324.05   47.99
  11 -15   3  267.16   39.85
  11  15   3  275.87   53.80
 -11  15  -3  275.95   27.39
 -11 -15  -3  298.25   61.47
  11  15  -3  235.09   29.52
  11  -9   5  453.20   46.41
  11   9   5  550.53   40.67
 -11   9  -5  479.83   38.90
 -11   9   5  480.64   41.56
  11  -9  -5  511.46   56.32
 -11  -9  -5  473.06   71.98
  11   9  -5  498.12   49.93
  -7  17  -4   89.54   30.48
   7  17   4  134.13   32.82
   7 -17   4  177.43   38.26
   7  17  -4  171.65   33.75
  -7  17   4  163.47   28.36
  -7 -17  -4  222.21   44.41
   7 -17  -4  161.26   39.58
  -7 -17   4   98.98   34.60
   0 -22   2  665.13   64.10
   0  22  -2  764.01   77.86
   0 -22  -2  651.15   97.93
   0 -22   2  633.07   66.85
   0  22   2  923.72   95.42
   0  14   6  112.83   32.57
   0 -14   6   66.66   34.57
   0 -14  -6   58.45   42.99
   0  14  -6   29.29   24.85
   6   4  -7  158.42   31.16
   6  -4   7  177.06   32.84
  -6  -4   7  158.92   36.02
   6   4   7  185.04   24.65
  -6  -4  -7  147.02   38.85
  -6   4  -7  165.42   28.65
   6  -4  -7  195.11   30.44
  -6  -4  -7  162.17   31.19
   6  -4  -7  197.52   34.09
  17   2   1  394.18   50.19
  17  -2   1  403.04   45.17
  17   2  -1  337.93   44.82
  17  -2  -1  375.92   45.50
   3 -19   4   77.00   32.62
   3  19   4   44.38   36.83
   3 -19  -4  186.24   41.97
  -3  19  -4   31.14   26.77
  -3 -19   4   98.01   29.13
  -3 -19  -4   82.09   51.18
   3  19  -4  139.49   32.51
  -3  19   4   48.34   26.87
   5 -21  -2  637.62   81.88
  -5 -21  -2  644.65   80.23
   5  21   2  720.79   69.54
  -5 -21   2  591.75   60.83
  -5  21  -2  679.23   65.03
   5  21  -2  615.65   62.99
  -5  21   2  815.29   66.41
  -5 -21   2  485.03   54.86
   5 -21   2  606.91   64.58
   5 -21   2  683.22   68.43
  -4 -22   1    1.91   23.94
  -4 -22   1    9.21   14.12
  -4  22  -1  -10.58   19.80
   4 -22   1    5.04   21.75
   4  22  -1   12.79   21.31
   4 -22  -1   -4.27   25.28
  -4  22   1    4.79   25.34
   4  22   1  -43.54   23.88
   4 -22   1    6.85   19.86
  -4 -22  -1   11.23   30.81
   3  -8   7   13.72   22.99
  -3   8  -7   12.32   18.90
   3   8  -7   14.56   21.86
  -3  -8  -7    8.22   24.14
   3  -8  -7   17.25   23.37
   3  -8  -7   20.28   26.14
  -3  -8   7   23.33   30.85
   3   8   7   15.24   21.06
   2  17  -5   89.76   29.12
   2 -17  -5   51.60   35.16
   2  17   5   69.29   25.58
  -2  17  -5   85.31   26.35
  -2 -17  -5   45.62   44.88
  -2  17   5   94.36   30.49
  -2 -17   5   30.58   31.02
   2 -17   5   82.74   28.31
   5  -6  -7   23.48   24.44
   5  -6   7    8.00   22.67
  -5  -6   7  -21.00   28.00
   5   6   7    2.69   13.35
  -5   6  -7  -23.82   18.48
  -5  -6  -7   25.67   28.44
   5   6  -7   31.93   18.56
   5  -6  -7    9.32   20.95
   4 -13  -6  228.75   51.37
   4  13   6  306.23   39.08
   4 -13   6  302.40   55.70
  -4  13   6  253.49   36.46
  -4  13  -6  273.25   35.52
   4  13  -6  373.24   40.78
  -4 -13  -6  249.18   51.36
  -4 -13   6  257.95   44.20
   8  20  -1   23.35   20.25
   8  20   1   21.98   28.13
  -8 -20  -1    2.74   25.35
   8 -20  -1  -19.99   24.48
  -8  20  -1  -13.85   19.95
  -8 -20   1  -41.53   27.08
   8 -20   1   43.13   25.75
  -8  20   1  -18.16   17.16
  16  -6  -2  518.94   65.48
  16   6  -2  446.53   49.19
  16   6   2  469.38   55.68
  16  -6   2  495.59   54.13
   1 -22   2  163.24   31.24
   1  22  -2  115.00   33.16
   1  22   2  236.38   47.40
  -1 -22   2   80.38   29.24
  -1  22  -2  251.01   33.64
  -1  22   2  140.20   38.53
  -1 -22   2  102.72   27.02
   1 -22  -2  181.92   41.09
   1 -22   2  131.02   28.82
  -1 -22  -2   64.95   42.31
  10  11  -5   73.14   20.47
  10 -11  -5  -33.39   31.92
 -10  11   5   46.35   20.50
 -10 -11  -5   54.29   32.74
 -10  11  -5   28.02   19.26
  10  11   5   54.73   23.77
  10 -11   5   40.99   17.75
  13  15   0  405.63   43.20
 -13 -15   0  441.15   62.72
  13 -15   0  408.08   63.63
 -13 -12  -3  196.75   55.63
  13  12  -3  158.39   22.98
  13 -12   3  128.70   34.92
  13  12   3  152.36   34.05
  13 -12  -3  200.64   35.07
  13  12  -3  149.29   23.11
  -1 -14   6  439.24   53.41
  -1  14   6  396.28   43.54
   1 -14   6  416.92   54.49
  -1 -14  -6  358.90   65.09
   1  14  -6  434.87   48.08
   1  14   6  387.63   46.90
   1 -14  -6  456.36   65.12
  -1  14  -6  374.30   45.40
  13  -9  -4   65.22   26.26
  13  -9   4   43.26   26.96
 -13   9   4   55.38   15.83
  13   9  -4   71.42   20.31
 -13  -9  -4   67.44   40.57
  13   9   4   61.02   17.34
  13   9  -4   58.39   19.06
   0 -21  -3  -15.14   28.56
   0  21   3  -29.69   40.21
   0 -21   3   35.83   21.54
   0  21  -3   11.19   27.12
  13   0  -5   -8.02   20.60
  13   0   5  -20.02   25.71
  -7 -20  -2   29.90   38.83
   7 -20  -2   46.06   31.59
   7  20   2   64.77   26.65
  -7  20   2   35.58   30.41
   7 -20   2   59.89   16.03
   7  20  -2   42.20   31.13
   7 -20   2   38.91   28.42
  -7 -20   2    8.51   26.88
  -7  20  -2   68.29   25.29
   0   9   7  -12.95   19.56
   0  -9  -7    8.60   28.49
   0   9  -7   -9.75   20.91
   0  -9   7  -14.39   24.05
  14 -13  -1 1200.92  100.82
  14  13   1  965.61   68.01
 -14 -13  -1 1045.56  113.12
  14  13  -1 1048.27   81.46
  14  13  -1  915.68   67.47
  14 -13   1 1098.20   98.36
  16   8  -1    5.45   21.42
  16  -8  -1  -17.50   20.64
  16  -8   1   19.53   20.67
  16   8   1  -13.62   19.45
  13  -1   5  162.02   31.41
  13   1  -5  187.62   25.44
  13  -1  -5  149.84   24.11
  13   1  -5  163.47   24.17
  13   1   5  109.44   31.44
  13  -1  -5  172.97   33.80
  17  -4   0  -28.47   21.06
  17   4   0   -4.82   27.15
   1 -21   3    7.81   20.22
   1  21   3   47.93   34.00
  -1 -21   3   15.93   20.32
  -1  21  -3   -9.68   23.69
  -1  21   3   77.09   32.25
  -1 -21  -3   -7.25   33.87
   1 -21  -3   46.41   38.26
   1  21  -3    5.36   23.85
   1  -9  -7  468.38   67.83
   1   9   7  387.69   43.98
  -1   9   7  399.28   40.36
  -1   9  -7  391.94   44.22
  -1  -9  -7  370.38   54.96
  -1  -9   7  391.66   55.54
   1  -9   7  366.48   56.10
   1   9  -7  356.39   41.77
  14  12   2   17.61   12.51
 -14 -12  -2   26.99   34.28
  14  12  -2   -0.51   14.65
  14  12  -2  -15.76   15.65
  14 -12   2  -13.26   21.35
  14 -12  -2   25.32   24.46
  14  -6   4  100.11   25.06
  14   6   4   76.19   20.39
  14   6  -4   92.00   23.04
  14   6  -4   60.09   16.41
  14  -6  -4   64.62   31.19
  10   5   6   -3.41   14.32
 -10   5  -6   17.84   16.58
  10  -5  -6   19.90   22.87
  10  -5   6  -16.92   15.83
  10   5  -6   22.40   15.36
 -10  -5  -6  -38.97   30.24
  -5  20   3  268.90   56.08
   5  20  -3  125.57   36.12
   5  20   3  182.75   60.14
   5 -20  -3  174.84   42.02
  -5 -20  -3  123.70   46.76
  -5  20  -3  188.89   37.07
  -5 -20   3  152.13   31.70
   5 -20   3  166.92   33.30
  -5  16  -5  147.22   36.13
   5 -16  -5  139.10   41.95
   5  16   5  141.12   39.18
  -5 -16   5  144.32   44.28
  -5 -16  -5  118.82   43.38
   5  16  -5  171.96   40.00
  -5  16   5  152.11   36.37
   5 -16   5  174.59   34.45
  15  11  -1    6.02   23.26
  15 -11   1   21.37   21.00
  15 -11  -1    1.37   20.95
  15  11   1  -28.71   20.37
  15   7   3  -41.33   21.77
  15  -7  -3   33.30   26.52
  15  -7   3   -4.15   20.35
  14  10  -3   64.99   20.34
 -14 -10  -3   95.99   38.72
  14 -10  -3   83.73   28.47
  14  10  -3   75.65   18.31
  14  10   3   74.00   21.33
  14 -10   3   87.62   24.80
 -11  13  -4  138.40   21.59
  11  13   4  178.20   30.10
 -11  13   4  189.63   25.52
  11  13  -4  219.57   34.69
 -11 -13  -4  179.21   46.91
  11 -13   4  136.36   29.53
  11 -13  -4  117.37   36.58
  17  -3  -1   73.72   29.19
  17   3   1   11.20   23.56
  17   3  -1   33.29   23.43
  17  -3   1   44.86   24.41
  13   2  -5   73.08   22.54
  13  -2  -5   84.20   21.07
  13   2   5   79.20   30.37
  13  -2   5   57.84   22.78
  13   2  -5   42.09   18.60
  13  -2  -5   58.52   19.43
   2  22  -2   30.42   24.89
  -2 -22   2   21.78   24.16
  -2 -22   2   11.37   19.84
  -2  22  -2   41.01   24.45
   2 -22  -2   -0.88   38.29
   2  22   2   71.17   28.87
   2 -22   2   34.64   22.53
   2 -22   2   58.48   25.47
  -2 -22  -2   12.76   37.24
  -2  22   2   13.85   35.41
  -7 -21   0  540.99   77.56
   7 -21   0  556.41   73.99
   7  21   0  582.22   60.48
  -7  21   0  662.45   56.26
  12   7  -5   21.34   15.86
 -12   7   5   22.43   15.95
  12  -7   5   27.61   17.86
  12   7   5   48.63   16.53
 -12   7  -5   14.70   15.18
 -12  -7  -5   29.65   36.96
  12  -7  -5   20.66   21.26
  -2 -14  -6   94.43   36.37
   2  14   6   19.22   21.90
  -2  14  -6  -14.80   20.80
  -2  14   6   56.03   19.03
   2 -14  -6  -50.49   27.37
   2  14  -6   -4.68   23.54
   2 -14   6   -6.90   24.50
  -2 -14   6   11.75   33.24
   7   0   7   -1.61   16.55
  -7   0  -7  -16.80   23.00
  -7   0  -7   -8.95   19.92
   7   0  -7   -4.66   19.32
  -5 -22   0   77.34   29.25
   5 -22   0   12.30   30.88
  -5  22   0    9.06   25.17
   5 -22   0   -7.02   14.43
   7 -19   3  378.47   43.87
  -7  19  -3  439.63   38.85
   7 -19   3  271.77   39.44
   7  19   3  344.18   61.41
  -7  19   3  318.45   42.38
   7  19  -3  334.36   44.96
  -7 -19  -3  331.27   61.31
  -7 -19   3  302.82   42.73
   7 -19  -3  195.27   53.18
  -7   1  -7  402.79   45.86
   7   1   7  413.64   44.14
  -7  -1  -7  313.85   39.56
   7  -1  -7  429.20   48.65
  -7  -1  -7  313.07   49.49
   7  -1   7  313.19   38.95
   7  -1   7  308.02   32.32
   7   1  -7  346.85   39.86
  13  14  -2  104.58   21.72
  13  14  -2  122.74   28.54
  13 -14   2  166.46   32.65
  13 -14  -2  140.98   40.96
 -13 -14  -2  111.55   42.26
  13  14   2   74.32   23.71
   0  23   0   15.78   24.27
   0 -23   0   23.49   32.76
  -2 -21   3   33.66   20.04
   2  21   3  -59.40   32.67
   2 -21   3    6.28   20.45
  -2 -21  -3  -36.78   40.48
  -2  21   3   20.57   30.10
   2 -21  -3  -24.67   30.94
   2  21  -3   -6.09   22.21
  -2  21  -3    2.89   24.51
   2   9   7   20.37   20.78
  -2   9   7   23.14   25.75
  -2  -9  -7   16.81   25.93
  -2  -9   7   12.77   32.18
   2  -9   7  -28.84   27.56
  -2   9  -7   26.15   21.34
   2  -9  -7    5.30   31.25
   6  -5  -7   40.20   23.75
   6  -5  -7  -20.15   21.68
   6  -5   7    8.38   22.56
  -6   5  -7   -2.66   19.80
  -6  -5   7   43.23   24.38
   6   5   7   29.00   18.61
   6   5  -7    7.99   19.28
  -6  -5  -7   27.16   26.19
  -6  -5  -7  -30.49   31.47
   3  17  -5  214.33   37.08
  -3  17  -5  191.28   34.23
  -3 -17   5  172.16   47.25
  -3 -17  -5  174.80   51.62
   3  17   5  164.77   32.65
   3 -17  -5  213.75   46.72
  -3  17   5  175.63   39.79
   3 -17   5  182.97   40.53
  12 -14  -3  -23.45   24.46
 -12 -14  -3    3.54   30.57
  12  14  -3   29.82   16.41
  12  14  -3   -6.02   18.07
  12 -14   3   -3.90   16.86
  12  14   3   10.27   26.75
 -12  14   3    1.60   12.41
  -9  -8  -6  235.96   44.68
  -9   8  -6  246.21   31.66
   9  -8  -6  204.06   37.72
   9   8  -6  222.73   38.06
  -9   8   6  233.12   34.13
   9  -8   6  199.30   37.84
   9   8   6  221.81   35.50
  16  -9   0    7.01   23.87
  -1  23   0  -32.87   22.43
   1 -23   0   12.90   29.10
  -1 -23   0   35.53   29.94
   1  23   0    7.98   24.79
  16   0   3    5.83   20.51
  16   0  -3   -1.53   18.78
  13 -15  -1   41.60   23.56
  13  15  -1  -15.31   17.60
  13  15  -1    5.87   15.08
  13  15   1  -14.48   15.69
 -13 -15  -1    5.82   28.00
  13 -15   1  -35.85   25.85
  13   3   5   99.05   29.53
  13  -3  -5   99.65   29.83
  13  -3  -5   99.23   21.99
  13   3  -5  111.37   19.05
  13  -3   5  112.17   26.89
  13   3  -5   93.15   18.06
  15  10   2   63.22   18.15
  15 -10  -2   64.94   27.92
  15 -10   2   49.66   31.27
  15  10  -2   88.06   27.12
   7 -11   6    9.59   25.04
   7  11  -6   -9.11   26.26
  -7 -11   6   35.40   28.25
  -7  11  -6   35.61   19.25
  -7 -11  -6   14.01   30.56
   7  11   6   20.49   21.13
   7 -11  -6   89.32   32.83
  -7  11   6   50.05   20.19
   6 -18  -4   43.21   29.39
  -6 -18   4    8.02   28.87
   6  18  -4   16.72   33.48
   6  18   4   26.12   28.48
   6 -18   4  -18.14   27.66
  -6 -18  -4  -10.53   31.75
  -6  18  -4   -2.76   19.55
  -6  18   4   27.87   25.35
   7  -2  -7   -5.65   19.88
  -7  -2  -7   21.34   24.10
   7  -2   7   38.59   24.47
   7   2  -7   35.93   23.76
  -7   2  -7   18.41   18.37
   7   2   7    7.57   20.91
  -7  -2  -7  -46.47   27.25
   7  -2  -7  -10.83   20.58
   6 -12  -6   25.03   25.05
  -6 -12   6   28.25   30.45
   6  12   6  -38.52   19.78
   6 -12   6    1.06   23.56
  -6  12   6    3.09   16.64
   6  12  -6   -5.65   20.40
  -6 -12  -6    0.51   28.33
  -6  12  -6   21.64   21.36
  16   1   3   44.05   22.53
  16   1  -3    9.84   20.53
  16  -1  -3   12.41   24.02
  16  -1   3   32.41   23.48
  17   5   0   10.62   26.71
  17  -5   0   36.80   25.25
  17   4  -1   45.60   31.22
  17  -4   1   93.47   26.21
  17   4   1   57.26   29.23
  17  -4  -1   76.58   33.59
  -4 -19   4   17.64   25.36
  -4  19  -4   52.11   27.03
   4 -19  -4    9.28   38.46
  -4 -19  -4   -1.38   34.30
   4  19   4   21.94   26.77
   4  19  -4   -5.74   26.03
  -4  19   4   37.25   23.20
   4 -19   4   18.03   25.34
   4   8   7   30.31   20.56
   4  -8   7    6.83   23.82
   4   8  -7   21.49   22.38
  -4  -8   7  -10.07   24.74
   4  -8  -7   -4.85   28.17
   4  -8  -7   29.05   22.86
  -4  -8  -7   -7.30   29.77
  -4   8  -7    8.06   19.17
   8  14   5   37.16   17.88
  -8 -14  -5  -45.28   34.61
   8 -14  -5  -34.13   24.57
  -8  14  -5  -10.81   15.02
  -8 -14   5   44.46   29.85
  -8  14   5   20.01   16.50
   8 -14   5  -18.06   22.73
   8  14  -5  -13.00   24.03
   5   7   7   -7.76   19.63
   5  -7  -7  -24.87   20.16
  -5  -7  -7   34.59   23.44
  -5  -7   7  -46.34   24.58
   5  -7  -7   25.53   26.81
   5  -7   7   -7.44   23.79
  16   7  -2  196.32   38.78
  16  -7   2  274.90   38.44
  16   7   2  201.26   45.52
  16  -7  -2  140.14   36.70
  16  -2   3   95.15   25.36
  16   2  -3   64.82   23.34
  16  -2  -3   29.47   30.89
  16   2   3   44.80   27.10
  10 -18  -2   14.83   28.58
 -10 -18  -2    2.05   33.63
  10 -18   2   60.49   21.41
 -10  18   2   15.26   22.06
  10  18  -2   38.75   22.43
 -10 -18   2   41.50   27.02
 -10  18  -2   25.65   19.05
  10  18   2   20.43   22.69
  -3 -22  -2   64.25   33.35
   3 -22  -2    0.98   35.82
  -3 -22   2    6.38   23.53
  -3 -22   2   30.77   16.66
   3  22   2   63.60   35.44
  -3  22  -2   41.83   23.11
  -3  22   2    6.11   27.61
   3  22  -2   60.10   30.44
   3 -22   2   -4.83   27.01
   3 -22   2    9.62   22.34
 -10  -6  -6   47.17   35.94
  10   6   6   31.52   19.20
  10  -6  -6   42.47   27.68
 -10   6  -6   28.51   19.42
  10   6  -6   10.59   16.73
  10  -6   6    4.35   16.68
  10  -6  -6   17.72   23.79
  -2 -23   0  -22.80   30.89
   2  23   0   14.04   24.13
   2 -23   0   -0.57   25.41
  -2  23   0  -24.01   28.93
   3 -14  -6  683.53   93.42
  -3 -14   6  644.36   71.66
   3  14   6  595.43   57.58
   3  14  -6  643.75   61.59
  -3 -14  -6  672.87   81.72
  -3  14   6  591.41   54.53
   3 -14   6  577.03   64.11
  -3  14  -6  634.72   57.83
  -7  21  -1   35.26   17.35
  -7 -21  -1   -8.72   27.22
   7 -21   1  -35.11   26.26
   7  21  -1   -3.74   26.46
  -7  21   1   10.24   19.23
  -7 -21   1  -17.24   19.56
   7 -21  -1  -11.86   24.31
   7  21   1  -14.24   21.11
   7 -15   5  592.71   74.59
   7 -15  -5  577.62   71.02
  -7  15  -5  615.05   47.75
   7  15   5  636.02   54.63
  -7 -15   5  527.23   69.29
  -7  15   5  551.38   50.55
   7  15  -5  565.36   67.78
  -7 -15  -5  530.61   94.26
  -7  -3  -7   89.43   36.49
   7   3  -7  121.90   25.57
   7  -3   7  116.39   33.59
  -7  -3  -7  124.89   27.47
   7   3   7   99.25   27.31
  -7   3  -7  119.94   30.68
   7  -3  -7  112.29   26.37
   7  -3  -7   54.20   28.09
  -9  13   5  245.97   32.80
  -9 -13  -5  261.96   57.98
   9  13  -5  335.28   36.72
   9 -13  -5  237.06   55.96
   9  13   5  339.89   36.04
  -9  13  -5  332.69   35.26
  11  18   0  -12.55   24.20
  11 -18   0    1.86   29.07
 -11  18   0  -29.84   17.26
 -11 -18   0  -29.79   26.89
  -8  10   6   91.51   25.89
   8 -10   6   24.03   26.31
  -8  10  -6   62.36   22.16
  -8 -10   6   85.05   31.09
   8 -10  -6   37.77   33.20
   8  10   6   84.87   26.90
  -8 -10  -6   84.36   33.79
   8  10  -6   12.55   22.31
  10  19   0  -19.98   27.61
 -10  19   0   33.99   18.91
  10 -19   0   -4.90   24.75
 -10 -19   0    6.68   24.47
 -11   0  -6  137.07   29.71
  11   0  -6  147.34   23.92
  11   0  -6  174.81   29.71
  11   0   6  147.79   27.50
   5 -22  -1  266.18   51.14
  -5 -22   1  204.31   43.38
  -5  22   1  259.44   38.08
  -5  22  -1  300.71   36.78
   5  22   1  305.05   52.51
   5 -22   1  279.13   39.41
   5  22  -1  270.80   49.07
  -5 -22  -1  298.62   62.22
   5 -22   1  271.54   51.44
  -5 -13  -6   -3.11   38.59
   5  13  -6    2.69   26.38
  -5  13  -6   32.84   20.08
  -5  13   6   32.08   25.54
   5 -13   6   50.58   26.08
  -5 -13   6   31.54   26.38
   5  13   6   42.31   22.47
   5 -13  -6    6.44   34.37
  14  -7   4   82.27   28.91
  14   7  -4   35.20   16.21
  14   7  -4   76.37   21.46
  14  -7  -4   20.66   29.08
 -14  -7  -4   71.76   38.55
  11  17  -2  155.10   29.15
  11 -17  -2  134.47   44.52
 -11  17   2  131.75   22.36
 -11 -17  -2  149.63   47.99
  11  17   2  132.14   35.35
 -11  17  -2  176.98   22.48
 -11 -17   2  123.42   32.16
  11 -17   2  136.44   29.06
  11  10  -5   98.81   26.07
  11  10   5   75.68   22.62
  11 -10  -5  100.63   26.63
 -11 -10  -5   66.15   35.55
  11 -10   5   38.17   22.46
 -11  10   5   74.04   20.38
 -11  10  -5   47.54   17.91
  11   1  -6   13.94   14.39
  11   1   6   19.00   19.24
  11  -1  -6   12.66   17.67
  11  -1  -6   21.61   20.79
  11  -1   6    7.01   18.63
 -11   1  -6   28.73   19.34
  11   1  -6   40.24   20.77
   3 -21  -3   15.55   31.63
  -3  21  -3   32.30   22.55
  -3 -21   3    3.97   26.18
  -3 -21  -3  -23.23   32.17
  -3  21   3    1.85   40.26
   3  21   3   15.43   34.20
   3  21  -3   28.60   27.38
   0  23  -1   15.03   21.67
   0 -23   1   -5.47   17.17
   0 -23   1  -34.67   26.54
   0  23   1   -3.98   23.90
   0 -23  -1    9.18   27.34
  13   4  -5    0.24   17.37
  13  -4   5   42.60   19.06
  13   4   5    6.90   14.35
  13  -4  -5    4.44   20.21
  13   4   5    9.10   21.08
  13   4  -5   23.64   16.84
  13  -4  -5   41.08   17.91
  -3  -9   7  406.10   57.47
   3  -9   7  401.85   48.47
   3  -9  -7  402.95   53.60
  -3   9  -7  466.26   46.14
   3   9   7  374.86   48.33
  -3  -9  -7  377.02   67.87
   3   9  -7  460.70   47.76
  -3   9   7  422.24   46.30
  15  12   0  -15.32   23.90
  15 -12   0   14.14   21.00
   9 -19  -2   95.17   35.89
   9  19   2   68.36   33.60
  -9 -19   2  114.85   31.62
   9  19  -2   89.41   32.91
   9 -19   2   98.18   26.28
  -9 -19  -2  103.21   40.53
  -9  19   2   95.08   29.96
  -9  19  -2  105.69   24.77
  15   0   4   56.31   28.01
  15   0  -4   31.20   25.33
  16  -9   1  127.69   30.86
  16  -9  -1   65.37   31.52
  16   9  -1   94.15   26.00
  16   9   1   91.60   35.66
   1 -23  -1    6.00   34.44
  -1  23   1   66.02   25.11
   1  23   1   51.09   25.62
   1 -23   1    6.95   23.90
  -1 -23   1   42.52   30.51
  -1 -23   1    5.98   20.32
  -1  23  -1    8.85   24.17
   1 -23   1   36.34   19.36
  -1 -23  -1    8.02   30.27
   1  23  -1   50.17   25.14
  16   3  -3  -13.51   18.75
  16  -3   3   -5.99   22.49
  16  -3  -3  -37.57   25.97
  16   3   3   13.20   26.06
   6  21  -2   -7.69   24.05
  -6  21  -2   18.29   20.37
  -6 -21   2   18.00   20.94
   6 -21  -2  103.86   28.39
   6  21   2   65.88   26.59
   6 -21   2   25.64   20.37
  -6 -21   2   20.04   23.16
  -6  21   2   26.38   24.49
   6 -21   2  -33.82   24.65
  -6 -21  -2  -11.09   30.75
  14  14   0   69.86   20.05
  14 -14   0   86.67   30.05
 -14 -14   0   66.84   34.74
  15  -8   3  155.32   42.43
  15   8   3  236.96   37.55
  15  -8  -3  206.71   45.57
  15   8  -3  219.80   29.51
  15  -1   4   50.59   22.54
  15   1  -4    4.70   24.58
  15   1   4   51.32   23.66
  15  -1  -4   30.24   19.40
  -6  -6  -7  520.61   82.42
   6   6   7  608.12   55.17
  -6   6  -7  642.17   63.86
   6  -6  -7  579.43   64.37
[truncated: 1,496,395 more chars]
