# Supplementary material for: Crystal structures of five 1-alkyl-4-aryl-1,2,4-triazol-1-ium halide salts
Source: Acta Crystallogr E Crystallogr Commun. 2015 May 16;71(Pt 6):628–35. doi: 10.1107/S2056989015009019 (PMC4459379; doi:10.1107/S2056989015009019)
Supplement: Supplementary file 2 [file e-71-00628-salt1sup2.hkl]

data_salt1                                                                      
_shelx_title ' User-defined'                                                    
_shelx_refln_list_code          4                                               
_shelx_F_calc_maximum      741.05                                               
_exptl_crystal_F_000      1296.00                                               
_reflns_d_resolution_high  0.8000                                               
                                                                                
loop_                                                                           
 _space_group_symop_operation_xyz                                               
 'x, y, z'                                                                      
 '-x+1/2, y, z+1/2'                                                             
 'x, -y+1/2, z+1/2'                                                             
 '-x+1/2, -y+1/2, z'                                                            
 '-x, -y, -z'                                                                   
 'x-1/2, -y, -z-1/2'                                                            
 '-x, y-1/2, -z-1/2'                                                            
 'x-1/2, y-1/2, -z'                                                             
                                                                                
_cell_length_a    16.3957                                                       
_cell_length_b    21.7316                                                       
_cell_length_c     7.2412                                                       
_cell_angle_alpha  90.000                                                       
_cell_angle_beta   90.000                                                       
_cell_angle_gamma  90.000                                                       
                                                                                
_shelx_F_squared_multiplier     1.000                                           
                                                                                
loop_                                                                           
 _refln_index_h                                                                 
 _refln_index_k                                                                 
 _refln_index_l                                                                 
 _refln_F_squared_calc                                                          
 _refln_F_squared_meas                                                          
 _refln_F_squared_sigma                                                         
 _refln_observed_status                                                         
   6   0   0       8612.54       8156.32       398.27 o                         
   8   0   0     100598.51     104375.28      4838.64 o                         
  10   0   0        890.08        678.77       180.02 o                         
  12   0   0      23457.34      25870.08      1466.25 o                         
  14   0   0       3574.65       3720.49       483.70 o                         
  16   0   0      16900.43      20149.37      1536.32 o                         
  18   0   0        698.55       1045.40       309.14 o                         
  20   0   0       4345.67       4749.71       741.83 o                         
   3   1   0     106551.52     110138.19      1676.69 o                         
   5   1   0      24426.28      25403.70       823.60 o                         
   7   1   0       8067.96       7773.14       304.11 o                         
   9   1   0      18079.49      17067.77       598.02 o                         
  11   1   0       1876.41       2074.34       312.08 o                         
  13   1   0       6725.55       7306.49       409.95 o                         
  15   1   0        301.43        463.61       156.77 o                         
  17   1   0       5122.19       5172.51       713.85 o                         
  19   1   0        961.57       1353.72       301.20 o                         
   2   2   0        255.75        343.05        25.03 o                         
   4   2   0      10539.48      11620.80       545.02 o                         
   6   2   0        671.62        768.86        97.92 o                         
   8   2   0      18804.20      20829.75       704.46 o                         
  10   2   0        340.40        266.20        47.69 o                         
  12   2   0       2286.14       2322.62       202.19 o                         
  14   2   0        153.23         28.38       158.28 o                         
  16   2   0        661.44        974.66       205.13 o                         
  18   2   0         23.49       -135.40       178.58 o                         
  20   2   0        284.30        587.82       374.52 o                         
   1   3   0      26249.24      25462.31       967.53 o                         
   3   3   0      86572.30      87923.45      2029.80 o                         
   5   3   0      40088.20      42400.95      1216.03 o                         
   7   3   0      22895.23      24743.48       600.91 o                         
   9   3   0      20805.53      18302.49      1011.26 o                         
  11   3   0      15067.99      15741.42       661.51 o                         
  13   3   0      20217.68      21863.23       992.49 o                         
  15   3   0       2442.50       2348.45       526.57 o                         
  17   3   0      10411.34      11531.91      1266.03 o                         
  19   3   0        740.84        915.30       214.75 o                         
   0   4   0     137899.94     129062.36      2068.49 o                         
   2   4   0       2480.83       2218.03        89.75 o                         
   4   4   0     108697.95     104000.70      3666.09 o                         
   6   4   0        294.21        384.91        70.57 o                         
   8   4   0      38645.02      39372.15       880.83 o                         
  10   4   0       1562.42       1479.18       120.12 o                         
  12   4   0      21822.14      23088.56       936.70 o                         
  14   4   0       3037.90       3082.75       252.32 o                         
  16   4   0      15169.47      17356.11       912.45 o                         
  18   4   0        907.91       1112.70       212.82 o                         
  20   4   0       4701.63       5180.66      1079.56 o                         
   1   5   0        942.42        869.00        83.58 o                         
   3   5   0       2526.29       2323.76        91.32 o                         
   5   5   0        600.10        623.20       125.59 o                         
   7   5   0       2896.48       2957.22       224.16 o                         
   9   5   0         68.72         25.02        78.86 o                         
  11   5   0          4.71         18.76        73.66 o                         
  13   5   0       2110.49       2428.56       296.46 o                         
  15   5   0        109.70        188.90       225.88 o                         
  17   5   0        242.95        248.11       189.08 o                         
  19   5   0        103.34        329.12       206.24 o                         
   0   6   0      31977.72      32172.17       986.71 o                         
   2   6   0        696.76        770.42        63.34 o                         
   4   6   0      46812.93      45903.39       838.30 o                         
   6   6   0       2454.32       2635.93       100.81 o                         
   8   6   0      34338.90      34778.10      1056.05 o                         
  10   6   0         21.57         15.20        70.94 o                         
  12   6   0      13788.57      14850.61       652.41 o                         
  14   6   0       3802.38       3779.52       616.94 o                         
  16   6   0       6023.49       5707.89       421.72 o                         
  18   6   0        240.29        270.51       177.89 o                         
   1   7   0      77009.96      79457.42      1299.42 o                         
   3   7   0      17882.35      18037.01       392.92 o                         
   5   7   0      47972.56      47595.86      1023.77 o                         
   7   7   0      21976.29      22328.98       430.70 o                         
   9   7   0      25858.97      27047.16       769.87 o                         
  11   7   0       4339.43       4077.27       176.74 o                         
  13   7   0      15836.39      16373.28      1493.93 o                         
  15   7   0       3490.54       3643.41       357.88 o                         
  17   7   0       8586.50       9636.42       633.72 o                         
  19   7   0        504.89        375.46       198.21 o                         
   0   8   0       9649.59       9142.75       289.89 o                         
   2   8   0        149.63        236.10        73.31 o                         
   4   8   0      44722.58      44901.44       923.11 o                         
   6   8   0       3436.35       3546.47       139.30 o                         
   8   8   0      24759.50      26539.12       752.48 o                         
  10   8   0       1558.06       1539.16       134.59 o                         
  12   8   0      10860.82      10699.32       360.03 o                         
  14   8   0        467.96        918.18       343.20 o                         
  16   8   0       3963.44       3998.50       344.16 o                         
  18   8   0        307.34        180.32       283.02 o                         
   1   9   0       5425.44       5658.88       169.25 o                         
   3   9   0        827.26        647.21        90.25 o                         
   5   9   0       3154.51       3056.00       154.39 o                         
   7   9   0        727.90        736.41        90.74 o                         
   9   9   0       7312.23       7886.56       220.27 o                         
  11   9   0       5160.79       5101.56       262.20 o                         
  13   9   0        109.78         75.04       141.62 o                         
  15   9   0         15.20         41.24       264.62 o                         
  17   9   0        948.39        690.35       213.47 o                         
  19   9   0         27.68        -21.57       198.19 o                         
   0  10   0     139404.02     143906.39      4944.71 o                         
   2  10   0       1276.37       1373.43        83.84 o                         
   4  10   0      63544.82      62805.68      1476.12 o                         
   6  10   0        567.58        648.73        98.66 o                         
   8  10   0      30155.17      30783.99       707.50 o                         
  10  10   0        951.40        903.84        79.90 o                         
  12  10   0      31190.83      33681.34      1147.16 o                         
  14  10   0       2858.28       2594.92       175.61 o                         
  16  10   0       7931.09       9182.19       635.60 o                         
  18  10   0        365.20        247.48       190.50 o                         
   1  11   0      32120.96      32871.85       555.59 o                         
   3  11   0      43711.41      44713.51       893.63 o                         
   5  11   0      25260.55      26170.72       644.37 o                         
   7  11   0      12444.85      12404.64       326.06 o                         
   9  11   0      20341.81      21161.40       543.99 o                         
  11  11   0       6074.28       5831.05       269.36 o                         
  13  11   0       5655.24       5733.75       301.36 o                         
  15  11   0       2467.87       1915.55       255.88 o                         
  17  11   0       3694.29       3337.41       344.60 o                         
   0  12   0       3044.08       2939.70       174.34 o                         
   2  12   0       1779.68       2068.92       129.72 o                         
   4  12   0       1105.50        915.64        95.76 o                         
   6  12   0        222.85        199.77        99.67 o                         
   8  12   0       1625.47       1581.59       129.85 o                         
  10  12   0       1254.17       1293.59       115.50 o                         
  12  12   0         21.71       -115.19       121.22 o                         
  14  12   0          9.86       -129.77       129.77 o                         
  16  12   0         97.57         72.69       201.70 o                         
  18  12   0         72.83        122.12       196.87 o                         
   1  13   0      14730.31      14718.72       348.78 o                         
   3  13   0      15007.59      14905.51       350.11 o                         
   5  13   0       3880.88       3542.02       224.71 o                         
   7  13   0       6753.61       6556.05       239.82 o                         
   9  13   0       5446.93       5646.77       232.08 o                         
  11  13   0       1288.01       1399.84       118.00 o                         
  13  13   0       2500.67       2249.08       259.55 o                         
  15  13   0       1355.08       1097.52       242.17 o                         
  17  13   0       2101.44       2379.03       324.71 o                         
   0  14   0      53086.35      53739.24      1534.97 o                         
   2  14   0         50.88         92.05        58.62 o                         
   4  14   0      53697.34      57494.95      1571.40 o                         
   6  14   0        898.85        878.63       110.77 o                         
   8  14   0      16994.70      18252.45       566.42 o                         
  10  14   0       1036.53       1021.53       158.06 o                         
  12  14   0      16630.82      16666.25       877.45 o                         
  14  14   0        737.86        760.46       154.93 o                         
  16  14   0       7260.57       7836.11       608.49 o                         
   1  15   0      10052.42      10122.59       258.40 o                         
   3  15   0       6343.06       6102.63       208.42 o                         
   5  15   0       5789.01       6037.71       293.56 o                         
   7  15   0       6359.60       6389.00       253.70 o                         
   9  15   0       3068.25       3260.14       215.65 o                         
  11  15   0        268.00        163.22        94.68 o                         
  13  15   0       4621.22       4281.18       319.99 o                         
  15  15   0        911.94       1057.18       225.16 o                         
  17  15   0       2110.51       2264.40       315.69 o                         
   0  16   0       2992.88       2701.02       166.47 o                         
   2  16   0        288.00        355.38        71.28 o                         
   4  16   0       1574.20       1407.12       132.95 o                         
   6  16   0         17.71        -37.48        96.63 o                         
   8  16   0       2239.46       2110.56       249.92 o                         
  10  16   0        433.77        381.44       131.21 o                         
  12  16   0        256.16        295.19       138.28 o                         
  14  16   0         83.28        138.26       125.10 o                         
  16  16   0        165.36       -111.66       202.75 o                         
   1  17   0      10728.10      10250.80       260.24 o                         
   3  17   0       6382.23       6016.98       290.34 o                         
   5  17   0       8051.31       7533.49       446.32 o                         
   7  17   0       6473.84       6579.45       343.89 o                         
   9  17   0       3130.40       3418.12       262.17 o                         
  11  17   0       2763.44       2743.29       183.39 o                         
  13  17   0       8222.51       8295.26       699.85 o                         
  15  17   0       1107.99        825.09       292.17 o                         
   0  18   0       8797.99       7863.53       304.50 o                         
   2  18   0       1042.40       1013.03        94.61 o                         
   4  18   0      33770.76      33978.98       930.12 o                         
   6  18   0        237.27        406.21       114.62 o                         
   8  18   0      10728.52      11471.07       441.25 o                         
  10  18   0        639.72        770.12       138.31 o                         
  12  18   0       8608.94       8576.27       714.11 o                         
  14  18   0        520.75        275.26       223.46 o                         
   1  19   0      11154.74      10641.70       403.09 o                         
   3  19   0        904.81        931.44        92.51 o                         
   5  19   0        231.61        249.03       144.84 o                         
   7  19   0       1181.32       1344.72       165.28 o                         
   9  19   0       1090.58       1160.15       145.61 o                         
  11  19   0        360.54        360.25       109.28 o                         
  13  19   0        264.53        262.10       147.68 o                         
   0  20   0      12459.94      12170.92       692.43 o                         
   2  20   0       1267.05       1023.74        98.13 o                         
   4  20   0       8804.25       8225.21       330.45 o                         
   6  20   0        314.40        180.37       133.04 o                         
   8  20   0       4253.45       4341.21       264.66 o                         
  10  20   0        224.77         17.31       114.69 o                         
  12  20   0       2399.25       2344.45       277.38 o                         
   1  21   0      16719.68      15313.88       816.16 o                         
   3  21   0      10151.81       9655.54       350.25 o                         
   5  21   0       9727.27      10071.89       392.50 o                         
   7  21   0       6378.22       6192.03       336.42 o                         
   9  21   0      10782.38      11009.86       515.32 o                         
  11  21   0       2661.05       2724.19       272.67 o                         
  13  21   0       3106.26       3555.62       357.07 o                         
   0  22   0      10082.42       9159.63      1104.76 o                         
   2  22   0        694.47        729.03       166.11 o                         
   4  22   0       6330.43       6491.61       302.53 o                         
   6  22   0        835.63        739.45       153.13 o                         
   8  22   0       6199.51       5954.27       467.67 o                         
  10  22   0         25.07        129.48       125.46 o                         
  12  22   0       2322.30       1877.99       237.94 o                         
   1  23   0         27.13         32.83       134.03 o                         
   3  23   0        327.54        187.82       132.87 o                         
   5  23   0          3.45       -113.89       172.59 o                         
   7  23   0        473.77        381.30       118.74 o                         
   9  23   0         21.88       -149.21       149.21 o                         
   0  24   0      12867.81      13200.64       867.21 o                         
   2  24   0          0.52         60.91       152.45 o                         
   4  24   0      10401.42      10370.78       539.28 o                         
   6  24   0          1.54         40.90       148.94 o                         
   8  24   0       5543.08       5118.31       313.67 o                         
   1  25   0       3241.33       3047.68       263.93 o                         
   3  25   0       5234.79       5220.79       377.53 o                         
   5  25   0       5057.44       5352.84       379.87 o                         
   7  25   0       3021.71       2668.07       259.30 o                         
   0  26   0       1102.59       1055.49       292.44 o                         
   2  26   0        419.51        577.80       230.25 o                         
   4  26   0        246.60        373.40       159.33 o                         
   1  27   0       2007.13       2063.69       253.92 o                         
   1   1   1        925.98        867.03        35.48 o                         
   2   1   1       5048.40       5478.60        85.36 o                         
   3   1   1       3553.83       3552.16        58.81 o                         
   4   1   1       6415.65       6452.52        87.41 o                         
   5   1   1       3067.73       2888.10        49.88 o                         
   6   1   1      29914.79      28419.30       330.74 o                         
   7   1   1       4270.99       4161.91        83.35 o                         
   8   1   1        338.12        533.03        63.43 o                         
   9   1   1        240.43        274.99        65.36 o                         
  10   1   1      24011.96      23706.94       759.05 o                         
  11   1   1        978.96        999.85       126.57 o                         
  12   1   1        994.96        973.88       113.67 o                         
  13   1   1        317.99        434.04       104.41 o                         
  14   1   1      17491.17      19190.12       721.66 o                         
  15   1   1         88.86        258.94       109.80 o                         
  16   1   1        941.82       1049.39       142.98 o                         
  17   1   1        236.31        348.54       126.39 o                         
  18   1   1       2646.26       3032.67       235.60 o                         
  19   1   1        198.01        123.62       140.93 o                         
  20   1   1        581.65        593.89       147.57 o                         
   1   2   1      11431.08      12256.89       183.09 o                         
   2   2   1       1166.25       1133.75        44.24 o                         
   3   2   1      87266.48      89162.87       979.80 o                         
   4   2   1       1551.69       1561.80        72.19 o                         
   5   2   1      63971.37      64403.72       745.75 o                         
   6   2   1       1146.41       1073.49        45.09 o                         
   7   2   1      62464.29      64243.14       986.92 o                         
   8   2   1        165.35        243.38        43.74 o                         
   9   2   1      11963.92      11077.14       340.75 o                         
  10   2   1       3902.06       3658.66       161.50 o                         
  11   2   1      30415.48      31713.76       861.24 o                         
  12   2   1          0.66         16.82        84.51 o                         
  13   2   1      11999.20      12642.33       441.37 o                         
  14   2   1       1431.17       1414.48       143.71 o                         
  15   2   1       5534.45       6423.14       314.01 o                         
  16   2   1        153.69        195.76       125.21 o                         
  17   2   1       3955.16       3900.42       238.43 o                         
  18   2   1        118.64         44.08       117.30 o                         
  19   2   1       5356.38       5904.18       341.66 o                         
  20   2   1         44.05         45.33       135.35 o                         
   1   3   1        280.93        264.48        32.87 o                         
   2   3   1      24000.83      24241.73       230.86 o                         
   3   3   1         56.45         50.39        33.75 o                         
   4   3   1       1126.59       1157.48        46.64 o                         
   5   3   1        598.33        588.92        40.88 o                         
   6   3   1      13913.25      13635.88       166.34 o                         
   7   3   1       4343.41       4220.36        59.42 o                         
   8   3   1         10.02         21.69        54.06 o                         
   9   3   1        173.32        133.64        36.34 o                         
  10   3   1      21542.43      22976.68       606.51 o                         
  11   3   1        150.11         96.41        51.40 o                         
  12   3   1         78.21        130.43       105.23 o                         
  13   3   1         77.27        374.12       111.45 o                         
  14   3   1       5147.74       5414.23       336.84 o                         
  15   3   1          7.37        -40.84        98.49 o                         
  16   3   1         17.51        174.49       108.10 o                         
  17   3   1        105.90        402.26       128.06 o                         
  18   3   1        724.23        957.60       224.14 o                         
  19   3   1         56.65        181.42       127.07 o                         
  20   3   1        184.30        300.90       168.25 o                         
   1   4   1      14351.58      14598.13       161.16 o                         
   2   4   1        845.11        801.57        40.74 o                         
   3   4   1      22577.05      23113.85       257.82 o                         
   4   4   1        254.58        241.02        41.45 o                         
   5   4   1       4699.02       4558.50        74.48 o                         
   6   4   1       1791.95       1714.61        47.62 o                         
   7   4   1       3827.87       3540.87        60.14 o                         
   8   4   1        139.32        163.65        40.60 o                         
   9   4   1       1001.46        928.43        49.28 o                         
  10   4   1          6.48         18.38        50.49 o                         
  11   4   1       4682.63       4506.28       175.58 o                         
  12   4   1        260.23        253.74       106.47 o                         
  13   4   1        859.84        955.07       120.32 o                         
  14   4   1         79.24         53.20       148.96 o                         
  15   4   1       1550.12       1984.67       166.76 o                         
  16   4   1          3.60          8.63        99.76 o                         
  17   4   1        586.61        724.45       152.96 o                         
  18   4   1         34.06        166.32       123.69 o                         
  19   4   1        776.35        766.98       164.52 o                         
  20   4   1          4.59          9.57       120.15 o                         
   1   5   1       2853.62       2469.74        71.74 o                         
   2   5   1     119197.34     117638.34      1582.90 o                         
   3   5   1       9228.57       9103.47       120.21 o                         
   4   5   1        738.83        731.05        41.79 o                         
   5   5   1       1681.55       1580.24        64.16 o                         
   6   5   1      70149.88      70560.62       959.33 o                         
   7   5   1        492.97        475.31        37.05 o                         
   8   5   1       4412.97       4372.58        73.42 o                         
   9   5   1        529.89        481.91        28.26 o                         
  10   5   1      42416.75      44596.48       811.57 o                         
  11   5   1       1521.74       1371.00        72.94 o                         
  12   5   1        671.98        615.71        67.53 o                         
  13   5   1        882.05       1152.30       130.17 o                         
  14   5   1      11397.60      12810.67       453.71 o                         
  15   5   1        702.72        875.51       126.18 o                         
  16   5   1        281.50        466.10       121.50 o                         
  17   5   1         58.22        115.29       125.26 o                         
  18   5   1       5059.99       5934.86       332.37 o                         
  19   5   1        259.61        244.04       137.79 o                         
  20   5   1        181.39        332.59       180.18 o                         
   1   6   1      77105.58      77815.27      1037.59 o                         
   2   6   1       1812.09       1775.60        58.53 o                         
   3   6   1      36709.75      37168.06       435.97 o                         
   4   6   1        119.94        137.19        45.26 o                         
   5   6   1       8993.39       8616.01       126.97 o                         
   6   6   1       4447.83       4391.07        83.84 o                         
   7   6   1      39912.56      39718.92       530.28 o                         
   8   6   1        344.07        414.52        50.49 o                         
   9   6   1      16491.82      16910.31       452.78 o                         
  10   6   1       1063.15        973.68        61.38 o                         
  11   6   1      12837.81      12978.07       306.09 o                         
  12   6   1        272.19        292.12        73.66 o                         
  13   6   1       6507.86       6493.73       372.05 o                         
  14   6   1        258.04        223.82       144.39 o                         
  15   6   1       8387.20       9564.02       387.27 o                         
  16   6   1          0.48        146.53       122.26 o                         
  17   6   1       1281.80       1000.77       148.88 o                         
  18   6   1        172.04        482.53       166.98 o                         
  19   6   1       2222.95       2303.52       210.76 o                         
   1   7   1        106.04        100.69        35.24 o                         
   2   7   1          0.15          6.33        37.37 o                         
   3   7   1       1627.84       1612.35        62.19 o                         
   4   7   1         22.69          8.19        36.17 o                         
   5   7   1        851.61        812.37        51.31 o                         
   6   7   1       2037.48       2042.50        64.66 o                         
   7   7   1         75.25        164.68        39.41 o                         
   8   7   1       1909.99       2023.44        71.75 o                         
   9   7   1          1.72        -25.34        38.03 o                         
  10   7   1         33.38         43.49        52.63 o                         
  11   7   1          7.96          3.15        71.20 o                         
  12   7   1        250.81        161.43        58.74 o                         
  13   7   1          5.20         15.58        82.69 o                         
  14   7   1         72.22        151.77       101.63 o                         
  15   7   1          3.82         25.42        98.35 o                         
  16   7   1        206.37        189.25       112.65 o                         
  17   7   1         11.09        189.50       118.30 o                         
  18   7   1        121.81        141.26       160.14 o                         
  19   7   1         29.72        142.59       152.75 o                         
   1   8   1      13989.47      12947.47       181.58 o                         
   2   8   1       4024.39       4123.68        91.67 o                         
   3   8   1      12943.06      12404.71       189.12 o                         
   4   8   1        728.82        793.82        53.25 o                         
   5   8   1      49120.21      52961.38       805.79 o                         
   6   8   1        283.53        388.26        50.74 o                         
   7   8   1      17837.72      18457.27       363.90 o                         
   8   8   1         31.28        120.25        39.13 o                         
   9   8   1      11589.17      11929.50       218.61 o                         
  10   8   1        852.23        844.51        51.29 o                         
  11   8   1      15390.29      15485.03       313.88 o                         
  12   8   1         32.60        -63.52        63.52 o                         
  13   8   1      12287.81      12924.11       410.14 o                         
  14   8   1        266.12        215.84       105.44 o                         
  15   8   1       5426.93       5715.86       309.18 o                         
  16   8   1         34.77        -18.44       105.66 o                         
  17   8   1       1563.70       1876.58       200.62 o                         
  18   8   1        111.83        107.84       137.21 o                         
  19   8   1       3970.93       4160.22       325.70 o                         
   1   9   1       2808.97       2615.56        68.59 o                         
   2   9   1      65965.63      68107.52       970.59 o                         
   3   9   1        904.54        746.53        54.80 o                         
   4   9   1       4217.63       4448.14        99.42 o                         
   5   9   1       1446.48       1592.19        97.81 o                         
   6   9   1      49534.15      50292.58       957.61 o                         
   7   9   1       1641.47       1538.28        76.68 o                         
   8   9   1       1798.28       1742.22        75.83 o                         
   9   9   1       1096.19       1035.69        62.65 o                         
  10   9   1      27800.82      29586.02       517.28 o                         
  11   9   1        838.65        840.34        64.88 o                         
  12   9   1       2651.99       2376.51       116.86 o                         
  13   9   1        376.46        372.98        71.15 o                         
  14   9   1      12755.14      12812.84       990.42 o                         
  15   9   1        832.04        637.57       146.41 o                         
  16   9   1        979.94       1005.31       156.74 o                         
  17   9   1        146.47         91.63       116.03 o                         
  18   9   1       5298.81       4839.08       338.49 o                         
  19   9   1        241.63        404.44       141.09 o                         
   1  10   1      11051.48      10980.69       158.84 o                         
   2  10   1        572.99        648.09        53.79 o                         
   3  10   1      12807.17      13378.94       220.76 o                         
   4  10   1        497.33        734.12        58.29 o                         
   5  10   1        367.29        347.61        55.05 o                         
   6  10   1       1032.35       1041.07        65.02 o                         
   7  10   1       6310.14       6632.18       152.90 o                         
   8  10   1         34.45         89.60        54.04 o                         
   9  10   1       2409.43       2309.46        82.57 o                         
  10  10   1        276.66        259.47        63.46 o                         
  11  10   1       3581.54       3433.95       112.24 o                         
  12  10   1         24.21        138.55        80.88 o                         
  13  10   1          5.67        101.39       110.88 o                         
  14  10   1        127.22        168.00        84.03 o                         
  15  10   1       4223.24       3532.48       228.11 o                         
  16  10   1         11.17        -54.93       115.16 o                         
  17  10   1        403.11        383.01       150.43 o                         
  18  10   1        164.02        196.55       166.80 o                         
   1  11   1         10.33         56.62        33.57 o                         
   2  11   1       7923.54       7719.33       151.43 o                         
   3  11   1         17.53          7.35        58.70 o                         
   4  11   1       6867.81       7597.38       155.93 o                         
   5  11   1       1548.89       1531.04        87.98 o                         
   6  11   1       2931.82       2569.47        98.24 o                         
   7  11   1       1262.07       1273.75        77.42 o                         
   8  11   1        425.90        575.25        63.03 o                         
   9  11   1        267.77        269.67        55.16 o                         
  10  11   1       4336.27       4506.11       155.85 o                         
  11  11   1        337.89        370.33        56.46 o                         
  12  11   1        408.68        537.64        88.33 o                         
  13  11   1        140.58        216.85        79.26 o                         
  14  11   1       1243.42       1091.48       126.07 o                         
  15  11   1         31.69         -3.72       109.82 o                         
  16  11   1        102.89        118.43       118.22 o                         
  17  11   1         67.52         40.82       126.16 o                         
  18  11   1        223.00        292.09       145.34 o                         
   1  12   1      12407.44      11853.55       340.15 o                         
   2  12   1       3066.07       2794.39        93.51 o                         
   3  12   1      23228.32      23584.76       555.67 o                         
   4  12   1       1366.50       1315.63        73.88 o                         
   5  12   1      21040.90      21389.70       373.94 o                         
   6  12   1        859.39        754.20        73.95 o                         
   7  12   1      38736.40      41490.14       809.32 o                         
   8  12   1         31.16         68.25        58.31 o                         
   9  12   1      13025.67      14019.49       292.17 o                         
  10  12   1       1250.87       1203.19        79.94 o                         
  11  12   1      19067.49      19859.48       382.19 o                         
  12  12   1          5.26        -75.66        75.66 o                         
  13  12   1       3616.57       3590.28       177.09 o                         
  14  12   1        642.40        752.23        98.33 o                         
  15  12   1       9039.16      10422.80       470.13 o                         
  16  12   1         53.84         72.46       129.99 o                         
  17  12   1       2198.09       2288.01       261.37 o                         
  18  12   1        117.45        250.88       148.46 o                         
   1  13   1        628.15        649.20        56.57 o                         
   2  13   1      32461.21      30646.38       746.86 o                         
   3  13   1         29.05        -41.49        56.05 o                         
   4  13   1        787.71        920.92        72.09 o                         
   5  13   1        801.84        856.86        67.39 o                         
   6  13   1      26757.82      27719.68       529.56 o                         
   7  13   1       2013.54       2032.22       101.98 o                         
   8  13   1        367.00        524.84        68.82 o                         
   9  13   1        614.77        658.71        76.46 o                         
  10  13   1      19769.16      20402.40       422.46 o                         
  11  13   1        572.51        717.20        70.36 o                         
  12  13   1          8.11         37.20        68.37 o                         
  13  13   1         31.57         95.10        86.85 o                         
  14  13   1      10766.86      10562.96       354.48 o                         
  15  13   1        191.58        130.36       136.20 o                         
  16  13   1        420.94        454.28       135.08 o                         
  17  13   1         88.41        215.48       143.27 o                         
   1  14   1         93.54        143.52        44.59 o                         
   2  14   1        130.51        111.05        53.79 o                         
   3  14   1        215.33        218.70        77.30 o                         
   4  14   1         39.35         32.86        62.46 o                         
   5  14   1        395.68        527.39        64.57 o                         
   6  14   1         94.12        211.68        67.02 o                         
   7  14   1          1.15         57.51        64.04 o                         
   8  14   1         28.15        -27.77        64.59 o                         
   9  14   1        111.95         74.87        64.09 o                         
  10  14   1         18.56         25.36        59.78 o                         
  11  14   1         39.51         40.53        61.04 o                         
  12  14   1         42.53        -33.06        80.58 o                         
  13  14   1        131.15        163.76       144.09 o                         
  14  14   1         21.38        193.20        96.41 o                         
  15  14   1         30.50        -47.81       129.39 o                         
  16  14   1          1.90         41.48       136.79 o                         
  17  14   1         17.93        199.20       139.96 o                         
   1  15   1        649.43        615.57        47.10 o                         
   2  15   1      20422.18      20164.80       403.25 o                         
   3  15   1       1868.53       1956.86       103.53 o                         
   4  15   1        493.59        599.67        69.72 o                         
   5  15   1        105.19        207.70        84.34 o                         
   6  15   1      23929.95      25166.03       528.37 o                         
   7  15   1        599.93        686.41        89.45 o                         
   8  15   1       2224.32       2090.66       113.56 o                         
   9  15   1        451.58        561.55        78.02 o                         
  10  15   1      13372.99      14029.90       329.45 o                         
  11  15   1        565.60        542.63        75.89 o                         
  12  15   1        194.02        259.96       103.06 o                         
  13  15   1        169.07        -27.71        91.35 o                         
  14  15   1       4888.57       4671.36       219.59 o                         
  15  15   1        175.82        315.27       185.22 o                         
  16  15   1        552.27        640.82       139.89 o                         
   1  16   1      30875.77      31735.64       560.55 o                         
   2  16   1       1130.73       1058.17        63.48 o                         
   3  16   1      22740.75      24172.68       611.62 o                         
   4  16   1         47.20         96.83        62.75 o                         
   5  16   1       5215.54       5182.24       198.48 o                         
   6  16   1       2342.05       2066.64       117.88 o                         
   7  16   1      29697.04      30603.03       666.59 o                         
   8  16   1        338.56        334.90        80.61 o                         
   9  16   1      13675.83      13733.71       336.86 o                         
  10  16   1        740.59        905.89        94.49 o                         
  11  16   1      11734.17      11831.34       372.18 o                         
  12  16   1          6.04        -12.82        96.39 o                         
  13  16   1       3446.27       3300.11       197.46 o                         
  14  16   1        291.42        261.03       103.44 o                         
  15  16   1       4859.32       4962.41       330.28 o                         
  16  16   1          1.26       -145.09       145.09 o                         
   1  17   1          0.50         98.07        53.59 o                         
   2  17   1       8268.21       8385.96       189.77 o                         
   3  17   1        245.35        205.96        63.01 o                         
   4  17   1        562.43        654.55        73.53 o                         
   5  17   1         30.72         31.63        66.58 o                         
   6  17   1       7629.99       7730.43       230.95 o                         
   7  17   1         67.75        -58.06        75.52 o                         
   8  17   1       1712.66       1696.13       108.82 o                         
   9  17   1        199.91        258.29        78.50 o                         
  10  17   1       4215.70       4185.00       174.20 o                         
  11  17   1        238.47        335.40        78.31 o                         
  12  17   1          0.60         31.58        98.67 o                         
  13  17   1         74.19         25.15       100.58 o                         
  14  17   1        625.89        585.92       143.01 o                         
  15  17   1         54.50         20.15       129.61 o                         
   1  18   1       8216.90       8491.34       228.89 o                         
   2  18   1         69.07        179.76        65.06 o                         
   3  18   1       4773.84       4514.25       130.10 o                         
   4  18   1        104.21        -19.99        63.59 o                         
   5  18   1       2924.07       2778.18       126.27 o                         
   6  18   1         41.61         22.17        81.91 o                         
   7  18   1       4153.16       3823.43       221.70 o                         
   8  18   1          5.67        -45.82        76.52 o                         
   9  18   1       1216.76       1258.08       107.93 o                         
  10  18   1        214.31        242.27        82.20 o                         
  11  18   1       1845.94       1863.59       122.22 o                         
  12  18   1          4.97         50.36       100.16 o                         
  13  18   1        629.02        390.60       120.74 o                         
  14  18   1         55.94         73.96       100.03 o                         
  15  18   1        553.44        229.82       169.85 o                         
   1  19   1       1029.46       1106.54        84.34 o                         
   2  19   1      20496.94      21482.41       450.12 o                         
   3  19   1        731.29        768.80        69.84 o                         
   4  19   1          7.08         19.32        53.36 o                         
   5  19   1        102.45        127.93        69.25 o                         
   6  19   1      19496.26      20200.12       487.93 o                         
   7  19   1        507.05        508.05        96.45 o                         
   8  19   1        479.61        514.80        89.46 o                         
   9  19   1        358.20        516.20       102.93 o                         
  10  19   1      14090.38      14213.94       394.79 o                         
  11  19   1        236.59        185.08        82.91 o                         
  12  19   1        352.46        371.36       113.45 o                         
  13  19   1        139.57        131.73       107.45 o                         
  14  19   1       5693.22       5418.18       296.05 o                         
   1  20   1       2475.23       2655.91       124.38 o                         
   2  20   1        533.76        583.07        88.60 o                         
   3  20   1       6662.05       6941.33       226.86 o                         
   4  20   1         12.01        165.89        77.99 o                         
   5  20   1       2400.39       2133.24       113.26 o                         
   6  20   1       1081.92       1064.81       115.71 o                         
   7  20   1       3412.69       3253.07       153.28 o                         
   8  20   1         90.91        -11.36        89.94 o                         
   9  20   1       3082.95       2974.76       156.98 o                         
  10  20   1        319.33        451.19        92.24 o                         
  11  20   1       3762.09       3561.71       171.04 o                         
  12  20   1         18.42       -103.70       103.70 o                         
  13  20   1       1731.10       1793.39       169.49 o                         
   1  21   1         29.27        -55.52        72.00 o                         
   2  21   1         29.54        -11.09        70.74 o                         
   3  21   1         12.40        111.60        73.30 o                         
   4  21   1         18.29         41.18        71.75 o                         
   5  21   1         51.40         85.70        76.07 o                         
   6  21   1        406.06        318.00        88.04 o                         
   7  21   1        121.59        -36.38        79.49 o                         
   8  21   1         10.23        137.64        90.60 o                         
   9  21   1         19.43        -62.69        89.30 o                         
  10  21   1        135.90         74.14        84.35 o                         
  11  21   1          1.26        150.56       101.19 o                         
  12  21   1          6.28          5.58       110.44 o                         
   1  22   1       4217.41       3854.82       161.74 o                         
   2  22   1        479.27        380.45        81.16 o                         
   3  22   1       4077.17       4059.83       163.68 o                         
   4  22   1         13.47         -1.44        69.33 o                         
   5  22   1       3042.57       2828.77       155.34 o                         
   6  22   1        159.89        195.00        85.25 o                         
   7  22   1       6146.45       5770.03       223.42 o                         
   8  22   1         12.15         67.54        84.52 o                         
   9  22   1       1614.59       1621.32       135.89 o                         
  10  22   1        282.42        255.15       102.56 o                         
  11  22   1       2784.47       2408.31       192.14 o                         
   1  23   1        289.70        292.38        80.83 o                         
   2  23   1      10792.53      10433.53       292.76 o                         
   3  23   1        231.21        261.87        82.91 o                         
   4  23   1        161.65         82.43        82.61 o                         
   5  23   1        303.32        403.56       117.47 o                         
   6  23   1      10528.26      10081.53       321.52 o                         
   7  23   1        304.11        295.08        94.05 o                         
   8  23   1         39.82         26.48        85.15 o                         
   9  23   1         82.41         38.08        93.97 o                         
  10  23   1       5760.91       5638.04       243.02 o                         
   1  24   1        636.39        884.27       121.01 o                         
   2  24   1        176.14        311.95        96.20 o                         
   3  24   1       1294.21       1454.47       123.10 o                         
   4  24   1          2.61         -2.32        83.11 o                         
   5  24   1       1579.85       1359.65       122.53 o                         
   6  24   1         57.65        -11.34       110.60 o                         
   7  24   1        184.76        163.37        91.54 o                         
   8  24   1          8.48         44.49        83.39 o                         
   9  24   1        328.86        117.31        95.18 o                         
   1  25   1         26.32         34.39        97.18 o                         
   2  25   1       1122.18       1078.17       120.98 o                         
   3  25   1        164.70        146.25       105.06 o                         
   4  25   1        351.67        454.24       111.81 o                         
   5  25   1          7.93        -79.57       100.09 o                         
   6  25   1       1818.60       1827.72       158.47 o                         
   7  25   1         61.18        -97.91       128.36 o                         
   1  26   1       4180.42       3838.55       210.53 o                         
   2  26   1        239.71        138.97       107.63 o                         
   3  26   1       5655.98       5309.56       263.09 o                         
   4  26   1          1.30       -107.35       107.35 o                         
   5  26   1       1637.09       1413.20       158.92 o                         
   0   0   2     549150.94     500287.19     12634.75 o                         
   1   0   2        449.23        482.61        49.78 o                         
   2   0   2        290.09        221.78        51.65 o                         
   3   0   2      39755.54      42160.80       633.55 o                         
   4   0   2      84592.27      87721.24      3588.69 o                         
   5   0   2       7265.65       7004.24       145.22 o                         
   6   0   2       3000.86       2764.14        89.34 o                         
   7   0   2       4162.89       3937.34       121.31 o                         
   8   0   2      75926.12      77905.25      1575.42 o                         
   9   0   2       4218.60       3767.82       101.47 o                         
  10   0   2       1312.99       1389.38       125.94 o                         
  11   0   2        407.27        486.15        72.42 o                         
  12   0   2      15527.66      17225.04       745.50 o                         
  13   0   2       3669.21       3590.82       842.04 o                         
  14   0   2       2075.38       2054.30       331.14 o                         
  15   0   2        174.95        521.75       173.16 o                         
  16   0   2      10689.55      12082.16       699.98 o                         
  17   0   2       1712.52       1647.84       238.81 o                         
  18   0   2        420.34        464.36       209.39 o                         
  19   0   2        252.10         93.37       213.91 o                         
   0   1   2      69215.25      71267.03      1194.95 o                         
   1   1   2      20621.81      19674.98       324.30 o                         
   2   1   2       7779.61       7792.01       102.14 o                         
   3   1   2      35105.42      37542.09       584.04 o                         
   4   1   2       9742.83       9820.00       154.75 o                         
   5   1   2      18596.19      18725.94       239.54 o                         
   6   1   2         32.10         -2.51        32.29 o                         
   7   1   2       5548.89       5533.33        91.87 o                         
   8   1   2       1244.80       1082.22        47.59 o                         
   9   1   2       9535.05       9195.53       128.65 o                         
  10   1   2        201.94        300.52        52.66 o                         
  11   1   2       2249.40       2036.23        58.84 o                         
  12   1   2       1719.14       1531.51        92.00 o                         
  13   1   2       5260.10       5348.00       228.48 o                         
  14   1   2        314.17        362.57       115.18 o                         
  15   1   2        323.79        354.05       112.89 o                         
  16   1   2        968.16        978.49       134.92 o                         
  17   1   2       3671.97       3952.71       245.73 o                         
  18   1   2         99.14        -39.81       118.34 o                         
  19   1   2        516.75        695.47       147.08 o                         
   0   2   2      38817.23      39926.79       636.40 o                         
   1   2   2        205.09        212.72        25.53 o                         
   2   2   2          6.29         47.89        28.80 o                         
   3   2   2          0.67         46.36        37.38 o                         
   4   2   2       4570.29       4591.01        79.92 o                         
   5   2   2         65.81         80.01        46.75 o                         
   6   2   2         57.56         75.72        48.78 o                         
   7   2   2         18.95         53.02        32.08 o                         
   8   2   2       8257.46       8597.66       126.63 o                         
   9   2   2         86.30         40.72        34.94 o                         
  10   2   2         23.54         23.69        29.40 o                         
  11   2   2       1307.84       1229.33        49.48 o                         
  12   2   2       2022.12       1736.81       113.60 o                         
  13   2   2         99.56        131.84       128.28 o                         
  14   2   2         60.73        138.87        98.65 o                         
  15   2   2          9.49         -2.67       113.63 o                         
  16   2   2        493.41        635.65       140.96 o                         
  17   2   2        222.46        431.11       128.71 o                         
  18   2   2         39.25         56.50       124.51 o                         
  19   2   2          3.84         22.36       149.90 o                         
   0   3   2      54118.91      57076.83       841.09 o                         
   1   3   2      23664.95      23775.19       247.04 o                         
   2   3   2        250.41        414.51        56.51 o                         
   3   3   2      54623.55      56404.04       613.48 o                         
   4   3   2       8735.22       8645.04       120.14 o                         
   5   3   2      26244.29      26934.29       325.87 o                         
   6   3   2        193.49        225.03        37.62 o                         
   7   3   2      16386.87      16463.58       228.72 o                         
   8   3   2      14789.53      14703.07       200.37 o                         
   9   3   2      17980.79      17091.45       225.50 o                         
  10   3   2        129.34        133.57        35.57 o                         
  11   3   2       8816.78       8360.95       240.39 o                         
  12   3   2       2553.51       2185.22       116.91 o                         
  13   3   2      13074.46      14110.68       478.20 o                         
  14   3   2        301.70        283.90       108.39 o                         
  15   3   2       1916.96       1931.58       165.88 o                         
  16   3   2       2517.36       2373.94       193.53 o                         
  17   3   2       7350.67       8382.35       387.53 o                         
  18   3   2         48.71       -113.91       113.91 o                         
  19   3   2        621.63        854.99       158.82 o                         
   0   4   2      61421.78      63318.30       948.76 o                         
   1   4   2       2782.95       2759.53        93.40 o                         
   2   4   2        294.61        358.59        38.34 o                         
   3   4   2      10992.59      11270.41       139.41 o                         
   4   4   2      65205.27      66858.77       885.82 o                         
   5   4   2       3966.92       3891.53        78.24 o                         
   6   4   2         21.90         92.28        35.66 o                         
   7   4   2       3163.07       3107.05       118.27 o                         
   8   4   2      24969.40      24170.88       394.68 o                         
   9   4   2       2424.47       2181.45        59.12 o                         
  10   4   2        639.55        745.87        73.19 o                         
  11   4   2       1455.38       1266.88        54.88 o                         
  12   4   2      16574.42      15538.77       673.97 o                         
  13   4   2       2857.10       2446.22       218.40 o                         
  14   4   2       2663.20       2314.73       170.66 o                         
  15   4   2        189.50        355.58       111.67 o                         
  16   4   2       9941.52      11429.60       475.65 o                         
  17   4   2       1423.90       1415.25       162.86 o                         
  18   4   2        680.70        685.41       165.57 o                         
  19   4   2        185.95        269.34       140.72 o                         
   0   5   2       3045.28       3111.07        76.79 o                         
   1   5   2       2489.94       2381.25        66.98 o                         
   2   5   2        300.93        315.46        35.45 o                         
   3   5   2        252.89        296.64        32.75 o                         
   4   5   2        745.08        735.59        41.49 o                         
   5   5   2        736.56        733.44        42.50 o                         
   6   5   2        344.91        486.52        40.00 o                         
   7   5   2       1545.80       1504.89        53.28 o                         
   8   5   2          7.95          2.95        50.70 o                         
   9   5   2        135.64         99.21        40.53 o                         
  10   5   2         91.52         20.42        32.41 o                         
  11   5   2         35.83         20.79        51.14 o                         
  12   5   2         31.46        173.06       155.77 o                         
  13   5   2        826.15        958.06       121.06 o                         
  14   5   2         11.60       -121.96       211.13 o                         
  15   5   2        157.77        385.11       126.20 o                         
  16   5   2        250.38        368.56       127.93 o                         
  17   5   2        192.65        405.74       141.13 o                         
  18   5   2         37.98        -19.76       133.98 o                         
  19   5   2         59.49        -52.56       122.87 o                         
   0   6   2      35392.52      36443.70       727.36 o                         
   1   6   2       5980.24       5501.45       126.36 o                         
   2   6   2          1.81         26.14        27.15 o                         
   3   6   2        286.45        293.69        57.49 o                         
   4   6   2      25587.39      25475.14       312.07 o                         
   5   6   2       3661.83       3648.59        78.00 o                         
   6   6   2       1789.66       1756.52        64.66 o                         
   7   6   2        891.47        931.51        62.51 o                         
   8   6   2      17418.99      17747.25       254.02 o                         
   9   6   2       2508.77       2396.30        71.36 o                         
  10   6   2         35.66        -31.35        34.00 o                         
  11   6   2        275.81        269.87        84.88 o                         
  12   6   2       8556.54       8262.67       335.71 o                         
  13   6   2        253.86        220.09        85.92 o                         
  14   6   2       2470.84       2430.49       183.38 o                         
  15   6   2        310.46        706.34       192.54 o                         
  16   6   2       4545.29       4939.07       284.67 o                         
  17   6   2        638.03        564.19       140.09 o                         
  18   6   2        265.80        178.83       127.96 o                         
  19   6   2         18.72         -2.08       127.66 o                         
   0   7   2       8635.84       8809.20       224.13 o                         
   1   7   2      40981.06      40667.75       449.80 o                         
   2   7   2       1073.60        981.29        36.55 o                         
   3   7   2      19498.33      18894.65       309.50 o                         
   4   7   2      15517.80      15751.10       241.20 o                         
   5   7   2      28115.05      28628.55       378.55 o                         
   6   7   2         26.23         84.56        39.98 o                         
   7   7   2      16417.59      16350.95       282.32 o                         
   8   7   2      12747.99      12936.35       205.10 o                         
   9   7   2      20965.84      20987.99       321.13 o                         
  10   7   2         35.71          1.19        44.12 o                         
  11   7   2       2123.43       1819.68       100.48 o                         
  12   7   2       5303.82       4852.85       267.09 o                         
  13   7   2      10813.70      10754.65       341.80 o                         
  14   7   2        241.02        144.54        80.04 o                         
  15   7   2       2416.54       2243.03       178.32 o                         
  16   7   2       2162.19       2207.17       246.25 o                         
  17   7   2       6097.91       6015.61       412.93 o                         
  18   7   2         56.30        132.35       144.52 o                         
  19   7   2        506.20        772.45       159.65 o                         
   0   8   2      18633.93      18507.56       423.02 o                         
   1   8   2       4498.45       4054.21        80.49 o                         
   2   8   2          9.37         37.91        45.61 o                         
   3   8   2        819.16        664.87        48.73 o                         
   4   8   2      24906.53      25035.64       345.76 o                         
   5   8   2       2722.90       2539.15        92.45 o                         
   6   8   2       1193.60       1318.57        61.60 o                         
   7   8   2        490.68        533.66        48.08 o                         
   8   8   2      11680.18      12087.94       204.17 o                         
   9   8   2        517.81        578.85        50.28 o                         
  10   8   2        120.09        198.29        42.05 o                         
  11   8   2       2458.28       2276.09        92.87 o                         
  12   8   2       9948.37       9629.28       264.59 o                         
  13   8   2       1676.98       1551.23       102.10 o                         
  14   8   2         99.32        179.72        97.66 o                         
  15   8   2        119.75        258.53       111.48 o                         
  16   8   2       2816.79       2895.78       215.43 o                         
  17   8   2        379.62        567.91       151.53 o                         
  18   8   2        247.72         76.50       123.02 o                         
  19   8   2         29.46        -25.90       145.17 o                         
   0   9   2       3300.32       2908.14       134.48 o                         
   1   9   2       4817.73       4752.11       112.91 o                         
   2   9   2         32.40         -0.43        34.46 o                         
   3   9   2         84.16        106.24        46.94 o                         
   4   9   2       1575.63       1486.46        79.74 o                         
   5   9   2       2989.11       2960.17        87.60 o                         
   6   9   2         36.22         68.53        43.72 o                         
   7   9   2        314.07        434.63        51.64 o                         
   8   9   2         23.03        -31.64        50.56 o                         
   9   9   2       2433.90       2492.45        83.79 o                         
  10   9   2        958.18        898.81        58.34 o                         
  11   9   2       1282.91       1132.03        63.30 o                         
  12   9   2       1974.80       1885.60        92.05 o                         
  13   9   2        107.77        114.62       100.90 o                         
  14   9   2        772.91        734.18       107.28 o                         
  15   9   2          2.01       -108.92       108.92 o                         
  16   9   2         55.26          5.36       110.69 o                         
  17   9   2        687.03        974.18       157.77 o                         
  18   9   2          1.86        221.64       130.59 o                         
   0  10   2      71449.05      74094.52      1776.68 o                         
   1  10   2       5140.32       5012.99        98.68 o                         
   2  10   2        997.11        967.55        53.90 o                         
   3  10   2       4644.08       4689.46       103.78 o                         
   4  10   2      44842.30      45622.45       730.53 o                         
   5  10   2       4422.33       4560.25       108.76 o                         
   6  10   2        152.15        182.13        49.87 o                         
   7  10   2       2739.22       2760.44       102.57 o                         
   8  10   2      24240.34      25647.78       432.66 o                         
   9  10   2       5184.54       5251.61       124.21 o                         
  10  10   2         29.45         15.58        50.55 o                         
  11  10   2        237.11        178.96        69.97 o                         
  12  10   2      16346.64      17221.94       401.84 o                         
  13  10   2        346.97        404.68        88.92 o                         
  14  10   2       1110.60       1081.32        99.64 o                         
  15  10   2        560.32        688.63       125.88 o                         
  16  10   2       5676.61       6074.00       339.26 o                         
  17  10   2        640.92        520.43       152.64 o                         
  18  10   2        197.79        417.73       165.12 o                         
   0  11   2       9409.02       8907.43       270.60 o                         
   1  11   2      23891.80      24128.62       386.63 o                         
   2  11   2        845.57        925.22        56.46 o                         
   3  11   2      26576.87      27222.02       424.61 o                         
   4  11   2      10442.00      10603.20       194.22 o                         
   5  11   2      16011.32      15982.18       267.67 o                         
   6  11   2         55.96         16.81        46.98 o                         
   7  11   2       8624.33       8950.19       187.79 o                         
   8  11   2       2879.64       2822.87       100.70 o                         
   9  11   2      11357.48      12083.41       250.58 o                         
  10  11   2        177.01        119.75        53.63 o                         
  11  11   2       5855.36       5816.26       249.16 o                         
  12  11   2       4320.58       4446.30       163.36 o                         
  13  11   2       5095.24       4937.43       198.30 o                         
  14  11   2        128.22        146.48        90.92 o                         
  15  11   2       1601.76       1467.69       170.80 o                         
  16  11   2        700.53       1030.64       153.96 o                         
  17  11   2       2691.80       2566.15       233.49 o                         
  18  11   2        193.34        145.41       136.24 o                         
   0  12   2       1591.19       1506.79       101.53 o                         
   1  12   2         40.23         19.10        42.91 o                         
   2  12   2        625.76        695.65        66.92 o                         
   3  12   2        389.19        443.20        52.08 o                         
   4  12   2       1327.25       1276.86        80.53 o                         
   5  12   2       1210.49       1042.51        66.59 o                         
   6  12   2         94.36        104.14        50.48 o                         
   7  12   2        223.44        212.70        56.05 o                         
   8  12   2        965.56       1040.45        73.62 o                         
   9  12   2         82.96         55.84        50.85 o                         
  10  12   2        954.58       1061.49        79.95 o                         
  11  12   2        228.76        274.51        65.71 o                         
  12  12   2          9.90        -58.69        70.04 o                         
  13  12   2        319.73        480.33       141.07 o                         
  14  12   2          5.09         49.09        76.38 o                         
  15  12   2         65.84        165.53       139.12 o                         
  16  12   2         91.22         21.72       118.63 o                         
  17  12   2          0.82          4.27       221.88 o                         
   0  13   2       6023.16       6204.79       312.14 o                         
   1  13   2       8561.05       8675.80       171.61 o                         
   2  13   2        527.78        649.18        60.46 o                         
   3  13   2      11055.92      10978.24       203.84 o                         
   4  13   2       3524.97       3663.73       119.84 o                         
   5  13   2       3668.66       3560.15       109.74 o                         
   6  13   2         19.45        -49.09        57.92 o                         
   7  13   2       4497.63       4227.60       138.44 o                         
   8  13   2       1263.65       1224.19        85.23 o                         
   9  13   2       3839.13       3828.17       138.30 o                         
  10  13   2         51.80        152.55        68.20 o                         
  11  13   2       1673.40       1731.98        98.88 o                         
  12  13   2       1721.00       1392.49       106.42 o                         
  13  13   2       1961.03       1760.30       142.05 o                         
  14  13   2        283.70        122.75       143.23 o                         
  15  13   2        933.30        977.00       162.77 o                         
  16  13   2        702.11       1164.85       183.67 o                         
  17  13   2       1453.18       1520.76       222.68 o                         
   0  14   2      35136.04      36306.77       950.89 o                         
   1  14   2       5104.43       4887.89       123.72 o                         
   2  14   2        125.44         72.28        51.06 o                         
   3  14   2       4299.24       4246.08       114.19 o                         
   4  14   2      33593.95      34250.40       629.34 o                         
   5  14   2       1575.67       1468.94        84.04 o                         
   6  14   2        478.37        552.80        70.00 o                         
   7  14   2       2261.99       2291.49       138.57 o                         
   8  14   2      13963.56      14719.53       349.90 o                         
   9  14   2       1804.74       1894.30       114.79 o                         
  10  14   2       1067.07       1030.12        93.88 o                         
  11  14   2        267.60        247.85        67.98 o                         
  12  14   2       9729.48      10404.90       297.98 o                         
  13  14   2       1204.36       1228.64       121.27 o                         
  14  14   2        318.47        362.41       101.03 o                         
  15  14   2        321.40        512.17       153.04 o                         
  16  14   2       4916.43       4769.20       329.00 o                         
   0  15   2       2334.04       2186.65       137.50 o                         
   1  15   2       5843.26       5694.54       144.52 o                         
   2  15   2         73.35         51.90        53.81 o                         
   3  15   2       3624.02       3464.18       119.76 o                         
   4  15   2       3264.77       3214.36       120.73 o                         
   5  15   2       4316.35       4265.66       157.58 o                         
   6  15   2         24.72        109.52        70.76 o                         
   7  15   2       3848.99       3903.35       151.35 o                         
   8  15   2        562.10        642.29        87.84 o                         
   9  15   2       1547.09       1438.46       102.72 o                         
  10  15   2          1.17        -73.17        74.02 o                         
  11  15   2        515.40        635.86        82.06 o                         
  12  15   2        984.99       1141.09       107.70 o                         
  13  15   2       3766.01       3681.60       196.81 o                         
  14  15   2        181.49        251.77       103.76 o                         
  15  15   2        545.88        518.61       166.34 o                         
  16  15   2        464.47        577.64       155.07 o                         
   0  16   2       3111.82       2933.99       191.16 o                         
   1  16   2          5.47         57.16        61.12 o                         
   2  16   2        332.05        516.09        68.66 o                         
   3  16   2         15.42         56.68        59.00 o                         
   4  16   2        635.06        689.63        71.82 o                         
   5  16   2         90.52         23.21        71.21 o                         
   6  16   2          1.48         11.25        71.44 o                         
   7  16   2          5.52        -42.07        70.55 o                         
   8  16   2        876.40        961.10        95.35 o                         
   9  16   2          5.54        125.48        86.89 o                         
  10  16   2         83.92         61.42        81.42 o                         
  11  16   2        185.99         69.96        64.63 o                         
  12  16   2        307.06        311.79        98.01 o                         
  13  16   2        152.80        160.67        92.05 o                         
  14  16   2         20.85        -87.00        93.55 o                         
  15  16   2          4.95         58.81       142.88 o                         
   0  17   2       3047.04       2554.55       220.86 o                         
   1  17   2       4902.63       4852.32       154.73 o                         
   2  17   2         78.38          8.08        89.15 o                         
   3  17   2       6060.98       5528.64       222.81 o                         
   4  17   2       6044.78       5826.30       201.87 o                         
   5  17   2       5941.62       5775.46       174.26 o                         
   6  17   2         11.26        -10.13        68.95 o                         
   7  17   2       4774.66       4942.24       193.67 o                         
   8  17   2       2786.17       2795.70       138.61 o                         
   9  17   2       2906.62       3052.02       144.03 o                         
  10  17   2        287.95        345.00        99.30 o                         
  11  17   2       1500.90       1524.09       108.34 o                         
  12  17   2       1098.01        976.41       122.47 o                         
  13  17   2       5299.64       5036.55       231.74 o                         
  14  17   2         30.64        113.18        99.84 o                         
  15  17   2        797.50        853.87       190.19 o                         
   0  18   2      10957.62       9523.35       690.39 o                         
   1  18   2       6317.13       5831.99       219.53 o                         
   2  18   2         56.31         44.72        66.20 o                         
   3  18   2        786.83        858.24        82.41 o                         
   4  18   2      20467.43      19784.04       584.00 o                         
   5  18   2        788.57        749.10        84.98 o                         
   6  18   2         77.29        358.27       142.68 o                         
   7  18   2       1170.48       1180.20       101.81 o                         
   8  18   2       6937.65       7195.38       235.20 o                         
   9  18   2        820.56        880.46       103.77 o                         
  10  18   2        254.30        295.59        85.87 o                         
  11  18   2        448.25        570.17       118.74 o                         
  12  18   2       6414.86       6053.83       257.84 o                         
  13  18   2        960.83        891.65       120.17 o                         
  14  18   2        366.17        410.89       110.94 o                         
   0  19   2        205.32        236.56       148.25 o                         
   1  19   2       4383.72       3798.09       214.76 o                         
   2  19   2       1815.22       1533.53       123.70 o                         
   3  19   2       1287.84       1187.49        94.54 o                         
   4  19   2        184.42        116.67        72.77 o                         
   5  19   2        273.45        317.26        80.65 o                         
   6  19   2          2.14         52.48        69.09 o                         
   7  19   2        963.94       1115.44       112.01 o                         
   8  19   2        102.80        188.33        86.83 o                         
   9  19   2       1101.96       1006.27       112.53 o                         
  10  19   2         23.40         43.58        82.50 o                         
  11  19   2        236.83        395.36        93.42 o                         
  12  19   2         42.71        104.58        82.86 o                         
  13  19   2        154.42        -99.15       118.14 o                         
   0  20   2       5951.63       6037.75       354.50 o                         
   1  20   2         34.68         73.95        70.79 o                         
   2  20   2        330.80        347.62        79.07 o                         
   3  20   2        554.93        705.45        87.77 o                         
   4  20   2       6407.69       6313.36       203.38 o                         
   5  20   2        930.79        941.51       121.33 o                         
   6  20   2         86.75        106.41        74.53 o                         
   7  20   2        474.92        478.23        89.47 o                         
   8  20   2       2889.66       2851.51       170.34 o                         
   9  20   2        502.50        604.34       115.74 o                         
  10  20   2        192.45        437.64       102.23 o                         
  11  20   2         97.41        -78.15       101.40 o                         
  12  20   2       1562.08       1552.71       171.19 o                         
  13  20   2        355.38         91.61       128.19 o                         
   0  21   2       2501.89       2271.32       180.17 o                         
   1  21   2      12539.07      11958.28       340.73 o                         
   2  21   2         44.17         96.65        74.06 o                         
   3  21   2       7294.08       7186.49       329.50 o                         
   4  21   2       3965.11       3759.53       161.81 o                         
   5  21   2       6715.98       6708.14       215.69 o                         
   6  21   2         88.39        238.60        90.80 o                         
   7  21   2       4320.29       4276.84       220.21 o                         
   8  21   2       1407.07       1526.91       145.15 o                         
   9  21   2       6970.73       6773.03       270.26 o                         
  10  21   2        104.52         63.77        95.60 o                         
  11  21   2       1847.40       1802.91       195.05 o                         
  12  21   2       1358.07       1122.93       174.09 o                         
   0  22   2       8320.28       7425.23       472.93 o                         
   1  22   2       1568.18       1624.55       176.41 o                         
   2  22   2        318.36        315.02        85.72 o                         
   3  22   2        345.84        272.55        83.22 o                         
   4  22   2       4627.45       4264.97       215.49 o                         
   5  22   2        825.95        735.70       109.46 o                         
   6  22   2        430.65        290.06        89.42 o                         
   7  22   2        385.01        343.05       102.35 o                         
   8  22   2       4323.18       4110.47       192.59 o                         
   9  22   2        754.10        716.58       121.94 o                         
  10  22   2         33.13        100.60        98.67 o                         
  11  22   2        104.47        199.18       132.22 o                         
   0  23   2        406.04        509.54       183.93 o                         
   1  23   2        181.09        274.47        89.91 o                         
   2  23   2          8.38        -25.61        87.78 o                         
   3  23   2        133.01        137.35        86.58 o                         
   4  23   2         55.52         48.61        87.29 o                         
   5  23   2          5.33        -60.05        89.34 o                         
   6  23   2          4.55         30.52        93.29 o                         
   7  23   2        305.29        226.87       117.71 o                         
   8  23   2         47.25        100.17        96.41 o                         
   9  23   2         23.55         76.56        88.63 o                         
   0  24   2       7382.41       7021.50       646.12 o                         
   1  24   2        465.14        388.32       104.80 o                         
   2  24   2         59.65         54.90        89.55 o                         
   3  24   2        987.01       1083.03       127.29 o                         
   4  24   2       7545.48       7370.09       351.61 o                         
   5  24   2        516.13        873.98       122.36 o                         
   6  24   2         12.11          4.82       106.56 o                         
   7  24   2        481.29        674.42       131.36 o                         
   8  24   2       4311.98       4265.80       243.76 o                         
   0  25   2       2540.45       2467.60       245.43 o                         
   1  25   2       3150.60       2782.54       174.98 o                         
   2  25   2         28.60        -95.90       110.25 o                         
   3  25   2       3259.33       3335.81       202.08 o                         
   4  25   2        865.49        646.49       130.92 o                         
   5  25   2       3669.04       3683.27       237.63 o                         
   6  25   2         83.20        122.46       109.59 o                         
   0  26   2        543.90        786.06       223.86 o                         
   1  26   2          5.86        216.04       143.02 o                         
   2  26   2        143.02        180.80       124.09 o                         
   3  26   2         94.01        136.44       133.25 o                         
   1   1   3       4843.44       4641.65        76.46 o                         
   2   1   3       5847.82       5316.93        82.31 o                         
   3   1   3      15508.37      16010.75       241.38 o                         
   4   1   3        824.27        788.79        48.33 o                         
   5   1   3       9406.15       9610.74       166.75 o                         
   6   1   3      16570.26      16709.73       257.89 o                         
   7   1   3      13240.37      13916.70       257.98 o                         
   8   1   3         56.29         73.96        36.41 o                         
   9   1   3       2055.80       1948.43       100.23 o                         
  10   1   3       8992.31       8569.02       151.57 o                         
  11   1   3       5394.62       5157.71       107.19 o                         
  12   1   3        509.24        561.81        66.97 o                         
  13   1   3       1959.99       1814.12       106.00 o                         
  14   1   3       7310.62       7795.85       331.71 o                         
  15   1   3        887.39        924.95       149.63 o                         
  16   1   3        279.60        251.72       116.01 o                         
  17   1   3       1018.20        935.29       140.84 o                         
  18   1   3       1833.61       1454.24       172.89 o                         
  19   1   3       1008.53       1418.53       234.82 o                         
   1   2   3       9263.11       9278.61       158.23 o                         
   2   2   3      10880.46      10854.00       134.39 o                         
   3   2   3      29545.87      31242.33       390.40 o                         
   4   2   3       2309.55       2237.56        65.68 o                         
   5   2   3      14544.68      14909.77       212.56 o                         
   6   2   3      13003.25      13439.37       212.81 o                         
   7   2   3      15615.91      15970.35       234.79 o                         
   8   2   3          4.39         82.75        39.65 o                         
   9   2   3       7717.47       7742.30       143.10 o                         
  10   2   3      16795.91      17257.14       343.14 o                         
  11   2   3      13079.82      12577.91       256.07 o                         
  12   2   3         43.64        100.66        43.94 o                         
  13   2   3       5441.40       4989.98       256.26 o                         
  14   2   3       6943.53       7359.87       318.34 o                         
  15   2   3       3897.90       4068.08       246.46 o                         
  16   2   3        391.68        643.22       135.30 o                         
  17   2   3       1306.06       1357.52       165.23 o                         
  18   2   3       1046.23       1339.90       168.50 o                         
  19   2   3       2293.30       2302.35       231.73 o                         
   1   3   3       1999.52       1897.05        54.81 o                         
   2   3   3      14637.12      14690.39       175.99 o                         
   3   3   3        401.42        385.60        46.55 o                         
   4   3   3         60.68         60.07        53.32 o                         
   5   3   3        833.48        777.01        45.59 o                         
   6   3   3       9797.12       9772.20       176.83 o                         
   7   3   3       7839.42       7999.51       135.25 o                         
   8   3   3        565.86        627.28        47.19 o                         
   9   3   3       1678.58       1616.53        64.25 o                         
  10   3   3       7212.82       7282.06       140.46 o                         
  11   3   3       1018.80        879.09        59.74 o                         
  12   3   3          4.27        -19.03        46.54 o                         
  13   3   3        938.84        945.35        92.08 o                         
  14   3   3       1549.48       1402.31       138.73 o                         
  15   3   3        430.14        662.12       211.38 o                         
  16   3   3         12.69       -113.68       116.85 o                         
  17   3   3        308.97        565.50       206.95 o                         
  18   3   3        603.41        696.08       152.39 o                         
  19   3   3        276.21        173.55       141.07 o                         
   1   4   3       1237.49       1089.90        39.07 o                         
   2   4   3       4682.50       4443.26        76.70 o                         
   3   4   3       5161.93       5068.96        82.68 o                         
   4   4   3          5.01         60.68        40.86 o                         
   5   4   3       4191.66       4032.81        84.13 o                         
   6   4   3       4041.29       4058.72       120.13 o                         
   7   4   3       4343.35       4257.02        93.17 o                         
   8   4   3         38.99        -27.62        41.90 o                         
   9   4   3        186.93        306.60        43.32 o                         
  10   4   3        542.35        592.24        53.77 o                         
  11   4   3       2078.77       1956.69        67.41 o                         
  12   4   3        502.63        527.21        53.03 o                         
  13   4   3        171.47         45.88        72.24 o                         
  14   4   3        952.03        936.63       125.28 o                         
  15   4   3        240.44        360.78       129.32 o                         
  16   4   3         26.17         80.22       113.52 o                         
  17   4   3        400.22        341.21       131.53 o                         
  18   4   3        144.79         33.05       124.95 o                         
  19   4   3        306.29        494.13       188.57 o                         
   1   5   3       9750.98       9973.49       201.06 o                         
   2   5   3      49331.79      51103.43       830.00 o                         
   3   5   3      23305.87      24177.84       342.86 o                         
   4   5   3       1420.61       1285.68        45.83 o                         
   5   5   3      12829.92      13037.82       183.87 o                         
   6   5   3      27707.26      28000.49       386.26 o                         
   7   5   3       8657.59       9204.71       162.49 o                         
   8   5   3        638.44        619.54        48.10 o                         
   9   5   3       2675.52       2651.35       112.61 o                         
  10   5   3      21400.99      21853.34       424.36 o                         
  11   5   3       8427.15       8435.87       216.28 o                         
  12   5   3         57.34        131.69        52.09 o                         
  13   5   3       3301.09       2805.19       108.92 o                         
  14   5   3       7183.51       6894.31       380.64 o                         
  15   5   3       2666.54       2700.08       206.17 o                         
  16   5   3        130.16        164.58       114.95 o                         
  17   5   3        501.82        898.26       157.20 o                         
  18   5   3       2348.83       2507.88       231.45 o                         
   1   6   3      18239.37      18818.35       263.09 o                         
   2   6   3      14724.50      14972.50       358.97 o                         
   3   6   3       9770.78       9604.95       149.99 o                         
   4   6   3        260.33        191.73        42.00 o                         
   5   6   3      10340.96      10481.57       168.24 o                         
   6   6   3      14353.82      14410.44       214.66 o                         
   7   6   3      19694.94      20360.55       315.04 o                         
   8   6   3       1022.44        969.48        56.67 o                         
   9   6   3       7018.44       7127.57       140.93 o                         
  10   6   3       6328.94       6752.38       139.64 o                         
  11   6   3       7157.99       6970.04       145.06 o                         
  12   6   3        729.56        748.16        61.87 o                         
  13   6   3       2786.71       2424.97       120.21 o                         
  14   6   3       1994.05       1841.26       157.31 o                         
  15   6   3       3214.79       3159.96       226.72 o                         
  16   6   3         55.04        168.92       114.18 o                         
  17   6   3        724.80       1177.99       157.89 o                         
  18   6   3        834.78        779.04       184.77 o                         
   1   7   3        140.56         93.44        34.36 o                         
   2   7   3        259.41        229.72        41.86 o                         
   3   7   3       1606.02       1570.39        55.19 o                         
   4   7   3        952.94        957.31        64.61 o                         
   5   7   3        815.03        866.19        45.19 o                         
   6   7   3         55.51         58.30        60.59 o                         
   7   7   3          0.17        -41.99        41.99 o                         
   8   7   3        373.64        425.48        53.19 o                         
   9   7   3          1.53        -32.90        43.09 o                         
  10   7   3         15.16        -40.07        50.01 o                         
  11   7   3          0.61         37.45        43.41 o                         
  12   7   3        170.53        166.35        59.39 o                         
  13   7   3         69.85        -45.47        64.86 o                         
  14   7   3          5.09         45.50        74.00 o                         
  15   7   3          2.37        -65.71       186.67 o                         
  16   7   3        169.24        238.54       190.53 o                         
  17   7   3         18.35        132.93       119.65 o                         
  18   7   3          5.96         98.33       138.84 o                         
   1   8   3       8148.60       8111.48       180.63 o                         
   2   8   3      14778.94      14643.56       308.73 o                         
   3   8   3       8939.50       8635.30       152.47 o                         
   4   8   3       1355.36       1307.63        55.49 o                         
   5   8   3      12071.38      12288.77       185.03 o                         
   6   8   3       4243.22       4007.75       113.19 o                         
   7   8   3       7691.75       7615.84       147.38 o                         
   8   8   3        192.28        240.41        52.90 o                         
   9   8   3       5406.46       5523.18       134.58 o                         
  10   8   3       5415.92       5479.69       129.73 o                         
  11   8   3       6090.25       5952.44       142.80 o                         
  12   8   3        228.39        284.72        59.04 o                         
  13   8   3       5489.92       5286.54       198.95 o                         
  14   8   3       1684.83       1625.29       134.13 o                         
  15   8   3       2184.12       2197.27       191.53 o                         
  16   8   3        159.43        179.81       119.94 o                         
  17   8   3        616.74        465.38       147.58 o                         
  18   8   3        802.14        908.78       161.27 o                         
   1   9   3      11337.42      11148.14       227.99 o                         
   2   9   3      26297.05      27632.80       495.87 o                         
   3   9   3       6101.07       6091.42       130.20 o                         
   4   9   3       1698.59       1628.45        84.68 o                         
   5   9   3       7413.31       7035.14       133.26 o                         
   6   9   3      24446.25      23766.73       372.61 o                         
   7   9   3       9816.43       9766.62       176.36 o                         
   8   9   3        924.37        937.38        77.96 o                         
   9   9   3       5761.85       5804.98       136.01 o                         
  10   9   3      14506.76      14925.41       290.15 o                         
  11   9   3       4798.70       4703.43       127.02 o                         
  12   9   3       1124.75       1017.05        79.23 o                         
  13   9   3       1890.21       1789.35       118.61 o                         
  14   9   3       6663.92       6835.37       293.50 o                         
  15   9   3       4103.26       4350.93       323.45 o                         
  16   9   3        540.31        954.13       150.56 o                         
  17   9   3        829.89        999.53       165.27 o                         
  18   9   3       2572.46       2486.90       250.68 o                         
   1  10   3       2582.89       2251.17       101.25 o                         
   2  10   3       3483.22       3241.43        94.62 o                         
   3  10   3       4228.08       4081.86       119.28 o                         
   4  10   3        482.77        560.27        46.36 o                         
   5  10   3        918.98        873.06        58.36 o                         
   6  10   3       4050.57       3964.78       111.59 o                         
   7  10   3       4889.66       4904.70       158.61 o                         
   8  10   3         71.58        189.69        59.12 o                         
   9  10   3       1103.69       1098.93        85.28 o                         
  10  10   3       1566.27       1455.82        79.17 o                         
  11  10   3       2268.08       2142.68        91.31 o                         
  12  10   3         28.45        179.68        76.85 o                         
  13  10   3          2.11        -75.64        75.64 o                         
  14  10   3        931.16        805.46        97.70 o                         
  15  10   3       1689.23       1683.15       192.70 o                         
  16  10   3        121.83        132.09       121.36 o                         
  17  10   3        247.11        151.65       132.15 o                         
   1  11   3        167.82        204.65        68.18 o                         
   2  11   3       2774.89       2505.28        83.85 o                         
   3  11   3        493.05        502.21        62.27 o                         
   4  11   3        375.88        447.58        65.45 o                         
   5  11   3       3321.48       3397.30        94.70 o                         
   6  11   3       2968.58       2902.84        87.61 o                         
   7  11   3       3257.79       3154.42        98.88 o                         
   8  11   3        329.00        504.83        60.89 o                         
   9  11   3       1133.02       1176.42        73.72 o                         
  10  11   3       2065.03       1925.45        87.61 o                         
  11  11   3       1294.72       1209.88        80.47 o                         
  12  11   3        420.92        513.73        90.57 o                         
  13  11   3       1096.04        936.29       113.95 o                         
  14  11   3        510.33        610.90       100.01 o                         
  15  11   3        373.23        449.21       130.33 o                         
  16  11   3         29.33         39.39       118.33 o                         
  17  11   3        244.14        310.59       148.17 o                         
   1  12   3       8347.02       8395.63       210.56 o                         
   2  12   3      12391.81      12860.01       298.80 o                         
   3  12   3      16549.96      16840.89       311.16 o                         
   4  12   3       1908.60       1749.50        73.84 o                         
   5  12   3       4825.59       4718.81       163.09 o                         
   6  12   3       9105.78       8792.00       205.61 o                         
   7  12   3      13257.95      13587.19       311.44 o                         
   8  12   3        359.01        297.13        59.22 o                         
   9  12   3       4853.60       5020.97       141.78 o                         
  10  12   3       7604.38       7756.40       202.15 o                         
  11  12   3       7654.22       7487.30       187.49 o                         
  12  12   3         35.26         45.78        65.09 o                         
  13  12   3       1709.89       1660.42       126.99 o                         
  14  12   3       3342.32       3104.10       166.12 o                         
  15  12   3       4956.77       5123.01       326.04 o                         
  16  12   3        174.55         97.73       137.73 o                         
  17  12   3        790.99        676.98       149.94 o                         
   1  13   3       4739.52       4790.24       156.03 o                         
   2  13   3      12764.22      12556.56       290.80 o                         
   3  13   3       2372.77       2426.96        92.97 o                         
   4  13   3         12.63         85.34        56.41 o                         
   5  13   3       1715.67       1699.59       108.95 o                         
   6  13   3      16011.85      16227.29       330.35 o                         
   7  13   3       6922.38       6980.48       203.60 o                         
   8  13   3        342.30        298.66        63.09 o                         
   9  13   3       3200.86       3142.56       156.10 o                         
  10  13   3      10115.31      10198.03       259.48 o                         
  11  13   3       2728.98       2647.88       146.83 o                         
  12  13   3         73.58        201.72        76.22 o                         
  13  13   3        457.98        595.38       114.02 o                         
  14  13   3       4762.83       4309.66       239.05 o                         
  15  13   3       1461.68       1587.04       189.79 o                         
  16  13   3        191.25        148.36       128.98 o                         
   1  14   3        484.54        568.04        63.50 o                         
   2  14   3         56.30         25.51        54.92 o                         
   3  14   3         51.13        209.07        68.76 o                         
   4  14   3         48.27         50.25        62.10 o                         
   5  14   3          5.34         63.45        57.08 o                         
   6  14   3          8.60         10.14        58.46 o                         
   7  14   3         12.64         67.94        54.51 o                         
   8  14   3         11.36         26.57        58.14 o                         
   9  14   3        194.37        518.78       121.99 o                         
  10  14   3         53.19         94.25        71.40 o                         
  11  14   3          4.74        -47.85        63.91 o                         
  12  14   3         80.54         25.90        71.23 o                         
  13  14   3        206.18        145.82        89.79 o                         
  14  14   3         29.15         86.26        84.40 o                         
  15  14   3          2.95        182.34       139.99 o                         
  16  14   3          0.37        -97.38       191.34 o                         
   1  15   3       3294.46       3323.96       143.18 o                         
   2  15   3      11954.52      11863.17       261.70 o                         
   3  15   3       7007.89       7048.75       185.31 o                         
   4  15   3        451.03        600.04        95.19 o                         
   5  15   3       1505.83       1517.12        99.57 o                         
   6  15   3       9680.49       9823.94       264.30 o                         
   7  15   3       4985.47       4543.52       158.36 o                         
   8  15   3        361.63        420.54        72.75 o                         
   9  15   3       1652.98       1681.67       101.87 o                         
  10  15   3       6840.46       6788.40       241.93 o                         
  11  15   3       2964.14       2779.03       130.69 o                         
  12  15   3        141.17        178.14        78.93 o                         
  13  15   3        683.77        841.69       119.98 o                         
  14  15   3       3171.92       2686.25       177.26 o                         
  15  15   3        730.84        672.00       185.33 o                         
   1  16   3      14585.21      15616.35       395.48 o                         
   2  16   3       7335.75       7818.25       240.54 o                         
   3  16   3      10653.87      11574.72       321.38 o                         
   4  16   3        358.26        539.84        78.96 o                         
   5  16   3       4376.16       4173.86       145.96 o                         
   6  16   3      10142.87      10719.34       302.57 o                         
   7  16   3      14827.95      15182.74       486.55 o                         
   8  16   3       1003.69       1007.51       116.35 o                         
   9  16   3       4654.26       4469.92       166.46 o                         
  10  16   3       5252.15       5354.07       201.38 o                         
  11  16   3       5245.84       5121.19       191.51 o                         
  12  16   3         52.03        182.18        97.43 o                         
  13  16   3       1619.13       1686.88       169.16 o                         
  14  16   3       2070.23       2059.49       190.72 o                         
  15  16   3       2012.14       1817.62       292.97 o                         
   1  17   3         94.18         16.08        65.97 o                         
   2  17   3       3608.32       3550.04       151.98 o                         
   3  17   3       1464.64       1476.06       106.04 o                         
   4  17   3        123.01         97.65        75.99 o                         
   5  17   3        234.19        278.17        70.86 o                         
   6  17   3       2528.76       2455.49       123.92 o                         
   7  17   3        669.48        780.58       102.35 o                         
   8  17   3        244.05        305.60       100.87 o                         
   9  17   3        611.99        587.14       100.34 o                         
  10  17   3       2283.18       2038.25       140.37 o                         
  11  17   3        984.97       1134.74       121.32 o                         
  12  17   3         22.56        -49.31       117.54 o                         
  13  17   3        436.96        322.70       132.61 o                         
  14  17   3        417.27        485.57       138.41 o                         
   1  18   3       3162.58       3160.60       159.22 o                         
   2  18   3        672.68        779.60       108.27 o                         
   3  18   3       1697.02       1765.68       108.56 o                         
   4  18   3        181.27        205.88        76.63 o                         
   5  18   3       1462.36       1396.19       107.82 o                         
   6  18   3        312.92        436.98        83.00 o                         
   7  18   3       2152.80       2012.31       132.39 o                         
   8  18   3          5.99         47.28        86.35 o                         
   9  18   3        953.89       1026.43       128.86 o                         
  10  18   3        991.43       1123.34       124.10 o                         
  11  18   3       1195.16       1201.20       125.94 o                         
  12  18   3          2.84        -84.52       116.60 o                         
  13  18   3        307.75        177.24       125.02 o                         
   1  19   3       4663.36       4749.83       202.81 o                         
   2  19   3      11178.46      12349.05       377.89 o                         
   3  19   3       3068.40       3440.23       174.61 o                         
   4  19   3        136.01        217.20        89.07 o                         
   5  19   3       1238.92       1212.73       109.94 o                         
   6  19   3       8536.03       8517.38       265.91 o                         
   7  19   3       3695.22       3527.99       176.27 o                         
   8  19   3        223.65        427.03       103.14 o                         
   9  19   3       2038.10       1760.20       141.32 o                         
  10  19   3       7218.87       7139.71       295.85 o                         
  11  19   3       1634.03       1540.65       156.85 o                         
  12  19   3         99.17         -5.15       129.66 o                         
   1  20   3       1026.93       1109.83       123.35 o                         
   2  20   3       3604.39       3568.66       198.03 o                         
   3  20   3       2322.72       2438.70       169.22 o                         
   4  20   3         13.93        -61.97        91.48 o                         
   5  20   3       1829.75       1773.52       145.59 o                         
   6  20   3       4451.84       4678.62       265.07 o                         
   7  20   3       2604.05       2484.21       151.79 o                         
   8  20   3        226.26        248.21        98.31 o                         
   9  20   3       1177.95       1444.15       142.81 o                         
  10  20   3       1998.07       2143.79       166.67 o                         
  11  20   3       1830.93       1871.74       196.57 o                         
  12  20   3         48.34        -54.33       140.09 o                         
   1  21   3        165.72        199.46        96.38 o                         
   2  21   3         27.21        -34.08        93.03 o                         
   3  21   3          1.38        126.50       113.81 o                         
   4  21   3         52.47        102.12        98.30 o                         
   5  21   3         28.04          2.41        94.01 o                         
   6  21   3          0.49        185.41       105.42 o                         
   7  21   3        179.41        -98.26        98.26 o                         
   8  21   3         57.43        106.70       102.78 o                         
   9  21   3         22.49        -32.53        98.06 o                         
  10  21   3         47.90         77.21       112.15 o                         
  11  21   3          5.24        -29.07       254.44 o                         
   1  22   3       1711.91       1688.66       146.36 o                         
   2  22   3       2499.28       2129.38       161.22 o                         
   3  22   3       2121.80       2162.57       170.89 o                         
   4  22   3         12.29        -58.21       103.54 o                         
   5  22   3        895.60        989.84       128.72 o                         
   6  22   3       1739.01       1730.86       153.44 o                         
   7  22   3       2380.97       2536.07       181.68 o                         
   8  22   3          1.46        167.90       110.26 o                         
   9  22   3       1108.58       1213.91       153.00 o                         
   1  23   3       1645.52       1552.82       149.72 o                         
   2  23   3       4685.46       4637.18       236.35 o                         
   3  23   3       1702.77       1792.55       160.24 o                         
   4  23   3        114.30         50.24       104.64 o                         
   5  23   3       1282.09       1320.21       140.88 o                         
   6  23   3       5669.19       5772.38       296.31 o                         
   7  23   3       1323.17       1451.45       163.92 o                         
   8  23   3        123.98        237.06       117.32 o                         
   1  24   3        387.28        227.32       112.18 o                         
   2  24   3        723.22        658.15       138.92 o                         
   3  24   3        754.96        886.37       128.06 o                         
   4  24   3         42.53         45.25       101.34 o                         
   5  24   3        550.32        292.00       113.58 o                         
   6  24   3        534.50        650.48       128.24 o                         
   1  25   3        135.26        189.15       110.20 o                         
   2  25   3        791.77        729.23       126.52 o                         
   3  25   3        632.16        479.51       128.32 o                         
   4  25   3        244.54        394.66       126.96 o                         
   0   0   4      52829.40      55338.23      1383.64 o                         
   1   0   4       9127.78       9872.11       197.90 o                         
   2   0   4       1436.58       1422.43        82.49 o                         
   3   0   4      31311.63      31941.21       621.82 o                         
   4   0   4      27114.78      28824.99       584.49 o                         
   5   0   4      13785.85      14270.85       329.04 o                         
   6   0   4        451.83        554.91        85.91 o                         
   7   0   4       5910.52       5955.94       198.96 o                         
   8   0   4      22052.58      23439.27       597.67 o                         
   9   0   4       7204.89       7306.02       234.51 o                         
  10   0   4        542.75        698.78        84.92 o                         
  11   0   4       2185.34       2300.34       127.86 o                         
  12   0   4       6117.38       6400.59       281.41 o                         
  13   0   4       7398.93       7517.19       473.02 o                         
  14   0   4        338.28        605.11       198.63 o                         
  15   0   4        524.15        444.38       193.60 o                         
  16   0   4       2721.18       3049.60       322.65 o                         
  17   0   4       3931.48       4132.31       382.91 o                         
  18   0   4        141.73        515.24       211.64 o                         
   0   1   4      34858.78      34359.20       578.46 o                         
   1   1   4      10748.12      10440.04       153.21 o                         
   2   1   4        601.89        598.81        40.95 o                         
   3   1   4       3769.10       3573.80        72.96 o                         
   4   1   4      16532.19      17500.68       259.13 o                         
   5   1   4       4932.86       4687.73       105.13 o                         
   6   1   4         29.30         -0.31        43.71 o                         
   7   1   4       1867.48       1763.84        75.13 o                         
   8   1   4       5789.18       5877.84       133.82 o                         
   9   1   4       3111.51       2987.85        99.07 o                         
  10   1   4        826.35        860.79        60.37 o                         
  11   1   4       1056.57        945.05        69.50 o                         
  12   1   4       2629.97       2586.55        90.52 o                         
  13   1   4       1781.22       1679.75       103.76 o                         
  14   1   4        483.12        444.39       116.28 o                         
  15   1   4        274.93        355.09       114.73 o                         
  16   1   4       1620.88       1522.09       162.52 o                         
  17   1   4       1037.53       1160.39       163.97 o                         
  18   1   4        133.23        216.22       125.23 o                         
   0   2   4      13759.36      13577.18       265.98 o                         
   1   2   4         13.26         68.22        46.16 o                         
   2   2   4         43.67         80.70        33.74 o                         
   3   2   4        812.21        878.16        44.55 o                         
   4   2   4       1355.26       1420.79        59.82 o                         
   5   2   4        218.16        270.09        48.05 o                         
   6   2   4          2.93         -6.08        57.15 o                         
   7   2   4        151.94         75.60        48.21 o                         
   8   2   4       1810.12       1823.96        78.56 o                         
   9   2   4        569.43        732.63        58.20 o                         
  10   2   4          0.18         20.47        49.63 o                         
  11   2   4       1123.29       1093.35        68.01 o                         
  12   2   4        510.22        588.64        59.00 o                         
  13   2   4        197.83        240.07        81.94 o                         
  14   2   4          7.94        -54.76       104.62 o                         
  15   2   4         37.60        126.92       116.71 o                         
  16   2   4        157.73        196.69       125.23 o                         
  17   2   4        378.04        396.50       128.94 o                         
  18   2   4         22.82        -46.42       141.64 o                         
   0   3   4      61425.86      63696.94      1156.74 o                         
   1   3   4      11436.56      11700.60       167.91 o                         
   2   3   4         46.73          6.17        30.74 o                         
   3   3   4      13130.17      12893.36       210.03 o                         
   4   3   4      17174.49      17720.22       236.92 o                         
   5   3   4       8477.77       8310.62       145.93 o                         
   6   3   4        316.94        406.33        49.80 o                         
   7   3   4       5430.52       5260.09       124.61 o                         
   8   3   4      19983.36      20912.03       364.54 o                         
   9   3   4       6820.32       6976.52       154.34 o                         
  10   3   4         65.13         93.40        51.83 o                         
  11   3   4       2439.00       2392.64        87.56 o                         
  12   3   4       6418.97       6265.12       145.90 o                         
  13   3   4       4049.58       4037.02       151.79 o                         
  14   3   4        847.66        894.44        99.56 o                         
  15   3   4        675.46        699.12       127.85 o                         
  16   3   4       4638.14       4882.75       280.67 o                         
  17   3   4       2466.17       2571.18       215.66 o                         
  18   3   4        167.15        144.41       132.76 o                         
   0   4   4       8662.44       8580.51       279.75 o                         
   1   4   4      11367.15      11600.00       171.61 o                         
   2   4   4         14.99         64.29        34.57 o                         
   3   4   4      14363.23      14821.67       224.29 o                         
   4   4   4      16133.30      15573.72       215.61 o                         
   5   4   4       8824.60       8668.99       208.59 o                         
   6   4   4         85.27         75.43        47.26 o                         
   7   4   4       6607.53       6611.06       143.53 o                         
   8   4   4       6577.52       6697.25       152.73 o                         
   9   4   4       6480.77       6246.93       145.04 o                         
  10   4   4         94.36        180.53        52.37 o                         
  11   4   4       1833.86       1756.15        83.35 o                         
  12   4   4       5458.85       5149.89       134.38 o                         
  13   4   4       4536.08       4070.63       161.54 o                         
  14   4   4       1197.83       1047.68       104.82 o                         
  15   4   4        700.51        725.57       146.73 o                         
  16   4   4       2739.31       2678.45       215.09 o                         
  17   4   4       2989.22       3215.72       260.61 o                         
  18   4   4        246.51        231.37       141.80 o                         
   0   5   4        614.51        627.16        68.88 o                         
   1   5   4       1235.31       1297.86        58.63 o                         
   2   5   4         35.80         82.64        32.42 o                         
   3   5   4         56.56         80.95        39.88 o                         
   4   5   4       1727.64       1618.45        50.64 o                         
   5   5   4        224.04        173.28        39.71 o                         
   6   5   4        398.43        453.66        50.55 o                         
   7   5   4        298.64        396.29        53.67 o                         
   8   5   4        203.44        133.66        46.92 o                         
   9   5   4        229.57        188.58        53.97 o                         
  10   5   4         26.16         36.00        56.53 o                         
  11   5   4         89.14        168.86        59.18 o                         
  12   5   4        357.29        381.74        55.27 o                         
  13   5   4         23.30          1.45        55.61 o                         
  14   5   4          6.95        153.59        93.72 o                         
  15   5   4        132.60         59.60       162.18 o                         
  16   5   4        339.52        468.86       136.71 o                         
  17   5   4         58.80        155.16       191.39 o                         
   0   6   4      11128.47      11062.39       250.22 o                         
   1   6   4       5302.92       5071.72       106.23 o                         
   2   6   4        204.45        269.40        55.11 o                         
   3   6   4       3283.58       3172.38        74.80 o                         
   4   6   4       6288.48       5676.18       113.01 o                         
   5   6   4       5671.03       5663.17       137.05 o                         
   6   6   4        344.60        366.52        44.57 o                         
   7   6   4       2860.76       2758.09        96.39 o                         
   8   6   4       3624.13       3541.14       104.56 o                         
   9   6   4       5014.57       4896.31       123.97 o                         
  10   6   4        186.23        125.45        52.64 o                         
  11   6   4        599.49        619.47        65.24 o                         
  12   6   4       1440.48       1340.95        73.51 o                         
  13   6   4       1114.24       1189.08        81.09 o                         
  14   6   4        778.35        807.90        99.98 o                         
  15   6   4        497.27        682.78       130.91 o                         
  16   6   4       1611.41       1575.89       221.08 o                         
  17   6   4       1254.88       1609.22       192.33 o                         
   0   7   4      26577.58      27328.20       557.66 o                         
   1   7   4      10311.65      10119.73       180.87 o                         
   2   7   4        103.33        186.52        48.19 o                         
   3   7   4       7449.08       7045.89       152.73 o                         
   4   7   4      24648.14      24072.26       399.82 o                         
   5   7   4       7686.53       7603.79       232.91 o                         
   6   7   4        108.20        109.23        67.69 o                         
   7   7   4       5411.98       5263.40       156.58 o                         
   8   7   4      16289.44      16315.88       297.41 o                         
   9   7   4       6145.23       5896.64       147.56 o                         
  10   7   4          9.37        116.28        76.60 o                         
  11   7   4        473.40        485.58        59.69 o                         
  12   7   4      11372.56      11050.54       240.68 o                         
  13   7   4       3763.33       3431.98       129.04 o                         
  14   7   4        653.53        574.39       122.42 o                         
  15   7   4        636.21        581.82       124.64 o                         
  16   7   4       4592.49       4773.31       278.21 o                         
  17   7   4       2259.72       1787.65       211.69 o                         
   0   8   4       8932.55       8563.98       287.92 o                         
   1   8   4       4546.82       4206.19        99.73 o                         
   2   8   4         18.17        -18.68        63.76 o                         
   3   8   4       3514.24       3477.71        88.00 o                         
   4   8   4       6332.32       5728.35       125.93 o                         
   5   8   4       4093.31       3556.79       135.10 o                         
   6   8   4        141.58        265.71        53.77 o                         
   7   8   4       2241.12       2075.77        77.09 o                         
   8   8   4       2438.07       2187.73        85.42 o                         
   9   8   4       2692.11       2587.32        95.04 o                         
  10   8   4        120.35         73.11        64.29 o                         
  11   8   4       1835.39       1652.79        79.23 o                         
  12   8   4       3538.44       3289.24       124.48 o                         
  13   8   4       2030.29       1601.60        94.75 o                         
  14   8   4          3.66        -86.00        86.00 o                         
  15   8   4        432.22        224.92       112.19 o                         
  16   8   4        852.46       1079.22       164.41 o                         
  17   8   4        783.96        804.48       154.60 o                         
   0   9   4       1943.47       1803.00       130.86 o                         
   1   9   4       1207.52       1208.59        81.70 o                         
   2   9   4         86.60        118.29        61.09 o                         
   3   9   4         12.15         82.76        60.57 o                         
   4   9   4       2492.83       2457.49       105.63 o                         
   5   9   4       1201.85       1080.03        62.06 o                         
   6   9   4         17.51        -37.30        52.45 o                         
   7   9   4         38.27         68.01        75.12 o                         
   8   9   4        331.98        385.35        55.19 o                         
   9   9   4        253.29        216.54        63.29 o                         
  10   9   4        148.05         34.75        51.79 o                         
  11   9   4          1.99         74.71        72.48 o                         
  12   9   4       1128.27       1062.85       107.85 o                         
  13   9   4        641.01        620.11        81.65 o                         
  14   9   4        517.96        638.40       112.63 o                         
  15   9   4         20.87        -27.28       119.75 o                         
  16   9   4        143.26          2.39       124.15 o                         
  17   9   4        177.32        119.75       147.10 o                         
   0  10   4      16276.62      16166.36       485.67 o                         
   1  10   4      12530.59      13321.57       297.29 o                         
   2  10   4        189.13        386.61        73.24 o                         
   3  10   4       7577.41       7991.90       212.71 o                         
   4  10   4      12262.00      12526.16       281.96 o                         
   5  10   4       8231.39       8620.18       218.63 o                         
   6  10   4          0.57          6.63        53.87 o                         
   7  10   4       3994.41       4119.27       157.40 o                         
   8  10   4       7985.19       8115.02       204.68 o                         
   9  10   4       6757.37       6721.72       300.59 o                         
  10  10   4        136.07        191.67        58.20 o                         
  11  10   4        115.30        218.72        63.86 o                         
  12  10   4       3195.84       2991.33       127.82 o                         
  13  10   4       2144.45       1949.94       110.73 o                         
  14  10   4         35.61        129.61        89.46 o                         
  15  10   4        700.41        673.73       139.14 o                         
  16  10   4       1902.95       1183.98       277.76 o                         
   0  11   4      16366.48      16951.86       538.89 o                         
   1  11   4       6706.58       6591.01       194.52 o                         
   2  11   4        359.60        446.71        73.94 o                         
   3  11   4       7996.42       8228.25       221.28 o                         
   4  11   4      19250.76      20299.16       438.61 o                         
   5  11   4       3789.05       3604.79       115.38 o                         
   6  11   4         23.42          1.84        58.96 o                         
   7  11   4       2843.97       2908.77       116.81 o                         
   8  11   4       7243.10       7228.70       246.65 o                         
   9  11   4       2589.02       2654.95       139.40 o                         
  10  11   4        887.93        789.65        73.81 o                         
  11  11   4       2704.18       2483.34       100.50 o                         
  12  11   4       5780.39       5652.56       239.48 o                         
  13  11   4       1983.70       1626.67       122.94 o                         
  14  11   4         96.03          0.82       123.80 o                         
  15  11   4        540.76        565.41       180.40 o                         
  16  11   4       1633.40       1618.87       272.27 o                         
   0  12   4        477.62        658.62       112.10 o                         
   1  12   4        392.93        526.62        80.07 o                         
   2  12   4         62.52        134.26        98.98 o                         
   3  12   4        414.90        596.66        80.74 o                         
   4  12   4        598.68        756.90        84.37 o                         
   5  12   4       1209.81       1169.18        80.87 o                         
   6  12   4          0.55         19.64        54.39 o                         
   7  12   4        334.32        453.90        91.69 o                         
   8  12   4        113.28         70.07        66.37 o                         
   9  12   4         95.24         12.60        67.74 o                         
  10  12   4        222.62        334.44        73.26 o                         
  11  12   4        477.37        478.34       131.54 o                         
  12  12   4         10.12         74.87        76.27 o                         
  13  12   4        627.01        695.90       121.44 o                         
  14  12   4          2.95        -71.35       169.90 o                         
  15  12   4         90.03         40.86       214.70 o                         
  16  12   4         39.82        310.57       204.94 o                         
   0  13   4      10413.32      11081.75       432.36 o                         
   1  13   4       2111.37       2274.85       116.97 o                         
   2  13   4        263.06        344.79        81.12 o                         
   3  13   4       3756.38       4004.10       156.37 o                         
   4  13   4       5279.52       5396.14       181.10 o                         
   5  13   4       1726.08       1690.25       110.47 o                         
   6  13   4         45.59         44.94        62.81 o                         
   7  13   4       1268.07       1200.36        89.63 o                         
   8  13   4       3079.94       2915.01       141.45 o                         
   9  13   4       1369.93       1410.64       127.90 o                         
  10  13   4          6.83         28.24        68.31 o                         
  11  13   4       1530.35       1734.76       123.88 o                         
  12  13   4       2555.97       2352.88       153.07 o                         
  13  13   4        756.04        736.52       123.68 o                         
  14  13   4        344.09        431.10       133.23 o                         
  15  13   4        301.54        427.66       171.41 o                         
   0  14   4      10768.96      11264.84       440.60 o                         
   1  14   4       7674.86       7951.40       232.97 o                         
   2  14   4        169.20        171.72        86.06 o                         
   3  14   4       8685.28       9157.71       264.20 o                         
   4  14   4       7304.85       8023.87       244.87 o                         
   5  14   4       4071.08       4350.49       235.18 o                         
   6  14   4         30.72        -27.41        63.25 o                         
   7  14   4       4144.19       4038.41       164.28 o                         
   8  14   4       5259.60       5355.15       172.55 o                         
   9  14   4       2964.72       2822.72       137.52 o                         
  10  14   4        448.91        434.67        83.91 o                         
  11  14   4       1445.43       1477.98       105.93 o                         
  12  14   4       2206.70       2278.96       154.66 o                         
  13  14   4       3346.80       3254.87       236.95 o                         
  14  14   4         12.63        -43.67       132.46 o                         
  15  14   4        601.44        593.13       199.06 o                         
   0  15   4       4653.77       4478.25       312.79 o                         
   1  15   4        649.96        678.94        94.26 o                         
   2  15   4         82.85        -79.73        79.73 o                         
   3  15   4        927.24       1090.89       102.59 o                         
   4  15   4       6328.38       6333.68       210.10 o                         
   5  15   4       1377.29       1458.97       119.70 o                         
   6  15   4         40.28        118.61        90.96 o                         
   7  15   4        853.76        838.60        87.96 o                         
   8  15   4       2127.56       2032.92       129.07 o                         
   9  15   4        392.50        588.34        87.43 o                         
  10  15   4        150.87        147.59        84.91 o                         
  11  15   4        324.42        365.65       133.35 o                         
  12  15   4       1263.42       1156.60       133.76 o                         
  13  15   4       1372.87       1265.26       164.77 o                         
  14  15   4        171.34        196.45       161.56 o                         
   0  16   4        667.01        880.25       142.70 o                         
   1  16   4         49.19        116.33        80.77 o                         
   2  16   4         44.39        197.01        86.06 o                         
   3  16   4        254.70        333.58        94.64 o                         
   4  16   4         77.37         30.03        85.13 o                         
   5  16   4        240.19        405.90       101.58 o                         
   6  16   4          0.21         70.16        80.00 o                         
   7  16   4         84.57        118.73        86.15 o                         
   8  16   4        115.96        161.65       105.80 o                         
   9  16   4         48.85         25.26        80.19 o                         
  10  16   4          0.53        -55.86        76.90 o                         
  11  16   4        110.85         14.16        73.13 o                         
  12  16   4         71.36         46.57       106.30 o                         
  13  16   4        160.24        -31.83       141.00 o                         
   0  17   4       9963.08      10609.64       439.84 o                         
   1  17   4        843.54       1037.71       108.43 o                         
   2  17   4         52.50        133.27        88.49 o                         
   3  17   4       2079.00       2383.68       143.57 o                         
   4  17   4       9592.94      10169.08       311.39 o                         
   5  17   4       2156.74       2202.15       139.67 o                         
   6  17   4          7.25         98.37        86.18 o                         
   7  17   4       1341.70       1610.27       126.99 o                         
   8  17   4       4455.31       4754.35       201.45 o                         
   9  17   4        962.45       1020.51       126.31 o                         
  10  17   4        246.48        391.78       113.43 o                         
  11  17   4        384.10        570.47       217.59 o                         
  12  17   4       2679.66       2308.30       263.59 o                         
  13  17   4       1527.35       1432.16       195.62 o                         
   0  18   4       5612.94       6430.35       344.49 o                         
   1  18   4       6476.18       6543.08       253.34 o                         
   2  18   4        145.28         84.50        93.84 o                         
   3  18   4       3198.51       3573.76       188.10 o                         
   4  18   4       5007.41       5275.86       228.78 o                         
   5  18   4       2145.38       2596.23       158.13 o                         
   6  18   4          3.89        110.69        98.46 o                         
   7  18   4       2788.28       2799.74       167.78 o                         
   8  18   4       2421.34       2612.91       162.71 o                         
   9  18   4       2264.40       2039.03       147.93 o                         
  10  18   4         50.51          1.25       102.56 o                         
  11  18   4        692.77        841.35       150.86 o                         
  12  18   4       1981.87       1946.14       253.47 o                         
   0  19   4         80.45          1.85       131.09 o                         
   1  19   4        399.86        394.83       104.57 o                         
   2  19   4       1001.50       1009.11       127.32 o                         
   3  19   4        792.34        940.28       157.39 o                         
   4  19   4        217.01        204.04        99.45 o                         
   5  19   4        277.96        210.87       118.11 o                         
   6  19   4          0.03        -57.09        95.32 o                         
   7  19   4        305.94        303.13       105.43 o                         
   8  19   4        139.24        197.29       102.48 o                         
   9  19   4        514.30        573.34       127.20 o                         
  10  19   4         73.94        -47.65        91.98 o                         
  11  19   4        151.99         37.56       138.24 o                         
   0  20   4        794.24       1272.03       254.45 o                         
   1  20   4        820.86       1239.85       135.77 o                         
   2  20   4          0.07         81.92       154.09 o                         
   3  20   4        789.08       1020.23       128.40 o                         
   4  20   4       1911.95       1818.09       144.71 o                         
   5  20   4       1680.25       1590.80       144.26 o                         
   6  20   4          5.44       -105.44       105.44 o                         
   7  20   4        731.44        893.42       117.62 o                         
   8  20   4        592.35        715.14       133.98 o                         
   9  20   4        817.36        900.36       138.14 o                         
  10  20   4         40.97        142.77       103.06 o                         
   0  21   4       4985.71       5433.49       363.51 o                         
   1  21   4       4265.43       4234.61       222.45 o                         
   2  21   4          9.61         48.49       101.84 o                         
   3  21   4       2779.45       2958.10       187.84 o                         
   4  21   4       7775.28       8628.89       410.18 o                         
   5  21   4       2050.11       2194.93       170.89 o                         
   6  21   4         83.08         49.50        99.58 o                         
   7  21   4       1402.58       1579.70       158.04 o                         
   8  21   4       3159.37       3224.32       223.80 o                         
   9  21   4       1829.21       1885.72       179.51 o                         
   0  22   4       3556.49       3747.26       296.06 o                         
   1  22   4       2517.75       2613.59       191.81 o                         
   2  22   4         26.74        174.68       128.05 o                         
   3  22   4        974.72       1017.88       137.46 o                         
   4  22   4       1737.90       1806.38       168.46 o                         
   5  22   4       1630.76       1808.06       163.01 o                         
   6  22   4         23.51       -116.13       116.13 o                         
   7  22   4        671.76       1045.45       146.20 o                         
   0  23   4        177.46        178.43       183.56 o                         
   1  23   4        237.47        171.48       126.51 o                         
   2  23   4         19.77       -123.09       127.88 o                         
   3  23   4         22.40        -83.52       111.87 o                         
   4  23   4        147.12        250.13       121.52 o                         
   5  23   4          0.65        -33.24       113.12 o                         
   6  23   4         16.19         76.50       124.79 o                         
   0  24   4       2073.83       1972.84       259.99 o                         
   1  24   4       1998.55       1960.75       185.32 o                         
   2  24   4        129.35        120.47       116.33 o                         
   3  24   4       1593.94       1472.11       177.56 o                         
   1   1   5       5205.95       5219.47       113.03 o                         
   2   1   5       1213.32       1213.56        59.14 o                         
   3   1   5      12832.45      13012.77       212.03 o                         
   4   1   5         30.45          8.84        41.79 o                         
   5   1   5       6325.08       6081.79       122.96 o                         
   6   1   5       2692.00       2603.69       102.30 o                         
   7   1   5       9435.83       9853.47       220.07 o                         
   8   1   5         42.15         70.56        56.20 o                         
   9   1   5       3006.29       3356.20       113.89 o                         
  10   1   5        928.05        990.47        88.26 o                         
  11   1   5       5621.06       5584.92       155.85 o                         
  12   1   5        112.74        132.94        64.54 o                         
  13   1   5       1988.68       1673.86       116.10 o                         
  14   1   5       1097.95       1242.44       139.04 o                         
  15   1   5       1364.72       1653.70       185.15 o                         
  16   1   5         41.16        -20.34       124.10 o                         
  17   1   5        833.17        886.94       184.37 o                         
   1   2   5       1970.42       1761.70        60.32 o                         
   2   2   5      15584.15      15953.90       255.86 o                         
   3   2   5       3193.76       3009.47        88.61 o                         
   4   2   5        786.19        826.14        52.11 o                         
   5   2   5       1675.60       1656.24        68.40 o                         
   6   2   5      18580.92      19187.38       376.60 o                         
   7   2   5       1478.88       1328.74        76.42 o                         
   8   2   5        217.38        122.58        55.99 o                         
   9   2   5       1442.14       1341.23        82.85 o                         
  10   2   5      15016.85      15644.11       337.74 o                         
  11   2   5       1747.34       1718.95        99.87 o                         
  12   2   5         76.90        195.28        62.30 o                         
  13   2   5        551.28        676.40        91.18 o                         
  14   2   5       6982.84       7140.97       277.43 o                         
  15   2   5        934.24        780.20       141.09 o                         
  16   2   5        221.82        233.35       125.17 o                         
  17   2   5        170.27        176.42       192.12 o                         
   1   3   5       1954.80       1700.57        61.52 o                         
   2   3   5       4195.94       3896.19        97.09 o                         
   3   3   5       1104.32       1057.01        53.78 o                         
   4   3   5         56.44        -29.80        42.39 o                         
   5   3   5        554.86        586.31        49.14 o                         
   6   3   5       1842.07       1755.90        86.34 o                         
   7   3   5       3529.03       3199.59       103.55 o                         
   8   3   5         96.65        130.20        53.94 o                         
   9   3   5       2461.70       2210.40        95.54 o                         
  10   3   5        935.71       1048.64        73.16 o                         
  11   3   5       1316.07       1251.45        87.56 o                         
  12   3   5          1.49        -31.64        55.64 o                         
  13   3   5       1163.49       1057.71        95.91 o                         
  14   3   5        209.14        115.10        89.79 o                         
  15   3   5        909.21        697.15       135.09 o                         
  16   3   5          0.50        402.03       277.79 o                         
   1   4   5          7.95         18.29        47.27 o                         
   2   4   5       4447.52       4626.15       117.53 o                         
   3   4   5        632.06        611.43        48.84 o                         
   4   4   5        104.12        138.18        54.35 o                         
   5   4   5        167.24        256.53        53.82 o                         
   6   4   5       2820.78       2702.45        93.22 o                         
   7   4   5        471.29        534.27       104.87 o                         
   8   4   5          3.82          7.17        52.84 o                         
   9   4   5         41.34         73.48        54.35 o                         
  10   4   5       1347.30       1268.86        83.81 o                         
  11   4   5        298.10        314.73        63.98 o                         
  12   4   5        226.16        293.28        64.37 o                         
  13   4   5         82.33        186.14        69.06 o                         
  14   4   5       1532.35       1570.77       140.18 o                         
  15   4   5          8.47         51.82       107.39 o                         
  16   4   5         62.43         57.20       119.42 o                         
   1   5   5       8506.29       8389.92       168.98 o                         
   2   5   5       7060.08       7373.92       155.09 o                         
   3   5   5      15484.35      15635.03       301.38 o                         
   4   5   5         28.24         -5.67        47.48 o                         
   5   5   5      12348.77      12976.30       261.18 o                         
   6   5   5       5542.62       5692.02       138.71 o                         
   7   5   5      11627.15      12297.03       282.73 o                         
   8   5   5         91.06        155.22        60.34 o                         
   9   5   5       2839.41       2820.70       110.96 o                         
  10   5   5       4402.08       4472.33       158.66 o                         
  11   5   5       8712.77       8678.21       239.76 o                         
  12   5   5         16.54        -19.12        56.36 o                         
  13   5   5       2932.63       2671.57       141.53 o                         
  14   5   5       1545.69       1294.21       173.65 o                         
  15   5   5       2499.04       2161.27       195.86 o                         
  16   5   5          8.41        139.12       157.01 o                         
   1   6   5       2197.82       2085.90        78.81 o                         
   2   6   5      17712.71      18256.35       315.72 o                         
   3   6   5       1680.06       1419.03        81.29 o                         
   4   6   5        961.81        962.07        69.89 o                         
   5   6   5       2057.64       1880.58        83.33 o                         
   6   6   5      11803.58      11704.39       218.50 o                         
   7   6   5       2619.31       2453.67       133.62 o                         
   8   6   5        813.30        887.74        77.62 o                         
   9   6   5       1241.48       1324.04        93.18 o                         
  10   6   5       6909.53       7136.27       195.88 o                         
  11   6   5       1510.75       1393.22       126.01 o                         
  12   6   5        515.67        504.41        73.14 o                         
  13   6   5        778.23        719.02        85.79 o                         
  14   6   5       2645.98       2418.51       273.42 o                         
  15   6   5        488.41        488.61       190.64 o                         
  16   6   5         90.34        135.91       152.39 o                         
   1   7   5         21.28         38.66        42.42 o                         
   2   7   5         53.02         58.38        61.36 o                         
   3   7   5        209.69        243.55        56.89 o                         
   4   7   5        377.14        414.48        63.81 o                         
   5   7   5         17.62         52.02        44.43 o                         
   6   7   5          2.09         15.43        79.67 o                         
   7   7   5         50.62         48.75        56.86 o                         
   8   7   5         44.99         44.05        58.59 o                         
   9   7   5          0.98         61.52        65.65 o                         
  10   7   5         27.40         59.87        73.19 o                         
  11   7   5         12.02          2.43        73.06 o                         
  12   7   5        169.51        269.13        69.50 o                         
  13   7   5         64.06         16.21        75.38 o                         
  14   7   5          0.31         66.11       108.08 o                         
  15   7   5          4.46        -10.35       141.76 o                         
  16   7   5         63.18         55.05       167.34 o                         
   1   8   5       1685.05       1585.95        80.54 o                         
   2   8   5      12217.31      12017.76       245.88 o                         
   3   8   5       1672.08       1649.55        94.58 o                         
   4   8   5        368.21        342.18        57.89 o                         
   5   8   5        879.82        945.11        69.05 o                         
   6   8   5       7252.59       6933.27       205.64 o                         
   7   8   5       1361.32       1347.97       111.99 o                         
   8   8   5        259.92        361.80        72.27 o                         
   9   8   5       1141.34       1044.45        86.69 o                         
  10   8   5       6888.29       7105.89       206.69 o                         
  11   8   5        824.10        861.03        93.91 o                         
  12   8   5        245.21        151.73        74.03 o                         
  13   8   5        930.45        847.37       118.42 o                         
  14   8   5       2280.65       2215.86       189.88 o                         
  15   8   5        228.80        196.80       179.74 o                         
   1   9   5       9881.60      10136.53       256.22 o                         
   2   9   5       3789.66       3891.01       144.58 o                         
   3   9   5       7839.48       8043.86       223.62 o                         
   4   9   5        350.28        389.74        74.96 o                         
   5   9   5       6851.98       7146.43       212.41 o                         
   6   9   5       4740.97       4724.88       159.58 o                         
   7   9   5      10488.04      11062.24       304.96 o                         
   8   9   5        299.70        358.42        78.12 o                         
   9   9   5       5573.68       5711.01       176.16 o                         
  10   9   5       3079.72       3105.02       146.76 o                         
  11   9   5       5512.69       5114.75       181.65 o                         
  12   9   5        217.06        240.99        72.91 o                         
  13   9   5       2136.81       1857.37       131.63 o                         
  14   9   5       1324.01       1022.94       145.34 o                         
  15   9   5       3994.83       3649.80       355.22 o                         
   1  10   5        164.76        197.04       120.25 o                         
   2  10   5       3746.00       3772.94       148.33 o                         
   3  10   5        842.91       1095.64        96.05 o                         
   4  10   5         36.67         88.37        67.82 o                         
   5  10   5        153.89        231.65        85.85 o                         
   6  10   5       3508.75       3563.22       142.42 o                         
   7  10   5       1409.48       1540.39       102.76 o                         
   8  10   5         52.29        104.55        63.65 o                         
   9  10   5        155.24         76.21        70.03 o                         
  10  10   5       1868.29       2024.69       129.45 o                         
  11  10   5        597.22        739.45        89.91 o                         
  12  10   5         16.38         25.45        78.39 o                         
  13  10   5          5.32         79.53        92.08 o                         
  14  10   5       1243.13       1249.39       172.06 o                         
  15  10   5        322.03        190.81       192.79 o                         
   1  11   5        538.99        636.09        86.26 o                         
   2  11   5        505.41        595.14        91.08 o                         
   3  11   5       1411.35       1371.04       102.69 o                         
   4  11   5          3.98        -61.65        73.91 o                         
   5  11   5       1562.88       1540.13       106.03 o                         
   6  11   5        637.99        955.38        97.35 o                         
   7  11   5       1993.88       2058.85       152.51 o                         
   8  11   5         34.90        111.30        75.04 o                         
   9  11   5       1008.77        973.89        90.45 o                         
  10  11   5        191.73        426.03        91.08 o                         
  11  11   5       1000.98        823.37        87.95 o                         
  12  11   5        119.08        153.52        85.56 o                         
  13  11   5       1094.42       1054.89       143.59 o                         
  14  11   5        108.39        -57.18       125.36 o                         
   1  12   5       1433.92       1428.42       108.56 o                         
   2  12   5      11673.58      11932.67       320.72 o                         
   3  12   5       3263.90       3310.97       146.29 o                         
   4  12   5        514.09        505.57        88.84 o                         
   5  12   5        705.97        828.18        92.03 o                         
   6  12   5      12999.87      13734.51       367.02 o                         
   7  12   5       1957.81       1971.91       124.18 o                         
   8  12   5        387.16        467.77        82.50 o                         
   9  12   5        460.42        453.90       120.74 o                         
  10  12   5       9211.66       9336.51       324.25 o                         
  11  12   5       1280.06       1239.10       133.29 o                         
  12  12   5        141.89        101.58       100.79 o                         
  13  12   5         88.81         24.29       125.01 o                         
  14  12   5       3936.48       3367.37       332.39 o                         
   1  13   5       5470.28       5676.67       204.69 o                         
   2  13   5       2826.13       2746.84       141.98 o                         
   3  13   5       4872.47       5174.61       193.31 o                         
   4  13   5          0.04          2.45        74.20 o                         
   5  13   5       1221.79       1306.63       105.12 o                         
   6  13   5       2997.81       2944.98       154.59 o                         
   7  13   5       6227.34       6380.50       225.25 o                         
   8  13   5         31.00        233.22       155.07 o                         
   9  13   5       3004.86       3161.35       201.90 o                         
  10  13   5       2007.82       2201.85       140.63 o                         
  11  13   5       2814.40       2617.17       163.69 o                         
  12  13   5         34.37        -79.28       106.91 o                         
  13  13   5        700.88        896.14       152.85 o                         
   1  14   5        263.64        278.65        85.70 o                         
   2  14   5          9.50         41.50        95.23 o                         
   3  14   5         20.97         86.14        87.07 o                         
   4  14   5        187.38        108.80        85.89 o                         
   5  14   5          7.44         21.35        87.83 o                         
   6  14   5         10.88        191.10       109.23 o                         
   7  14   5         68.85         25.64        93.39 o                         
   8  14   5          0.00          0.77       108.60 o                         
   9  14   5         98.64        -11.79        76.86 o                         
  10  14   5         48.30        119.64        88.08 o                         
  11  14   5          0.08         -5.17        82.04 o                         
  12  14   5         40.72        -55.24       105.41 o                         
  13  14   5         74.39        206.78       132.42 o                         
   1  15   5       3417.10       3665.66       186.99 o                         
   2  15   5       2666.61       2658.88       154.35 o                         
   3  15   5       6120.54       6483.97       235.89 o                         
   4  15   5         12.83        -91.84        91.84 o                         
   5  15   5       2213.47       2446.43       142.17 o                         
   6  15   5       2026.86       2101.68       139.13 o                         
   7  15   5       5934.92       6025.59       225.86 o                         
   8  15   5         18.70        183.88        88.79 o                         
   9  15   5       1269.80       1460.30       123.15 o                         
  10  15   5       1178.75       1309.13       133.86 o                         
  11  15   5       2995.36       3021.46       233.24 o                         
  12  15   5         78.48         75.83       142.95 o                         
   1  16   5       3129.80       3009.35       168.63 o                         
   2  16   5       8768.21       9720.28       318.16 o                         
   3  16   5       2165.12       2022.00       142.03 o                         
   4  16   5        360.21        284.60        93.02 o                         
   5  16   5       1551.73       1567.11       142.21 o                         
   6  16   5       9444.05       9879.58       322.81 o                         
   7  16   5       2286.33       2648.83       154.18 o                         
   8  16   5        514.34        573.78       110.88 o                         
   9  16   5        625.34        648.67       112.38 o                         
  10  16   5       6751.71       6985.88       267.42 o                         
  11  16   5       1021.36        846.18       146.58 o                         
  12  16   5         95.07        265.21       147.82 o                         
   1  17   5        350.04        603.42       155.61 o                         
   2  17   5        681.81        730.32       109.75 o                         
   3  17   5       1642.67       1932.33       145.14 o                         
   4  17   5          0.05         68.91        88.12 o                         
   5  17   5        417.99        636.20       108.19 o                         
   6  17   5        221.23        254.88        98.47 o                         
   7  17   5       1129.83       1121.01       121.99 o                         
   8  17   5          0.69        -87.64       109.25 o                         
   9  17   5        400.86        493.23       112.25 o                         
  10  17   5        329.73        280.97       147.66 o                         
  11  17   5        788.58        771.21       124.53 o                         
   1  18   5        590.09        609.06       115.24 o                         
   2  18   5       1056.38       1207.43       131.84 o                         
   3  18   5        339.18        523.06       107.03 o                         
   4  18   5         50.68         27.20       111.23 o                         
   5  18   5        187.09         91.66        97.22 o                         
   6  18   5        580.42        651.14       118.39 o                         
   7  18   5        546.09        610.43       114.62 o                         
   8  18   5          5.85         23.97        97.56 o                         
   9  18   5        321.48        311.37       112.11 o                         
  10  18   5       1039.85        953.47       129.09 o                         
   1  19   5       4372.74       4288.49       212.34 o                         
   2  19   5       2331.77       2447.09       169.35 o                         
   3  19   5       3030.69       3239.77       182.86 o                         
   4  19   5         53.48         29.69        95.98 o                         
   5  19   5       1914.94       2087.56       159.76 o                         
   6  19   5       1637.17       1680.19       151.86 o                         
   7  19   5       4588.26       4928.95       233.62 o                         
   8  19   5         83.48        112.03       103.41 o                         
   9  19   5       2196.41       2371.03       183.99 o                         
   1  20   5        173.86        368.96       145.39 o                         
   2  20   5       4268.70       4767.83       241.15 o                         
   3  20   5        305.65        278.22       118.37 o                         
   4  20   5         95.21         19.94        99.54 o                         
   5  20   5        290.49        414.71       118.33 o                         
   6  20   5       3992.40       4142.38       213.38 o                         
   7  20   5        605.96        754.57       138.91 o                         
   8  20   5        111.98       -126.48       126.88 o                         
   1  21   5        101.16         95.11       112.18 o                         
   2  21   5         47.27        -55.99       101.85 o                         
   3  21   5          0.43         24.07       107.56 o                         
   4  21   5          0.33         -2.40       100.86 o                         
   5  21   5          1.44         43.60       114.90 o                         
   6  21   5         32.24       -124.41       124.41 o                         
   1  22   5        140.88          4.79       115.87 o                         
   2  22   5       2988.30       3190.33       212.84 o                         
   3  22   5        337.56        286.80       124.56 o                         
   4  22   5         28.67         39.68       119.54 o                         
   0   0   6       1713.95       1767.52       152.75 o                         
   1   0   6      11199.44      11523.25       330.74 o                         
   2   0   6         27.30        -66.56        66.56 o                         
   3   0   6      13716.88      13308.09       342.88 o                         
   4   0   6       2660.07       2531.52       126.87 o                         
   5   0   6       9164.37       9218.54       266.88 o                         
   6   0   6         70.79         10.39        74.16 o                         
   7   0   6       4553.41       4604.35       200.02 o                         
   8   0   6       1830.07       1606.94       135.68 o                         
   9   0   6       6030.47       5916.28       245.26 o                         
  10   0   6         20.99         -4.87        82.21 o                         
  11   0   6       1886.84       1568.56       141.07 o                         
  12   0   6       1018.94       1003.34       114.11 o                         
  13   0   6       5201.42       4661.68       322.97 o                         
  14   0   6          8.08        210.20       402.34 o                         
  15   0   6        608.11        962.76       371.38 o                         
   0   1   6      12312.67      11629.73       301.75 o                         
   1   1   6        678.44        590.57        55.17 o                         
   2   1   6          7.54         53.64        45.19 o                         
   3   1   6         56.69         47.64        47.81 o                         
   4   1   6       9954.41       9757.57       187.17 o                         
   5   1   6        514.35        524.87        59.06 o                         
   6   1   6          4.83         45.65        55.43 o                         
   7   1   6        281.32        352.35        82.68 o                         
   8   1   6       4156.09       4252.92       124.39 o                         
   9   1   6        434.80        699.25       116.91 o                         
  10   1   6        391.53        555.68        77.09 o                         
  11   1   6        161.28        203.86        71.24 o                         
  12   1   6       2134.88       1948.68       105.13 o                         
  13   1   6        154.27        154.67        82.48 o                         
  14   1   6        314.70        350.42       143.85 o                         
  15   1   6         84.91        -45.51       130.90 o                         
   0   2   6       1799.03       1453.91       116.10 o                         
   1   2   6         10.39         66.58        56.73 o                         
   2   2   6         67.96         96.79        54.35 o                         
   3   2   6        776.17        935.33        67.25 o                         
   4   2   6        264.50        313.11        58.74 o                         
   5   2   6        205.07        236.78        60.51 o                         
   6   2   6          0.02         23.81        56.22 o                         
   7   2   6        187.66        154.80        76.81 o                         
   8   2   6        274.22        253.18        58.17 o                         
   9   2   6        351.92        331.78        71.01 o                         
  10   2   6          2.35         95.86        64.64 o                         
  11   2   6        616.20        734.60        83.87 o                         
  12   2   6         13.45         41.30        65.93 o                         
  13   2   6        239.73        204.35        97.17 o                         
  14   2   6          0.49         14.98       127.67 o                         
  15   2   6         22.27        149.55       153.87 o                         
   0   3   6      28251.79      28582.63       742.55 o                         
   1   3   6       1832.31       1782.35       101.35 o                         
   2   3   6         29.16         66.14        56.02 o                         
   3   3   6        951.35        972.82        67.32 o                         
   4   3   6      12893.63      13141.98       271.52 o                         
   5   3   6        823.42        925.66        73.47 o                         
   6   3   6        177.24        189.81        58.22 o                         
   7   3   6        439.18        750.45        76.40 o                         
   8   3   6      11614.71      11820.15       268.61 o                         
   9   3   6        703.61        542.32        81.37 o                         
  10   3   6         97.68        351.21        80.74 o                         
  11   3   6        280.65        412.28        97.44 o                         
  12   3   6       4611.06       4334.51       163.75 o                         
  13   3   6        443.28        242.53        97.31 o                         
  14   3   6        636.57        559.66       180.91 o                         
  15   3   6         38.48        -80.05       138.55 o                         
   0   4   6         99.09        236.20        83.00 o                         
   1   4   6      10150.35      10755.68       229.39 o                         
   2   4   6          0.62          2.92        77.50 o                         
   3   4   6       7896.48       7828.46       191.49 o                         
   4   4   6        864.91        854.33        81.34 o                         
   5   4   6       6437.11       6652.69       182.68 o                         
   6   4   6        107.72         54.39        64.07 o                         
   7   4   6       4855.30       4831.86       145.30 o                         
   8   4   6        384.57        480.66        68.84 o                         
   9   4   6       5352.96       5549.11       260.11 o                         
  10   4   6         23.22        -10.62        70.38 o                         
  11   4   6       1122.91       1266.78        97.84 o                         
  12   4   6        297.48        165.78        96.83 o                         
  13   4   6       3064.12       2795.66       173.34 o                         
  14   4   6        154.58        223.04       162.71 o                         
  15   4   6        704.30        633.14       172.08 o                         
   0   5   6        122.90        240.94        75.82 o                         
   1   5   6          5.53         56.65        67.32 o                         
   2   5   6        103.57         36.15        58.48 o                         
   3   5   6        126.01        149.47        62.68 o                         
   4   5   6       1146.38       1314.27        91.72 o                         
   5   5   6         11.29         38.34        66.94 o                         
   6   5   6         92.14         59.30        63.10 o                         
   7   5   6         11.66         98.86        72.01 o                         
   8   5   6        179.69        187.93        60.94 o                         
   9   5   6         49.25        107.81        74.78 o                         
  10   5   6          9.16         24.86        91.74 o                         
  11   5   6         13.84         26.02        71.06 o                         
  12   5   6        576.14        621.50       107.56 o                         
  13   5   6         14.12        138.24       112.02 o                         
  14   5   6         27.59         87.86       140.53 o                         
   0   6   6        554.46        506.41        90.24 o                         
   1   6   6       3472.09       3173.67       110.18 o                         
   2   6   6          3.07        145.24        55.60 o                         
   3   6   6       3321.73       3457.00       124.80 o                         
   4   6   6        489.82        477.33        75.03 o                         
   5   6   6       3691.19       3717.54       134.16 o                         
   6   6   6          3.04        -28.63        73.60 o                         
   7   6   6       2176.86       2328.96       107.91 o                         
   8   6   6        138.70        188.50        77.44 o                         
   9   6   6       2822.09       2591.43       168.45 o                         
  10   6   6        201.59        237.68        80.52 o                         
  11   6   6        673.74        691.43        94.59 o                         
  12   6   6          3.32         91.05        79.29 o                         
  13   6   6       1426.54       1535.66       178.97 o                         
  14   6   6        169.77        100.68       123.72 o                         
   0   7   6      17560.84      17254.29       564.25 o                         
   1   7   6        996.84       1070.37        75.62 o                         
   2   7   6         46.02         83.33        61.44 o                         
   3   7   6        613.36        742.00        87.21 o                         
   4   7   6      15862.66      15887.21       348.04 o                         
   5   7   6        414.97        358.15        74.87 o                         
   6   7   6         26.95         21.36        67.23 o                         
   7   7   6        317.13        393.67        76.55 o                         
   8   7   6       9983.03      10334.48       274.08 o                         
   9   7   6        240.05        256.84        74.14 o                         
  10   7   6          1.20         53.94       101.40 o                         
  11   7   6         10.90        -19.55        74.33 o                         
  12   7   6       7128.29       7120.54       267.42 o                         
  13   7   6        481.84        601.28       162.17 o                         
  14   7   6        531.32        319.55       405.08 o                         
   0   8   6       1064.73       1057.84       129.69 o                         
   1   8   6       3210.33       3451.32       141.58 o                         
   2   8   6        146.99        184.33        72.34 o                         
   3   8   6       2666.55       2595.77       135.02 o                         
   4   8   6        381.79        522.60        88.36 o                         
   5   8   6       2327.76       2085.07       150.41 o                         
   6   8   6         33.48        221.74        93.40 o                         
   7   8   6       1810.30       1893.64       115.77 o                         
   8   8   6        154.13        143.93        94.76 o                         
   9   8   6       2144.06       2324.14       142.32 o                         
  10   8   6         72.90        134.23        90.90 o                         
  11   8   6        773.82        781.19       107.28 o                         
  12   8   6        158.02        135.72        96.58 o                         
  13   8   6       1138.49        975.64       150.93 o                         
  14   8   6          0.88        132.01       238.84 o                         
   0   9   6       1015.37        987.55       144.32 o                         
   1   9   6         24.77         -9.62        76.00 o                         
   2   9   6          9.98         77.87        73.44 o                         
   3   9   6          8.91         29.23        78.50 o                         
   4   9   6       1229.81       1159.16       102.05 o                         
   5   9   6        240.12        308.66        84.93 o                         
   6   9   6          6.45        -17.88        82.15 o                         
   7   9   6          4.32        -59.75        76.72 o                         
   8   9   6        412.17        473.80        89.37 o                         
   9   9   6         16.62        -14.68        77.33 o                         
  10   9   6          0.20        102.32        81.99 o                         
  11   9   6          4.57         91.51        83.68 o                         
  12   9   6        307.01        304.34       100.24 o                         
  13   9   6        244.47        294.20       164.41 o                         
   0  10   6        951.78       1193.05       166.94 o                         
   1  10   6       8073.97       8261.93       254.72 o                         
   2  10   6          0.29         62.54        76.65 o                         
   3  10   6       5730.76       5819.00       203.43 o                         
   4  10   6        800.35       1033.71       113.85 o                         
   5  10   6       5813.19       5742.24       211.21 o                         
   6  10   6         17.64        -84.75        84.75 o                         
   7  10   6       2662.04       2901.36       165.90 o                         
   8  10   6        540.23        614.07       104.49 o                         
   9  10   6       4057.54       4001.39       180.20 o                         
  10  10   6         17.51        -83.82        83.82 o                         
  11  10   6        494.00        738.77       109.28 o                         
  12  10   6        209.84        329.46       137.83 o                         
  13  10   6       2397.04       1970.20       278.67 o                         
   0  11   6      12498.08      12961.35       521.29 o                         
   1  11   6        335.05        295.38        86.54 o                         
   2  11   6        123.19        259.12        86.87 o                         
   3  11   6        855.13        869.95       111.42 o                         
   4  11   6      11871.41      12323.31       350.14 o                         
   5  11   6        123.80         22.65        83.77 o                         
   6  11   6          2.60         62.31        80.86 o                         
   7  11   6        311.78        309.29        88.08 o                         
   8  11   6       5267.12       5918.24       223.15 o                         
   9  11   6        101.42         77.50        90.87 o                         
  10  11   6        612.05        580.38        99.57 o                         
  11  11   6        328.37        336.70        94.35 o                         
  12  11   6       3324.05       2960.88       206.24 o                         
   0  12   6         34.74         -8.31       117.59 o                         
   1  12   6        257.36        316.07        89.92 o                         
   2  12   6          7.16         39.96        78.78 o                         
   3  12   6        320.95        410.86        98.84 o                         
   4  12   6         26.29        -16.55        86.46 o                         
   5  12   6        455.56        499.11       105.28 o                         
   6  12   6         39.63         27.84        80.27 o                         
   7  12   6        247.33        396.99        94.19 o                         
   8  12   6         27.73        106.06       125.94 o                         
   9  12   6         57.89         44.84       101.69 o                         
  10  12   6          4.80        -64.28        88.31 o                         
  11  12   6        209.25        147.38        82.42 o                         
  12  12   6          3.84        -83.11       118.52 o                         
   0  13   6       6207.27       6731.87       336.21 o                         
   1  13   6        199.22        219.33       119.81 o                         
   2  13   6         33.20        -46.19        83.67 o                         
   3  13   6        252.12        117.09        91.59 o                         
   4  13   6       3015.71       2981.36       155.47 o                         
   5  13   6        233.50        276.43        94.64 o                         
   6  13   6         14.96        171.32       105.35 o                         
   7  13   6        101.13         22.47        87.72 o                         
   8  13   6       2461.58       2694.20       159.07 o                         
   9  13   6        204.38        135.21        94.66 o                         
  10  13   6         12.38         -6.79        97.59 o                         
  11  13   6        550.12        524.65       127.32 o                         
   0  14   6        479.62        682.24       164.17 o                         
   1  14   6       4151.49       4204.31       186.31 o                         
   2  14   6         41.25        118.90       125.75 o                         
   3  14   6       6334.55       6424.17       236.22 o                         
   4  14   6        141.44        271.51        97.39 o                         
   5  14   6       3452.88       3567.74       183.02 o                         
   6  14   6         22.26        225.53       138.41 o                         
   7  14   6       2904.82       3035.36       168.92 o                         
   8  14   6        516.60        663.64       111.05 o                         
   9  14   6       2166.26       2377.93       171.41 o                         
  10  14   6          9.06         77.78        92.50 o                         
  11  14   6       1637.40       1896.46       185.73 o                         
   0  15   6       4315.58       4415.95       529.80 o                         
   1  15   6         30.38         43.28        92.02 o                         
   2  15   6          0.68        -90.02        90.02 o                         
   3  15   6          4.26         14.35        87.92 o                         
   4  15   6       4093.18       4206.03       198.57 o                         
   5  15   6        135.69        102.63        90.00 o                         
   6  15   6         11.25        109.69        92.95 o                         
   7  15   6         16.01          5.78        89.93 o                         
   8  15   6       1859.00       2036.33       143.96 o                         
   9  15   6         42.10        132.51       100.86 o                         
  10  15   6        151.85        288.90       111.88 o                         
   0  16   6          0.83       -137.66       146.75 o                         
   1  16   6          3.41        -96.46        96.46 o                         
   2  16   6         19.44         24.98        98.48 o                         
   3  16   6        206.45        202.19       106.88 o                         
   4  16   6          0.09        112.54       120.81 o                         
   5  16   6        181.85        189.28       117.69 o                         
   6  16   6          0.97        -81.97        96.04 o                         
   7  16   6         79.20         10.16        91.96 o                         
   8  16   6          0.22         88.78        87.66 o                         
   9  16   6         54.88        100.43       109.74 o                         
   0  17   6       7490.41       7630.41       421.79 o                         
   1  17   6         19.09        -25.56        96.18 o                         
   2  17   6         79.93        -13.27       103.27 o                         
   3  17   6         42.21        -53.13       101.64 o                         
   4  17   6       6090.87       6245.14       287.48 o                         
   5  17   6        142.66        247.58       106.30 o                         
   6  17   6          4.31        -94.61        94.61 o                         
   7  17   6         35.85        170.12       102.81 o                         
   8  17   6       3346.85       3486.83       201.48 o                         
   0  18   6        421.68        472.52       157.95 o                         
   1  18   6       3270.19       3443.32       193.35 o                         
   2  18   6         56.75        296.97       121.40 o                         
   3  18   6       2817.60       2861.78       184.56 o                         
   4  18   6        255.83        104.75       104.53 o                         
   5  18   6       2027.44       2317.48       171.39 o                         
   6  18   6          2.31        -31.22        94.05 o                         
   7  18   6       1887.95       2230.43       178.29 o                         
   0  19   6        322.44        457.84       186.95 o                         
   1  19   6         22.40         39.07       101.63 o                         
   2  19   6        170.63         76.43       100.91 o                         
   3  19   6        110.43         52.09       104.47 o                         
   4  19   6        153.16        256.91       113.88 o                         
   5  19   6        131.29        262.01       115.49 o                         
   0  20   6          3.55         89.05       157.79 o                         
   1  20   6       1071.73       1066.48       154.18 o                         
   2  20   6          3.97         38.36       111.03 o                         
   1   1   7       2634.19       2481.24       117.67 o                         
   2   1   7         37.51        263.01        72.51 o                         
   3   1   7       5164.24       5268.59       169.92 o                         
   4   1   7         12.47        -65.93        69.48 o                         
   5   1   7       2564.96       2259.14       141.15 o                         
   6   1   7         12.08         99.00        71.55 o                         
   7   1   7       3749.24       3640.36       173.90 o                         
   8   1   7          0.28        -18.05        71.76 o                         
   9   1   7       1498.69       1447.91       115.54 o                         
  10   1   7         67.77        111.56        79.77 o                         
  11   1   7       2603.09       2510.09       123.98 o                         
  12   1   7         12.65         58.66       103.55 o                         
   1   2   7         45.61        187.43        79.91 o                         
   2   2   7       8652.02       9031.28       223.32 o                         
   3   2   7         27.56        101.71        70.21 o                         
   4   2   7        143.70        163.01        65.55 o                         
   5   2   7          1.86        -76.35        76.35 o                         
   6   2   7       9135.47       9557.98       258.54 o                         
   7   2   7         59.12         80.30        82.59 o                         
   8   2   7        130.10         64.12        71.47 o                         
   9   2   7          0.03         38.03        83.13 o                         
  10   2   7       6648.65       6677.65       287.53 o                         
  11   2   7         13.07          6.84        75.57 o                         
  12   2   7         55.91        -23.57        93.70 o                         
   1   3   7        966.48        885.86        82.99 o                         
   2   3   7        444.30        446.18        74.50 o                         
   3   3   7        514.33        585.27        70.13 o                         
   4   3   7        109.79        109.32        68.77 o                         
   5   3   7        563.32        733.19        86.30 o                         
   6   3   7         14.13         51.59        89.98 o                         
   7   3   7       1171.10       1113.19       105.17 o                         
   8   3   7          0.56        -53.17        79.26 o                         
   9   3   7        934.39        951.63       103.96 o                         
  10   3   7          8.27          8.62        78.88 o                         
  11   3   7        725.67        354.90        97.04 o                         
  12   3   7          1.19         49.06        99.96 o                         
   1   4   7        272.21        267.09        69.32 o                         
   2   4   7       1497.19       1542.00       101.48 o                         
   3   4   7          0.07          9.37        62.28 o                         
   4   4   7         33.17        -62.22        70.32 o                         
   5   4   7         57.38         31.27        65.97 o                         
   6   4   7       1631.17       1803.23       107.30 o                         
   7   4   7         27.59         -7.31        73.17 o                         
   8   4   7          2.67        -35.22        65.82 o                         
   9   4   7          2.90        -14.63        92.82 o                         
  10   4   7        985.32       1010.41       113.47 o                         
  11   4   7          0.80        132.16        87.27 o                         
  12   4   7         27.23        -40.36       142.78 o                         
   1   5   7       3812.85       3618.39       145.99 o                         
   2   5   7          4.18         61.42        66.40 o                         
   3   5   7       6573.62       6166.83       201.36 o                         
   4   5   7         21.50        108.72        73.09 o                         
   5   5   7       3914.10       3935.50       153.09 o                         
   6   5   7        115.87        124.14        76.50 o                         
   7   5   7       5463.72       5378.14       194.31 o                         
   8   5   7          6.32        119.14        76.62 o                         
   9   5   7       1790.35       1694.12       134.56 o                         
  10   5   7         68.66        136.04        97.93 o                         
  11   5   7       3939.75       3895.61       186.51 o                         
  12   5   7         79.49         28.56        84.44 o                         
   1   6   7          0.81        -73.78        73.78 o                         
   2   6   7       7999.80       7788.59       215.84 o                         
   3   6   7         55.68        212.49        75.38 o                         
   4   6   7        417.30        428.83        81.09 o                         
   5   6   7         50.27         67.82        73.14 o                         
   6   6   7       5872.12       5995.17       240.87 o                         
   7   6   7          0.65        116.44        86.54 o                         
   8   6   7        447.29        502.65       103.12 o                         
   9   6   7         12.43        -31.75        90.84 o                         
  10   6   7       3671.40       3671.82       178.13 o                         
  11   6   7         23.65        -87.55       102.04 o                         
  12   6   7        205.09        312.39       114.94 o                         
   1   7   7         14.37        -43.53        67.73 o                         
   2   7   7          0.19        -87.75        87.75 o                         
   3   7   7         43.36         71.34        78.78 o                         
   4   7   7         56.78         -9.91        79.60 o                         
   5   7   7          2.57        -54.77       104.38 o                         
   6   7   7          0.19        -30.56        99.76 o                         
   7   7   7         35.52        -80.91        87.83 o                         
   8   7   7          0.07        231.47       113.16 o                         
   9   7   7          2.94        152.05       104.30 o                         
  10   7   7          6.03        178.67        83.42 o                         
  11   7   7          6.83         -1.63        83.20 o                         
   1   8   7         40.53         87.12        73.11 o                         
   2   8   7       5329.64       5151.79       213.86 o                         
   3   8   7          0.37        157.00        83.86 o                         
   4   8   7        128.86        108.51        84.76 o                         
   5   8   7         25.45        -80.09        80.09 o                         
   6   8   7       4325.73       4514.91       228.16 o                         
   7   8   7          9.47        192.81        91.44 o                         
   8   8   7        173.48        197.95        93.86 o                         
   9   8   7         56.24         92.21        95.88 o                         
  10   8   7       3687.07       3445.70       178.47 o                         
  11   8   7          1.97        -28.51        81.04 o                         
   1   9   7       3871.53       4006.15       176.57 o                         
   2   9   7          0.60        124.10        99.09 o                         
   3   9   7       4396.25       4334.52       185.19 o                         
   4   9   7         51.03        105.43        88.47 o                         
   5   9   7       2892.53       2889.42       160.64 o                         
   6   9   7         50.30         44.54        84.52 o                         
   7   9   7       5243.34       5282.67       224.73 o                         
   8   9   7         39.09         71.94        86.67 o                         
   9   9   7       2676.59       2985.70       175.21 o                         
  10   9   7         40.11         49.76        93.53 o                         
  11   9   7       2980.39       2933.52       191.84 o                         
   1  10   7         51.56         65.06        86.90 o                         
   2  10   7       1574.18       1595.75       131.82 o                         
   3  10   7         38.08        206.27        90.29 o                         
   4  10   7         11.34        -31.70        87.54 o                         
   5  10   7          3.96          3.87        87.91 o                         
   6  10   7       1788.56       1688.13       128.75 o                         
   7  10   7        135.50         23.60        93.18 o                         
   8  10   7         31.92        -12.98        88.22 o                         
   9  10   7          0.49         90.08        98.72 o                         
  10  10   7       1185.81       1085.85       128.67 o                         
   1  11   7        397.60        469.97       100.55 o                         
   2  11   7          1.39         17.34        86.04 o                         
   3  11   7        653.76        760.52       106.05 o                         
   4  11   7         55.94         71.63        92.47 o                         
   5  11   7        658.40        894.69       114.45 o                         
   6  11   7          0.58        -64.98        85.15 o                         
   7  11   7        646.49        579.09       107.13 o                         
   8  11   7          0.00         19.65        83.41 o                         
   9  11   7        414.23        546.91       237.71 o                         
   1  12   7          7.52        -64.86       101.27 o                         
   2  12   7       6268.54       6313.78       254.39 o                         
   3  12   7         21.34         -4.57        91.14 o                         
   4  12   7        139.95         56.85       101.98 o                         
   5  12   7          0.21        141.05        93.28 o                         
   6  12   7       6684.11       6799.00       276.66 o                         
   7  12   7          0.03         66.85        89.57 o                         
   8  12   7        150.81        261.54        99.25 o                         
   9  12   7         31.24         59.52        93.74 o                         
   1  13   7       2512.26       2542.18       162.18 o                         
   2  13   7        172.18        274.80       101.74 o                         
   3  13   7       2656.71       2600.66       167.37 o                         
   4  13   7          0.66         96.93        99.23 o                         
   5  13   7        898.02       1118.58       128.70 o                         
   6  13   7         37.11        -84.24       102.68 o                         
   7  13   7       3221.74       3136.62       211.52 o                         
   8  13   7          0.17        -69.61       104.62 o                         
   1  14   7        101.33         73.21       104.22 o                         
   2  14   7          9.75         87.05        92.00 o                         
   3  14   7          0.09        125.50       101.02 o                         
   4  14   7         27.64        103.63       103.77 o                         
   5  14   7         16.48         15.66       114.99 o                         
   6  14   7          0.11        -95.82       113.53 o                         
   7  14   7         83.50         68.51        97.72 o                         
   1  15   7       1856.93       1866.76       153.40 o                         
   2  15   7         83.47         63.44       105.38 o                         
   3  15   7       2840.65       2770.58       178.40 o                         
   4  15   7         14.29        -18.24        93.28 o                         
   5  15   7       1040.11        927.90       131.13 o                         
   6  15   7         52.22        134.16       104.48 o                         
   1  16   7        138.81        292.04       114.33 o                         
   2  16   7       4782.12       4754.60       236.57 o                         
   3  16   7         44.47        182.37       113.45 o                         
   4  16   7         94.80         88.41       110.76 o                         
   1  17   7        367.20        452.87       125.55 o                         
   2  17   7         18.11       -172.59       172.59 o                         
   0   0   8        521.80        690.87       194.07 o                         
   1   0   8       3923.99       3960.87       258.45 o                         
   2   0   8         12.96         16.33       110.07 o                         
   3   0   8       3714.29       3482.79       233.14 o                         
   4   0   8         26.04         19.75       118.05 o                         
   5   0   8       3344.77       3292.10       229.89 o                         
   6   0   8          0.28         33.31       279.10 o                         
   7   0   8       1775.03       2111.76       215.52 o                         
   8   0   8         16.28        156.66       191.27 o                         
   9   0   8       2596.23       2779.99       343.73 o                         
   0   1   8       3374.25       3183.89       220.65 o                         
   1   1   8         54.30         17.39        84.47 o                         
   2   1   8          2.91        -36.66        78.98 o                         
   3   1   8        150.26        406.83        98.53 o                         
   4   1   8       2932.80       2709.09       152.72 o                         
   5   1   8          1.27        148.52        90.66 o                         
   6   1   8         47.95        133.85        99.74 o                         
   7   1   8          2.33        129.79       103.48 o                         
   8   1   8       1666.01       1692.82       146.66 o                         
   9   1   8          5.62        -74.00       142.29 o                         
   0   2   8        130.22        119.56       110.93 o                         
   1   2   8         55.85         78.02        95.11 o                         
   2   2   8         58.60         59.82        81.26 o                         
   3   2   8        314.39        168.75        84.49 o                         
   4   2   8          8.96        -85.08        85.08 o                         
   5   2   8         65.99        116.87        94.90 o                         
   6   2   8          0.00       -100.25       100.25 o                         
   7   2   8         78.29        -13.93       147.71 o                         
   8   2   8          6.58         -4.95       134.63 o                         
   9   2   8         79.36         78.33       171.60 o                         
   0   3   8       7969.91       7469.91       380.52 o                         
   1   3   8          0.78          4.37        77.05 o                         
   2   3   8          8.17        110.84        93.45 o                         
   3   3   8         37.10          9.29        84.83 o                         
   4   3   8       5048.29       5030.77       211.31 o                         
   5   3   8         12.51        129.20       122.03 o                         
   6   3   8         38.77        -96.96        97.75 o                         
   7   3   8         38.39        -17.58       131.90 o                         
   8   3   8       3685.98       3513.12       314.00 o                         
   9   3   8          6.35        102.91       154.01 o                         
   0   4   8        493.02        527.22       137.31 o                         
   1   4   8       3680.07       3509.66       166.90 o                         
   2   4   8          8.62        111.23        82.62 o                         
   3   4   8       2497.05       2558.11       144.54 o                         
   4   4   8        268.25        456.43       114.25 o                         
   5   4   8       2430.24       2589.06       206.27 o                         
   6   4   8         35.16         39.77       111.71 o                         
   7   4   8       1784.13       1806.93       218.87 o                         
   8   4   8        108.98        288.52       115.75 o                         
   9   4   8       1978.42       1835.69       183.74 o                         
   0   5   8         27.10        124.44       124.66 o                         
   1   5   8        109.07        199.39        91.34 o                         
   2   5   8         11.58         35.83        89.84 o                         
   3   5   8         87.31        127.54        97.82 o                         
   4   5   8        312.59        463.33       108.13 o                         
   5   5   8          8.38        111.33       132.01 o                         
   6   5   8          4.41        126.56       106.81 o                         
   7   5   8         13.02         22.56       105.42 o                         
   8   5   8         98.12         69.96        94.92 o                         
   0   6   8        102.99        272.46       136.72 o                         
   1   6   8       1565.95       1609.79       130.16 o                         
   2   6   8          0.27        323.46       107.00 o                         
   3   6   8       1487.50       1518.21       130.29 o                         
   4   6   8         44.66        198.88        98.11 o                         
   5   6   8       1162.56       1289.85       132.91 o                         
   6   6   8          0.16        -17.81       116.61 o                         
   7   6   8        783.58        869.84       138.74 o                         
   8   6   8        109.32        150.14       129.61 o                         
   0   7   8       6034.07       5411.18       464.36 o                         
   1   7   8         84.95         38.10        86.90 o                         
   2   7   8         46.83         73.02        88.82 o                         
   3   7   8         69.42         89.00        97.41 o                         
   4   7   8       5619.86       5309.76       292.73 o                         
   5   7   8        131.56         74.16       112.62 o                         
   6   7   8          4.19       -128.33       128.33 o                         
   7   7   8         84.03        134.55        96.94 o                         
   8   7   8       3147.79       3007.61       412.19 o                         
   0   8   8          1.61       -104.55       159.24 o                         
   1   8   8       1237.94       1204.32       122.33 o                         
   2   8   8         46.33          9.77        90.57 o                         
   3   8   8       1116.94       1017.59       150.52 o                         
   4   8   8        105.44         76.82       114.21 o                         
   5   8   8        644.85        703.22       112.08 o                         
   6   8   8          5.30        138.84        97.37 o                         
   7   8   8        632.78        794.69       118.70 o                         
   0   9   8        280.94        386.03       150.78 o                         
   1   9   8         18.24        -31.94        96.47 o                         
   2   9   8          0.09         50.96        89.46 o                         
   3   9   8         61.44         87.26        89.67 o                         
   4   9   8        317.86        121.94        91.84 o                         
   5   9   8          6.02         21.57        88.00 o                         
   6   9   8         10.54         31.32       101.31 o                         
   0  10   8        250.38        668.95       168.97 o                         
   1  10   8       2701.39       2149.95       160.28 o                         
   2  10   8          3.83         22.63        89.68 o                         
   3  10   8       2097.95       1958.69       146.91 o                         
   4  10   8         84.39        228.42       100.19 o                         
   5  10   8       2014.85       1821.31       158.36 o                         
   0  11   8       4872.43       4567.64       315.41 o                         
   1  11   8         88.41         18.96        93.48 o                         
   2  11   8          8.86         93.95       105.79 o                         
   3  11   8         25.73         83.59        98.23 o                         
   4  11   8       3601.02       3141.89       195.96 o                         
   0  12   8         51.15        -74.05       155.05 o                         
   1  12   8         69.24         51.39        96.38 o                         
   2  12   8          0.00         63.88       110.07 o                         
   3  12   8        198.38        182.35       127.29 o                         
   1   1   9        718.47        751.14       123.77 o                         
   1   2   9        135.48        154.32       110.60 o                         
                                                                                
