# Supplementary material for: Crystal structures of five 1-alkyl-4-aryl-1,2,4-triazol-1-ium halide salts
Source: Acta Crystallogr E Crystallogr Commun. 2015 May 16;71(Pt 6):628–35. doi: 10.1107/S2056989015009019 (PMC4459379; doi:10.1107/S2056989015009019)
Supplement: Supplementary file 3 [file e-71-00628-salt1sup7.cml]

<?xml version="1.0" encoding="UTF-8" ?>
<!DOCTYPE CDXML SYSTEM "http://www.cambridgesoft.com/xml/cdxml.dtd" >
<CDXML
 CreationProgram="ChemDraw 12.0.3.1216"
 Name="Scheme 1.cdxml"
 BoundingBox="17.16 36.57 164.84 163.44"
 WindowPosition="0 0"
 WindowSize="0 0"
 WindowIsZoomed="yes"
 FractionalWidths="yes"
 InterpretChemically="yes"
 ShowAtomQuery="yes"
 ShowAtomStereo="no"
 ShowAtomEnhancedStereo="yes"
 ShowAtomNumber="no"
 ShowBondQuery="yes"
 ShowBondRxn="yes"
 ShowBondStereo="no"
 ShowTerminalCarbonLabels="no"
 ShowNonTerminalCarbonLabels="no"
 HideImplicitHydrogens="no"
 LabelFont="21"
 LabelSize="10"
 LabelFace="96"
 CaptionFont="21"
 CaptionSize="10"
 HashSpacing="2.5"
 MarginWidth="1.6"
 LineWidth="0.6"
 BoldWidth="2"
 BondLength="14.4"
 BondSpacing="18"
 ChainAngle="120"
 LabelJustification="Auto"
 CaptionJustification="Left"
 AminoAcidTermini="HOH"
 ShowSequenceTermini="yes"
 ShowSequenceBonds="yes"
 PrintMargins="36 36 36 36"
 MacPrintInfo="0003000002D002D0000000001E0016F8FF88FF881E7817700367052803FC00020000004800480000000002D80228000100000064000000010003030300000001270F000100010000000000000000000000006800001901900000000000200000000000000000000000000000000000000000000000000000"
 color="0"
 bgcolor="1"
><colortable>
<color r="1" g="1" b="1"/>
<color r="0" g="0" b="0"/>
<color r="1" g="0" b="0"/>
<color r="1" g="1" b="0"/>
<color r="0" g="1" b="0"/>
<color r="0" g="1" b="1"/>
<color r="0" g="0" b="1"/>
<color r="1" g="0" b="1"/>
</colortable><fonttable>
<font id="21" charset="x-mac-roman" name="Helvetica"/>
</fonttable><page
 id="93"
 BoundingBox="0 0 540 720"
 HeaderPosition="36"
 FooterPosition="36"
 PrintTrimMarks="yes"
 HeightPages="1"
 WidthPages="1"
><fragment
 id="5"
 BoundingBox="40 36.57 139.98 70.14"
><n
 id="2"
 p="100.51 49.96"
 Z="36"
 Element="7"
 NumHydrogens="0"
 NeedsClean="yes"
><t
 p="97.68 53.56"
 BoundingBox="97.68 45.16 104.88 53.56"
 LabelJustification="Left"
><s font="21" size="10" face="96">N</s></t></n><n
 id="4"
 p="108.63 61.84"
 Z="37"
 AS="N"
/><n
 id="6"
 p="122.45 57.78"
 Z="38"
 Element="7"
 NumHydrogens="0"
 Charge="1"
 NeedsClean="yes"
><t
 p="119.62 61.38"
 BoundingBox="119.62 52.98 126.82 61.38"
 LabelJustification="Left"
><s font="21" size="10" face="96">N</s></t></n><n
 id="8"
 p="122.86 43.39"
 Z="39"
 Element="7"
 NumHydrogens="0"
 NeedsClean="yes"
 AS="N"
><t
 p="120.03 46.99"
 BoundingBox="120.03 38.59 127.23 46.99"
 LabelJustification="Left"
 LabelAlignment="Left"
><s font="21" size="10" face="96">N</s></t></n><n
 id="10"
 p="109.3 38.55"
 Z="40"
 AS="N"
/><n
 id="17"
 p="86.13 49.23"
 Z="46"
/><n
 id="21"
 p="133.81 66.54"
 Z="48"
 NodeType="GenericNickname"
 NumHydrogens="0"
 NeedsClean="yes"
 AS="N"
 GenericNickname="R"
><t
 p="130.88 70.14"
 BoundingBox="130.88 61.74 139.98 70.14"
 LabelJustification="Left"
 LabelAlignment="Left"
><s font="21" size="10" face="96">R&apos;</s></t></n><n
 id="23"
 p="78.74 36.87"
 Z="50"
 AS="N"
/><n
 id="25"
 p="64.34 36.87"
 Z="51"
 AS="N"
/><n
 id="27"
 p="57.33 49.23"
 Z="52"
/><n
 id="29"
 p="64.34 61.59"
 Z="53"
 AS="N"
/><n
 id="31"
 p="78.74 61.59"
 Z="54"
 AS="N"
/><n
 id="39"
 p="42.93 49.23"
 Z="61"
 NodeType="GenericNickname"
 NumHydrogens="0"
 NeedsClean="yes"
 AS="N"
 GenericNickname="R"
><t
 p="40 52.83"
 BoundingBox="40 44.43 47.2 52.83"
 LabelJustification="Left"
><s font="21" size="10" face="96">R</s></t></n><b
 id="12"
 Z="41"
 B="2"
 E="4"
 BS="N"
/><b
 id="13"
 Z="42"
 B="4"
 E="6"
 Order="2"
 BondCircularOrdering="12 0 22 14"
/><b
 id="14"
 Z="43"
 B="6"
 E="8"
 BS="N"
/><b
 id="15"
 Z="44"
 B="8"
 E="10"
 Order="2"
 BondCircularOrdering="14 0 0 16"
/><b
 id="16"
 Z="45"
 B="10"
 E="2"
 BS="N"
/><b
 id="18"
 Z="47"
 B="2"
 E="17"
 BS="N"
/><b
 id="22"
 Z="49"
 B="6"
 E="21"
 BS="N"
/><b
 id="33"
 Z="55"
 B="17"
 E="23"
 Order="2"
 BondCircularOrdering="38 18 0 34"
/><b
 id="34"
 Z="56"
 B="23"
 E="25"
 BS="N"
/><b
 id="35"
 Z="57"
 B="25"
 E="27"
 Order="2"
 BondCircularOrdering="34 0 40 36"
/><b
 id="36"
 Z="58"
 B="27"
 E="29"
 BS="N"
/><b
 id="37"
 Z="59"
 B="29"
 E="31"
 Order="2"
 BondCircularOrdering="36 0 0 38"
/><b
 id="38"
 Z="60"
 B="31"
 E="17"
 BS="N"
/><b
 id="40"
 Z="62"
 B="27"
 E="39"
 BS="N"
/><graphic
 id="41"
 BoundingBox="129.89 54.41 119.89 54.41"
 Z="63"
 GraphicType="Symbol"
 SymbolType="Plus"
><represent attribute="Charge" object="6"/></graphic></fragment><fragment
 id="44"
 BoundingBox="152.14 46.22 164.84 55.89"
><n
 id="43"
 p="155.29 52.29"
 Z="64"
 NodeType="GenericNickname"
 NumHydrogens="0"
 Charge="-1"
 NeedsClean="yes"
 AS="N"
 GenericNickname="X"
><t
 p="152.14 55.89"
 BoundingBox="152.14 48.69 158.79 55.89"
 LabelJustification="Left"
 LabelLineHeight="auto"
 LineHeight="auto"
><s font="21" size="10">X</s></t></n><graphic
 id="45"
 BoundingBox="162.32 48.74 152.32 48.74"
 Z="65"
 GraphicType="Symbol"
 SymbolType="Minus"
><represent attribute="Charge" object="43"/></graphic></fragment><t
 id="46"
 p="39.14 89.72"
 BoundingBox="39.14 81.32 160.59 91.37"
 Z="66"
 Warning="ChemDraw can’t interpret this label."
 LineHeight="auto"
><s font="21" size="10" face="1">R                              R&apos;     X</s></t><t
 id="47"
 p="22.64 100.72"
 BoundingBox="22.64 92.32 161.19 142.57"
 Z="67"
 Warning="ChemDraw can’t interpret this label."
 LineHeight="auto"
 LineStarts="46 90 135 179 222"
><s font="21" size="10" face="1">1</s><s font="21" size="10">    F                              </s><s font="21" size="10" face="2">i</s><s font="21" size="10">Pr     I
</s><s font="21" size="10" face="1">2</s><s font="21" size="10">    Me                           </s><s font="21" size="10" face="2">i</s><s font="21" size="10">Pr     I
</s><s font="21" size="10" face="1">3</s><s font="21" size="10">    H                             </s><s font="21" size="10" color="0" face="2">i</s><s font="21" size="10" color="0">Pr     I
</s><s font="21" size="10" color="0" face="1">4</s><s font="21" size="10" color="0">    H                             Me     I
</s><s font="21" size="10" color="0" face="1">5</s><s font="21" size="10" color="0">    H                             Bn    Br</s></t><t
 id="89"
 p="17.16 162.02"
 BoundingBox="17.16 153.39 162.81 163.44"
 Z="68"
 Warning="ChemDraw can’t interpret this label."
 LineHeight="auto"
><s font="21" size="10">Scheme 1. Triazolium salts 1 - 5.</s></t></page></CDXML>
