# Supplementary material for: Crystal structures of five 1-alkyl-4-aryl-1,2,4-triazol-1-ium halide salts
Source: Acta Crystallogr E Crystallogr Commun. 2015 May 16;71(Pt 6):628–35. doi: 10.1107/S2056989015009019 (PMC4459379; doi:10.1107/S2056989015009019)
Supplement: Supplementary file 4 [file e-71-00628-salt2sup3.hkl]

data_salt2                                                                      
_shelx_title ' User-defined'                                                    
_shelx_refln_list_code          4                                               
_shelx_F_calc_maximum      436.81                                               
_exptl_crystal_F_000      1296.00                                               
_reflns_d_resolution_high  0.8003                                               
                                                                                
loop_                                                                           
 _space_group_symop_operation_xyz                                               
 'x, y, z'                                                                      
 '-x+1/2, y, z+1/2'                                                             
 'x, -y+1/2, z+1/2'                                                             
 '-x+1/2, -y+1/2, z'                                                            
 '-x, -y, -z'                                                                   
 'x-1/2, -y, -z-1/2'                                                            
 '-x, y-1/2, -z-1/2'                                                            
 'x-1/2, y-1/2, -z'                                                             
                                                                                
_cell_length_a    15.8430                                                       
_cell_length_b    21.9329                                                       
_cell_length_c     7.8250                                                       
_cell_angle_alpha  90.000                                                       
_cell_angle_beta   90.000                                                       
_cell_angle_gamma  90.000                                                       
                                                                                
_shelx_F_squared_multiplier     1.000                                           
                                                                                
loop_                                                                           
 _refln_index_h                                                                 
 _refln_index_k                                                                 
 _refln_index_l                                                                 
 _refln_F_squared_calc                                                          
 _refln_F_squared_meas                                                          
 _refln_F_squared_sigma                                                         
 _refln_observed_status                                                         
   4   0   0     134414.89     132894.23      1731.38 o                         
   6   0   0      10168.07       8801.07       176.56 o                         
   8   0   0       3085.27       2574.38       100.57 o                         
  10   0   0      49656.35      49748.57      1028.79 o                         
  12   0   0       2116.35       2103.08       176.31 o                         
  14   0   0      15527.56      16113.60       655.89 o                         
  16   0   0      11041.48      11411.23       539.42 o                         
  18   0   0       2543.42       2541.00       240.78 o                         
   3   1   0     125158.72     127262.27      1040.13 o                         
   5   1   0        952.82        879.84        38.53 o                         
   7   1   0      40428.57      40354.64       480.60 o                         
   9   1   0       4323.41       3974.08        99.18 o                         
  11   1   0       8409.60       8036.21       187.46 o                         
  13   1   0      16640.16      16253.94       352.91 o                         
  15   1   0         82.14        112.80        69.41 o                         
  17   1   0       4294.18       4493.73       217.67 o                         
  19   1   0        220.09        201.71        84.55 o                         
   2   2   0       1186.61       1208.27        22.35 o                         
   4   2   0       2617.40       2695.86        61.58 o                         
   6   2   0       1144.58       1084.77        42.71 o                         
   8   2   0          0.48         45.09        36.71 o                         
  10   2   0          4.04         54.42        77.94 o                         
  12   2   0        976.31        976.72        57.25 o                         
  14   2   0        178.76        194.39        61.39 o                         
  16   2   0         60.06         84.58        67.35 o                         
  18   2   0          2.40        -23.15        71.97 o                         
   1   3   0       7919.67       8195.06       134.63 o                         
   3   3   0     155481.81     160423.22      1335.32 o                         
   5   3   0        419.40        458.37        29.55 o                         
   7   3   0      68963.55      70117.19      1225.97 o                         
   9   3   0       3614.83       3409.17        74.76 o                         
  11   3   0      13170.33      12377.23       310.03 o                         
  13   3   0      15820.79      15053.36       316.63 o                         
  15   3   0        511.19        596.52        86.25 o                         
  17   3   0       8088.13       7982.05       399.32 o                         
  19   3   0        845.52        799.92       120.62 o                         
   0   4   0     158985.66     155737.59      2156.82 o                         
   2   4   0       4303.82       4451.10        84.29 o                         
   4   4   0      92621.03      94858.07      1272.47 o                         
   6   4   0      62018.20      65723.80       818.01 o                         
   8   4   0       7813.98       7695.66       123.89 o                         
  10   4   0      62413.20      63540.43       906.10 o                         
  12   4   0       1298.38       1276.81        81.74 o                         
  14   4   0      17288.85      16386.10       349.76 o                         
  16   4   0       8522.87       8311.53       480.15 o                         
  18   4   0       1925.33       1667.79       147.37 o                         
   1   5   0       7451.61       7670.49       126.47 o                         
   3   5   0      21487.00      21823.39       231.95 o                         
   5   5   0         16.50        -22.45        22.45 o                         
   7   5   0      27975.63      28899.36       528.83 o                         
   9   5   0       9013.02       9323.81       180.59 o                         
  11   5   0       2707.93       2660.55        80.05 o                         
  13   5   0       6093.75       5460.00       142.22 o                         
  15   5   0        263.51        226.42        45.23 o                         
  17   5   0       1492.31       1326.17       116.29 o                         
  19   5   0        111.95        134.94        85.11 o                         
   0   6   0       5972.04       5921.92       106.41 o                         
   2   6   0        849.82        919.30        58.44 o                         
   4   6   0      13089.38      13194.06       169.42 o                         
   6   6   0       1084.04        990.61        42.92 o                         
   8   6   0       2341.79       2264.70        84.92 o                         
  10   6   0       4489.31       4500.25       120.94 o                         
  12   6   0        374.53        341.48        42.91 o                         
  14   6   0       5111.16       4793.33       175.37 o                         
  16   6   0       1654.36       1484.47        98.09 o                         
  18   6   0        431.21        272.18        87.47 o                         
   1   7   0      37427.52      37141.95       354.37 o                         
   3   7   0      56541.36      57422.64       753.08 o                         
   5   7   0       1034.52       1081.16        55.75 o                         
   7   7   0      63897.14      64767.78       899.70 o                         
   9   7   0      13035.57      13073.28       402.18 o                         
  11   7   0      15826.61      15515.05       357.39 o                         
  13   7   0      17239.09      17208.64       411.95 o                         
  15   7   0       1213.56       1255.64       197.37 o                         
  17   7   0       9577.43       9606.83       663.41 o                         
  19   7   0        442.70        326.03       159.68 o                         
   0   8   0      41886.33      40707.09       781.47 o                         
   2   8   0       1229.66       1152.08        69.89 o                         
   4   8   0      42160.14      42518.07       514.47 o                         
   6   8   0      68647.35      73017.45       928.11 o                         
   8   8   0       6506.92       6450.07       179.76 o                         
  10   8   0      36541.86      37945.11       858.58 o                         
  12   8   0        770.88        724.35        57.38 o                         
  14   8   0       6324.13       5918.42       169.99 o                         
  16   8   0       1852.62       1644.20        89.34 o                         
  18   8   0       1119.93       1098.55       207.67 o                         
   1   9   0        215.34        310.44        34.00 o                         
   3   9   0      17487.62      19689.28       273.61 o                         
   5   9   0       3623.74       3955.78       125.43 o                         
   7   9   0       5835.03       5737.27       177.94 o                         
   9   9   0         37.20         30.82        31.33 o                         
  11   9   0        349.76        322.88        44.31 o                         
  13   9   0        248.47        277.23        48.79 o                         
  15   9   0        279.27        243.28        51.56 o                         
  17   9   0        326.10        323.13        85.32 o                         
   0  10   0      56666.42      59285.66       923.81 o                         
   2  10   0       3209.40       3182.22        75.25 o                         
   4  10   0      29394.23      31574.10       615.69 o                         
   6  10   0       5540.12       5636.45       121.26 o                         
   8  10   0       4021.00       4183.26       124.92 o                         
  10  10   0       6914.99       7235.42       210.69 o                         
  12  10   0       1007.09        972.23       124.62 o                         
  14  10   0       3421.08       3148.44       122.41 o                         
  16  10   0       1131.58        982.20       101.51 o                         
  18  10   0       1264.17        807.39       215.28 o                         
   1  11   0      25251.74      25035.91       304.53 o                         
   3  11   0      83537.23      88674.54      1257.53 o                         
   5  11   0       4229.20       4636.21       110.44 o                         
   7  11   0      45514.10      47021.27       742.71 o                         
   9  11   0       4503.75       4697.02       144.75 o                         
  11  11   0       8037.41       8087.73       294.68 o                         
  13  11   0      12773.82      12473.99       645.33 o                         
  15  11   0       1047.27        985.46        72.39 o                         
  17  11   0       6284.63       6939.59       530.63 o                         
   0  12   0      27953.28      26897.56       487.55 o                         
   2  12   0        121.90         66.83        30.36 o                         
   4  12   0       6938.13       6224.26       141.77 o                         
   6  12   0      14839.10      15752.54       291.28 o                         
   8  12   0       2540.64       2416.86        80.65 o                         
  10  12   0      26323.85      26715.45       566.39 o                         
  12  12   0        172.24         67.30        60.67 o                         
  14  12   0       5918.35       5617.56       300.58 o                         
  16  12   0       1434.43       1105.07       183.14 o                         
   1  13   0        329.40        407.89        36.34 o                         
   3  13   0        438.98        490.21        39.56 o                         
   5  13   0        100.32        145.01        48.17 o                         
   7  13   0       1277.63       1504.11       133.43 o                         
   9  13   0        793.05        856.39        81.66 o                         
  11  13   0        154.42        234.77        49.11 o                         
  13  13   0        759.36        682.21        95.44 o                         
  15  13   0          9.13          6.43        63.03 o                         
  17  13   0         75.28        171.86       167.08 o                         
   0  14   0      25428.08      26413.65       511.23 o                         
   2  14   0       1792.85       1758.97        62.54 o                         
   4  14   0      17609.72      18009.41       342.23 o                         
   6  14   0      20705.75      21716.11       507.99 o                         
   8  14   0       3772.10       3837.28       132.64 o                         
  10  14   0      18587.04      19607.36       495.25 o                         
  12  14   0        126.61        149.70        73.82 o                         
  14  14   0       4626.41       4326.97       310.39 o                         
  16  14   0       1243.37       1241.98       357.54 o                         
   1  15   0      12699.99      12985.55       213.10 o                         
   3  15   0      33913.95      34379.75       503.02 o                         
   5  15   0          3.97         56.97        49.95 o                         
   7  15   0      31003.36      31685.22       959.10 o                         
   9  15   0       5961.29       5947.00       213.87 o                         
  11  15   0       9664.90      10893.25       390.51 o                         
  13  15   0      12137.22      13130.01       472.41 o                         
  15  15   0        321.09        431.22       125.58 o                         
   0  16   0      18831.62      19761.36       600.99 o                         
   2  16   0       2152.94       2041.26        69.92 o                         
   4  16   0       4899.73       4605.18       169.97 o                         
   6  16   0       2307.36       2304.39       104.89 o                         
   8  16   0        820.54       1004.51        98.70 o                         
  10  16   0       5174.19       5441.06       267.61 o                         
  12  16   0         74.71        109.10        76.06 o                         
  14  16   0       2204.90       2006.16       245.02 o                         
  16  16   0        915.00        717.74       238.02 o                         
   1  17   0       1421.68       1268.31        64.83 o                         
   3  17   0        523.62        558.66        58.13 o                         
   5  17   0          0.15         46.30        45.21 o                         
   7  17   0       3163.72       3035.45       128.64 o                         
   9  17   0       2240.32       2068.73       171.26 o                         
  11  17   0        967.79        796.62       221.06 o                         
  13  17   0        435.60        520.14       109.31 o                         
  15  17   0         35.38       -120.47       135.08 o                         
   0  18   0      10772.21      10313.57       378.22 o                         
   2  18   0       7079.94       7020.15       166.02 o                         
   4  18   0      16761.38      16801.71       531.24 o                         
   6  18   0      20105.76      20201.22       527.63 o                         
   8  18   0       2910.41       2930.14       139.14 o                         
  10  18   0      10569.70      11444.83       449.77 o                         
  12  18   0         62.01         33.56        88.17 o                         
  14  18   0       5389.06       5035.77       355.46 o                         
   1  19   0      11252.87      11268.51       261.01 o                         
   3  19   0      24639.82      25655.59       622.14 o                         
   5  19   0          5.03         43.78        52.60 o                         
   7  19   0      14052.61      14834.04       428.88 o                         
   9  19   0       2249.30       2368.75       191.51 o                         
  11  19   0       3826.05       3925.70       238.42 o                         
  13  19   0       3364.53       3537.61       238.40 o                         
   0  20   0       9780.83       9571.99       305.42 o                         
   2  20   0        284.95        354.87        48.89 o                         
   4  20   0       1996.01       1672.22       111.20 o                         
   6  20   0        628.79        612.59        86.61 o                         
   8  20   0          7.27        -15.46        85.35 o                         
  10  20   0       1201.65       1190.54       138.39 o                         
  12  20   0          9.08         49.44        89.47 o                         
   1  21   0       9599.86       9210.55       215.87 o                         
   3  21   0       3356.22       3185.97       143.27 o                         
   5  21   0        269.32        227.05        61.05 o                         
   7  21   0        486.83        582.76       104.32 o                         
   9  21   0        312.17        331.90        89.98 o                         
  11  21   0       1281.27       1197.31       176.93 o                         
   0  22   0      20129.19      18956.56       773.09 o                         
   2  22   0       1610.48       1234.85       122.54 o                         
   4  22   0       9625.27       9330.23       386.75 o                         
   6  22   0       5119.97       5349.86       246.14 o                         
   8  22   0       1958.28       2111.24       236.63 o                         
  10  22   0       5789.45       6068.10       288.11 o                         
   1  23   0       1742.91       1612.06       129.31 o                         
   3  23   0       8279.22       7510.29       540.16 o                         
   5  23   0        166.32        269.04        83.14 o                         
   7  23   0       6395.07       6078.60       309.70 o                         
   9  23   0       1000.13       1053.14       141.02 o                         
   0  24   0        534.16        472.78       229.51 o                         
   2  24   0        156.82        185.98        58.95 o                         
   4  24   0        289.68        290.90        82.07 o                         
   6  24   0         61.46        120.03        80.60 o                         
   8  24   0        186.13        164.95        82.05 o                         
   1  25   0       1154.21        963.44       113.47 o                         
   3  25   0       2559.27       2594.96       207.46 o                         
   5  25   0         98.20         65.59       113.91 o                         
   7  25   0       2275.04       2349.30       211.84 o                         
   0  26   0       7296.72       7294.07       792.92 o                         
   2  26   0        452.80        590.98       139.05 o                         
   4  26   0       4988.85       5089.30       306.60 o                         
   6  26   0       1789.32       1456.94       140.55 o                         
   1  27   0       1669.56       1575.46       243.22 o                         
   3  27   0       1808.71       1742.40       177.16 o                         
   1   1   1       3298.89       3011.93        46.33 o                         
   2   1   1       4944.31       5286.95        52.28 o                         
   3   1   1       1740.64       1696.79        38.12 o                         
   4   1   1       7991.01       8092.27       132.82 o                         
   5   1   1       2975.56       3114.26        39.21 o                         
   6   1   1      21884.17      21652.22       217.92 o                         
   7   1   1        929.90        974.51        30.85 o                         
   8   1   1      48451.45      49026.27       501.82 o                         
   9   1   1        126.33        120.64        36.11 o                         
  10   1   1        918.09        941.51        37.99 o                         
  11   1   1        322.16        341.19        29.75 o                         
  12   1   1      14887.59      14906.06       223.32 o                         
  13   1   1        304.74        325.09        37.09 o                         
  14   1   1        866.38        785.89        52.13 o                         
  15   1   1          3.18        106.67        66.45 o                         
  16   1   1       5167.65       5102.31       198.72 o                         
  17   1   1         72.90         94.52        54.65 o                         
  18   1   1       1899.07       1905.69       116.39 o                         
  19   1   1        119.62         48.62        55.43 o                         
   1   2   1      18524.03      19216.27       137.72 o                         
   2   2   1       5024.17       4724.38        75.21 o                         
   3   2   1      14947.68      15744.42       181.96 o                         
   4   2   1         11.30         18.11        13.57 o                         
   5   2   1      97315.12      98029.59       978.18 o                         
   6   2   1        971.95        844.43        26.11 o                         
   7   2   1       2504.12       2359.02        41.26 o                         
   8   2   1       1430.35       1530.17        45.29 o                         
   9   2   1      37766.36      36572.25       407.33 o                         
  10   2   1        239.68        302.88        30.14 o                         
  11   2   1      11806.51      11984.69       182.58 o                         
  12   2   1        743.33        702.82        46.44 o                         
  13   2   1       7503.38       7229.15       167.38 o                         
  14   2   1        287.66        235.10        33.50 o                         
  15   2   1       9276.20       9584.75       193.38 o                         
  16   2   1        875.49        829.06        76.59 o                         
  17   2   1         15.59         -9.78        46.65 o                         
  18   2   1         58.69         37.13        52.84 o                         
  19   2   1       4719.34       4593.00       211.61 o                         
   1   3   1        128.02        104.92        15.55 o                         
   2   3   1      30000.77      31025.12       304.77 o                         
   3   3   1       2077.54       2032.34        39.56 o                         
   4   3   1      15614.11      16105.71       232.60 o                         
   5   3   1        120.49        128.36        19.42 o                         
   6   3   1      11264.41      10896.11       116.14 o                         
   7   3   1        329.93        347.12        20.00 o                         
   8   3   1       7512.90       6992.13       100.82 o                         
   9   3   1       1810.53       1803.09        46.47 o                         
  10   3   1       1012.74        946.33        38.75 o                         
  11   3   1        142.44        128.22        27.00 o                         
  12   3   1       6259.75       6166.04       142.95 o                         
  13   3   1        241.79        286.35        28.99 o                         
  14   3   1         28.45         40.96        25.57 o                         
  15   3   1        245.08        214.54        52.36 o                         
  16   3   1       1970.88       1962.99       102.67 o                         
  17   3   1         25.80         17.88        66.97 o                         
  18   3   1       1536.65       1407.92       113.06 o                         
  19   3   1         51.60        132.90        64.32 o                         
   1   4   1       2682.79       2622.92        43.38 o                         
   2   4   1          9.12         33.59        36.35 o                         
   3   4   1          1.31          9.79        10.81 o                         
   4   4   1         54.64         45.59        16.05 o                         
   5   4   1       3255.54       3160.96        68.71 o                         
   6   4   1          2.46         -7.41        18.01 o                         
   7   4   1        261.29        329.03        35.53 o                         
   8   4   1       1496.54       1450.13        35.69 o                         
   9   4   1       2993.66       2815.67        64.73 o                         
  10   4   1         23.10         47.58        21.81 o                         
  11   4   1       3494.85       3384.87        82.16 o                         
  12   4   1         38.27         -0.57        20.84 o                         
  13   4   1        190.64        178.33        26.05 o                         
  14   4   1          4.99         17.41        32.38 o                         
  15   4   1         92.21         58.43        36.91 o                         
  16   4   1        196.02        272.07        88.47 o                         
  17   4   1         50.32         21.66        46.66 o                         
  18   4   1         17.07        -10.25        77.64 o                         
  19   4   1        173.95        123.02       110.50 o                         
   1   5   1       2807.11       2682.29        40.53 o                         
   2   5   1     118710.15     121070.89      1078.30 o                         
   3   5   1       3919.14       3867.42        69.49 o                         
   4   5   1      15588.51      15788.36       174.02 o                         
   5   5   1       3538.38       3560.11        61.07 o                         
   6   5   1      22124.45      22514.79       228.43 o                         
   7   5   1          6.72         21.03        16.75 o                         
   8   5   1      20384.35      20130.85       241.55 o                         
   9   5   1        585.75        570.48        27.41 o                         
  10   5   1        194.09        261.34        24.38 o                         
  11   5   1        179.11        180.15        24.92 o                         
  12   5   1      17696.17      17104.00       278.94 o                         
  13   5   1         19.17         20.75        25.04 o                         
  14   5   1       1058.27       1104.44        58.03 o                         
  15   5   1        683.25        757.43        51.91 o                         
  16   5   1       4164.95       4321.02       165.94 o                         
  17   5   1         32.24         -6.98        41.53 o                         
  18   5   1       1944.05       1989.45       147.30 o                         
  19   5   1        369.36        345.14       120.25 o                         
   1   6   1     104006.73     105679.28       936.91 o                         
   2   6   1        694.52        652.50        35.89 o                         
   3   6   1       7848.11       7358.44       102.58 o                         
   4   6   1       1758.06       1664.07        49.14 o                         
   5   6   1      46144.00      47478.45       520.42 o                         
   6   6   1        568.88        500.59        29.10 o                         
   7   6   1        146.59        129.71        19.30 o                         
   8   6   1       2308.49       2128.27        44.27 o                         
   9   6   1      26794.28      27395.69       329.68 o                         
  10   6   1         30.14         18.01        21.09 o                         
  11   6   1       8720.00       8218.22       115.56 o                         
  12   6   1       1307.05       1213.60        59.99 o                         
  13   6   1       2761.70       2602.86        79.91 o                         
  14   6   1          1.20        -28.87        31.48 o                         
  15   6   1      12420.72      12434.84       504.40 o                         
  16   6   1        198.75        253.98        49.63 o                         
  17   6   1          1.63         -2.59        53.93 o                         
  18   6   1        163.06         97.58        67.03 o                         
  19   6   1       3891.91       4500.24       302.41 o                         
   1   7   1        635.70        598.71        21.05 o                         
   2   7   1      16957.02      17007.84       149.41 o                         
   3   7   1        670.61        588.41        25.49 o                         
   4   7   1        430.71        425.57        41.46 o                         
   5   7   1         46.28         72.00        21.91 o                         
   6   7   1        998.47        910.66        41.62 o                         
   7   7   1          0.97         20.17        17.71 o                         
   8   7   1       1516.14       1309.27        40.83 o                         
   9   7   1         13.79         26.68        34.20 o                         
  10   7   1        270.18        293.49        26.01 o                         
  11   7   1        493.01        517.61        32.05 o                         
  12   7   1       6066.76       5713.48       126.60 o                         
  13   7   1        576.84        609.95        44.27 o                         
  14   7   1       2664.47       2322.31        76.82 o                         
  15   7   1         38.08         58.78        36.49 o                         
  16   7   1        997.49       1020.99       112.82 o                         
  17   7   1         56.29        109.84        43.41 o                         
  18   7   1        886.45        751.11       106.55 o                         
  19   7   1          9.00        -66.95        75.37 o                         
   1   8   1       8216.62       8114.14        94.21 o                         
   2   8   1        521.31        522.85        31.95 o                         
   3   8   1        679.02        651.12        28.47 o                         
   4   8   1         19.81        -10.50        23.65 o                         
   5   8   1      20623.13      22162.06       251.88 o                         
   6   8   1         72.90        142.74        21.32 o                         
   7   8   1       1300.93       1236.11        39.93 o                         
   8   8   1        403.54        392.95        32.52 o                         
   9   8   1       7441.42       7140.41       118.22 o                         
  10   8   1        425.22        444.41        32.52 o                         
  11   8   1        150.30        174.91        31.89 o                         
  12   8   1       1817.81       1654.61        53.23 o                         
  13   8   1        656.92        567.71        50.89 o                         
  14   8   1         58.01         54.96        31.13 o                         
  15   8   1        977.84        922.94        59.15 o                         
  16   8   1         87.52         82.84        43.09 o                         
  17   8   1          0.02         42.52        56.18 o                         
  18   8   1         12.06        102.33        98.47 o                         
   1   9   1       5226.50       5157.75        68.40 o                         
   2   9   1      59940.34      60314.58       516.23 o                         
   3   9   1        812.77        790.83        45.05 o                         
   4   9   1      17750.18      17881.30       174.15 o                         
   5   9   1       3024.81       3109.69        62.00 o                         
   6   9   1      17774.98      18221.58       251.84 o                         
   7   9   1          0.12        -18.84        18.84 o                         
   8   9   1      28954.06      30340.04       447.98 o                         
   9   9   1        512.48        464.71        29.59 o                         
  10   9   1        888.83        862.12        37.25 o                         
  11   9   1        479.18        490.58        46.96 o                         
  12   9   1      22886.56      22657.10       390.00 o                         
  13   9   1        141.82        118.94        30.03 o                         
  14   9   1       3008.87       2670.45        78.32 o                         
  15   9   1        433.88        395.78        79.48 o                         
  16   9   1       4572.55       4682.97       193.76 o                         
  17   9   1          0.44        -60.50        60.50 o                         
  18   9   1       3425.99       3173.09       180.59 o                         
   1  10   1      41761.18      42456.71       405.45 o                         
   2  10   1       1285.24       1126.69        62.47 o                         
   3  10   1       3273.76       3110.74        57.11 o                         
   4  10   1       3067.79       3116.68        75.15 o                         
   5  10   1      29870.22      30003.88       309.64 o                         
   6  10   1        990.70        992.90        51.73 o                         
   7  10   1       1673.12       1733.37        73.73 o                         
   8  10   1       2362.57       2286.88        65.27 o                         
   9  10   1      16280.89      17173.90       241.84 o                         
  10  10   1       1542.55       1299.52        49.95 o                         
  11  10   1      15553.58      16029.96       255.30 o                         
  12  10   1         44.78          7.51        26.22 o                         
  13  10   1       3276.16       2986.25       109.56 o                         
  14  10   1        226.34        188.81        38.17 o                         
  15  10   1       9243.79       8573.05       385.72 o                         
  16  10   1          6.36        -10.46        55.44 o                         
  17  10   1         95.61         79.08        57.42 o                         
  18  10   1        317.32        198.46       112.88 o                         
   1  11   1         48.78         22.40        18.73 o                         
   2  11   1       8533.22       9092.62       121.44 o                         
   3  11   1        333.77        390.01        33.58 o                         
   4  11   1       1015.60        975.67        37.22 o                         
   5  11   1          4.99         -4.02        23.17 o                         
   6  11   1        885.23        864.72        47.01 o                         
   7  11   1        118.91        136.66        35.47 o                         
   8  11   1        927.61        912.24        37.56 o                         
   9  11   1         82.17         73.37        27.68 o                         
  10  11   1         43.80         14.23        22.94 o                         
  11  11   1        841.35        744.31        51.73 o                         
  12  11   1         49.19         86.88        47.58 o                         
  13  11   1        216.19        294.59        46.17 o                         
  14  11   1        673.28        492.22        54.59 o                         
  15  11   1         11.54        -46.26        46.26 o                         
  16  11   1          8.93         25.26        63.46 o                         
  17  11   1         23.16         10.30        50.91 o                         
  18  11   1        242.76        285.31       128.05 o                         
   1  12   1       9443.57       9165.02       124.77 o                         
   2  12   1       1347.50       1311.80        59.63 o                         
   3  12   1       2248.24       2146.82        60.45 o                         
   4  12   1        245.76        270.20        24.92 o                         
   5  12   1      11750.14      11570.36       186.08 o                         
   6  12   1        286.58        325.55        41.61 o                         
   7  12   1        132.60        103.91        30.87 o                         
   8  12   1        208.35        246.83        37.89 o                         
   9  12   1       5912.62       6084.19       126.58 o                         
  10  12   1        505.33        510.57        44.12 o                         
  11  12   1       4105.18       4338.94       112.85 o                         
  12  12   1         15.13        -18.31        48.82 o                         
  13  12   1       2946.91       2830.24       101.91 o                         
  14  12   1         49.13         16.83        37.35 o                         
  15  12   1       4475.50       4470.01       293.60 o                         
  16  12   1         19.83         28.98        51.42 o                         
  17  12   1          5.41          7.62        76.94 o                         
   1  13   1       1245.44       1195.82        39.89 o                         
   2  13   1      47078.62      48448.46       529.00 o                         
   3  13   1          4.19         31.07        26.97 o                         
   4  13   1      16611.36      17189.19       237.53 o                         
   5  13   1        953.19        806.43        40.55 o                         
   6  13   1      16812.94      17456.95       251.59 o                         
   7  13   1        198.10        210.50        40.62 o                         
   8  13   1      22714.69      24074.92       432.02 o                         
   9  13   1        655.85        530.80        45.39 o                         
  10  13   1       1068.66       1047.96        59.80 o                         
  11  13   1       1708.14       1625.02        70.62 o                         
  12  13   1       9918.41      10584.95       241.34 o                         
  13  13   1       1045.53       1007.59        70.45 o                         
  14  13   1       1679.21       1518.19        77.93 o                         
  15  13   1        182.45        185.64        50.80 o                         
  16  13   1       3748.59       3871.83       241.57 o                         
  17  13   1         72.77        185.13       157.43 o                         
   1  14   1      16117.08      16220.61       185.79 o                         
   2  14   1        918.91       1142.39        92.14 o                         
   3  14   1       4777.32       4943.92        91.01 o                         
   4  14   1        355.26        365.63        32.80 o                         
   5  14   1      27734.05      29246.67       418.52 o                         
   6  14   1        348.31        382.32        44.50 o                         
   7  14   1       2121.85       2181.14        83.94 o                         
   8  14   1        447.18        404.47        55.51 o                         
   9  14   1       8116.15       8413.52       179.43 o                         
  10  14   1          1.27         16.56        34.89 o                         
  11  14   1       2682.99       2657.21        92.30 o                         
  12  14   1        198.98        113.27        42.36 o                         
  13  14   1        634.08        624.63        58.63 o                         
  14  14   1        139.29        108.02        44.46 o                         
  15  14   1       2816.32       2591.93       173.79 o                         
  16  14   1         12.19         23.62        73.95 o                         
   1  15   1          0.63         33.82        35.55 o                         
   2  15   1        281.98        294.17        27.29 o                         
   3  15   1         97.30        109.77        29.43 o                         
   4  15   1         48.94         32.61        22.17 o                         
   5  15   1         70.46          7.92        31.06 o                         
   6  15   1         75.50         74.21        37.91 o                         
   7  15   1         10.41         27.58        27.43 o                         
   8  15   1       1014.12        921.00        67.44 o                         
   9  15   1         35.83         51.61        47.80 o                         
  10  15   1        601.27        639.55        56.17 o                         
  11  15   1         35.15         25.01        38.87 o                         
  12  15   1          0.56          4.22        41.87 o                         
  13  15   1        137.59        125.08        57.83 o                         
  14  15   1         52.77          6.97        40.54 o                         
  15  15   1          3.67        -22.05        75.48 o                         
  16  15   1        156.62        225.81        79.38 o                         
   1  16   1      20381.74      20336.55       254.46 o                         
   2  16   1        312.90        344.26        34.16 o                         
   3  16   1       5820.79       5845.68       107.16 o                         
   4  16   1        181.13        237.59        30.63 o                         
   5  16   1      11147.66      11896.70       222.21 o                         
   6  16   1        544.18        540.06        53.31 o                         
   7  16   1         71.45         72.39        41.73 o                         
   8  16   1        251.94        256.92        50.81 o                         
   9  16   1       5277.80       5499.45       170.83 o                         
  10  16   1         59.07        102.33        45.70 o                         
  11  16   1       2209.60       2094.11       116.92 o                         
  12  16   1        163.61        146.42        48.43 o                         
  13  16   1       1249.53       1249.71        80.05 o                         
  14  16   1          4.91         15.07        61.97 o                         
  15  16   1       3597.05       3237.79       180.47 o                         
   1  17   1        130.09        119.04        33.72 o                         
   2  17   1      26912.85      26904.29       342.64 o                         
   3  17   1          1.10         16.50        22.71 o                         
   4  17   1       4368.98       4317.02       104.04 o                         
   5  17   1       1074.88       1000.24        68.28 o                         
   6  17   1      11102.32      11347.26       231.29 o                         
   7  17   1        181.11        145.05        52.36 o                         
   8  17   1      12139.76      13151.71       266.03 o                         
   9  17   1        942.36        833.92        62.30 o                         
  10  17   1         80.51        140.18        44.72 o                         
  11  17   1        111.55         90.00        50.95 o                         
  12  17   1      10728.81      11607.10       292.28 o                         
  13  17   1         86.79        112.26        56.19 o                         
  14  17   1        821.05        943.62       106.06 o                         
  15  17   1        268.73        262.38        92.03 o                         
   1  18   1       2150.42       2128.25        67.79 o                         
   2  18   1       1364.68       1348.97        62.24 o                         
   3  18   1        802.70        843.00        46.10 o                         
   4  18   1         98.01         57.48        31.92 o                         
   5  18   1       6834.54       6812.82       142.67 o                         
   6  18   1        124.52        101.43        43.38 o                         
   7  18   1        636.34        647.76        59.43 o                         
   8  18   1          6.45        -47.96        49.99 o                         
   9  18   1       3804.46       3857.46       155.77 o                         
  10  18   1         27.70        113.28        51.69 o                         
  11  18   1       2737.22       2901.57       134.84 o                         
  12  18   1         16.67          0.76        71.43 o                         
  13  18   1        212.48        174.91        67.35 o                         
  14  18   1         66.71        143.18        95.45 o                         
   1  19   1          8.38          4.40        28.13 o                         
   2  19   1       1940.73       1961.11        73.83 o                         
   3  19   1         13.98          7.41        32.82 o                         
   4  19   1         36.30         55.23        36.68 o                         
   5  19   1          4.14        -47.79        48.98 o                         
   6  19   1       1302.99       1376.16        81.41 o                         
   7  19   1         58.97         59.99        49.43 o                         
   8  19   1        135.45        217.76        73.58 o                         
   9  19   1        132.55         87.87        62.61 o                         
  10  19   1        108.48         64.81        62.86 o                         
  11  19   1          2.12        -58.55        58.55 o                         
  12  19   1        626.48        690.78        85.77 o                         
  13  19   1          4.05          6.91        60.14 o                         
  14  19   1          0.79         32.24        67.82 o                         
   1  20   1       5778.48       5753.76       120.42 o                         
   2  20   1       1061.06        937.78        54.24 o                         
   3  20   1       1336.86       1266.27        70.06 o                         
   4  20   1          8.50         -6.42        38.25 o                         
   5  20   1      12014.81      12256.70       270.91 o                         
   6  20   1        383.02        369.25        56.59 o                         
   7  20   1        389.36        391.29        66.92 o                         
   8  20   1        134.10        103.05        54.83 o                         
   9  20   1      10071.08      10717.07       288.39 o                         
  10  20   1          3.07         56.77        77.80 o                         
  11  20   1       3601.19       3700.33       163.91 o                         
  12  20   1        213.52        235.71        82.03 o                         
  13  20   1       1202.59       1225.10       100.85 o                         
   1  21   1        209.98        246.24        36.42 o                         
   2  21   1      10453.17      10531.37       260.86 o                         
   3  21   1         85.99         40.19        38.34 o                         
   4  21   1       3574.63       3475.85       106.52 o                         
   5  21   1        648.04        632.45        56.69 o                         
   6  21   1       4074.41       3747.98       154.68 o                         
   7  21   1         28.02        -51.19        51.19 o                         
   8  21   1       9135.57       9101.20       258.16 o                         
   9  21   1         76.54         43.74        57.60 o                         
  10  21   1        200.02        313.60        76.51 o                         
  11  21   1        109.22        109.64        73.26 o                         
  12  21   1       5048.40       4973.06       202.14 o                         
   1  22   1       2216.22       1993.59        89.51 o                         
   2  22   1          0.17          7.08        32.45 o                         
   3  22   1         28.48         26.78        39.61 o                         
   4  22   1          2.12          0.94        37.18 o                         
   5  22   1        922.57        883.71        65.80 o                         
   6  22   1          5.35        -29.56        38.25 o                         
   7  22   1         11.75         65.45        55.31 o                         
   8  22   1        111.66         53.86        72.08 o                         
   9  22   1        379.72        506.50        76.93 o                         
  10  22   1         15.92          4.75        57.42 o                         
  11  22   1        322.47        308.29        91.70 o                         
   1  23   1         80.44         93.05        43.02 o                         
   2  23   1       2113.26       1941.08        88.67 o                         
   3  23   1          0.25         61.49        57.48 o                         
   4  23   1        694.96        653.32        56.05 o                         
   5  23   1        207.16        211.31        71.13 o                         
   6  23   1       1617.72       1463.83        90.76 o                         
   7  23   1          0.02         76.47        68.58 o                         
   8  23   1       3054.69       2738.26       200.30 o                         
   9  23   1        107.03         57.88        61.54 o                         
  10  23   1         29.92         69.31        67.62 o                         
   1  24   1       6201.14       5923.10       242.11 o                         
   2  24   1        329.07        272.25        54.04 o                         
   3  24   1        901.84        861.46        71.56 o                         
   4  24   1         65.93         45.96        54.43 o                         
   5  24   1      11644.58      11238.40       316.64 o                         
   6  24   1         47.73        118.41        61.31 o                         
   7  24   1        755.83        803.50        91.03 o                         
   8  24   1        335.96        351.77        82.77 o                         
   9  24   1       4760.68       4578.58       196.47 o                         
   1  25   1        214.60        226.50        47.30 o                         
   2  25   1       5311.77       5177.42       171.52 o                         
   3  25   1         41.70         66.84        54.68 o                         
   4  25   1       2442.30       2416.95       145.49 o                         
   5  25   1        150.48        144.81        69.95 o                         
   6  25   1       1985.93       2106.52       147.02 o                         
   7  25   1          3.41         -3.21        65.75 o                         
   1  26   1          1.24         12.93        54.92 o                         
   2  26   1         29.64         -5.04        62.21 o                         
   3  26   1         43.73         47.57        55.82 o                         
   4  26   1         37.92        114.60        69.95 o                         
   5  26   1         25.39         72.44        61.58 o                         
   1  27   1         54.16        -26.72        80.00 o                         
   2  27   1       3766.54       3557.31       202.90 o                         
   0   0   2     190804.22     186905.38      2817.45 o                         
   1   0   2        139.95        219.57        41.43 o                         
   2   0   2      70745.30      74082.12      1525.95 o                         
   3   0   2      24808.98      24967.12       452.10 o                         
   4   0   2      62945.16      63114.52       738.54 o                         
   5   0   2        399.09        372.34        40.57 o                         
   6   0   2      44038.76      45890.54       630.92 o                         
   7   0   2      13361.44      13705.73       227.70 o                         
   8   0   2      14036.31      14896.19       253.11 o                         
   9   0   2       2907.65       2982.02        95.95 o                         
  10   0   2      29881.68      29723.72       756.68 o                         
  11   0   2       2549.67       2494.70       109.38 o                         
  12   0   2       1894.91       1772.68       104.01 o                         
  13   0   2       3585.93       3568.78       142.24 o                         
  14   0   2      15433.92      15708.02       508.32 o                         
  15   0   2         97.57        106.96        80.84 o                         
  16   0   2       5327.63       5488.51       223.18 o                         
  17   0   2       1769.89       1749.15       201.97 o                         
  18   0   2       1623.19       1825.28       236.17 o                         
  19   0   2        138.79        152.66       107.32 o                         
   0   1   2       6650.96       6937.21       111.94 o                         
   1   1   2      87313.06      83380.83      1146.89 o                         
   2   1   2        924.40        887.66        24.92 o                         
   3   1   2      47504.64      46990.22       308.96 o                         
   4   1   2       6385.06       6471.29        96.47 o                         
   5   1   2       2257.82       2131.41        49.70 o                         
   6   1   2       7111.73       7202.89        94.14 o                         
   7   1   2      13422.90      13585.36       162.84 o                         
   8   1   2        303.02        354.30        31.03 o                         
   9   1   2       5873.51       6127.71       107.67 o                         
  10   1   2       2824.47       2946.16        76.08 o                         
  11   1   2       6536.42       6733.48       175.68 o                         
  12   1   2         49.96         65.50        47.19 o                         
  13   1   2      10455.34      10919.62       206.90 o                         
  14   1   2       1291.17       1480.96        85.92 o                         
  15   1   2         15.42         82.96        54.97 o                         
  16   1   2        271.64        289.37        84.31 o                         
  17   1   2       4204.20       4296.29       165.15 o                         
  18   1   2         69.54         87.25        61.28 o                         
  19   1   2        224.55        163.96        66.65 o                         
   0   2   2       3074.19       3038.69       105.00 o                         
   1   2   2      21542.67      21005.93       222.88 o                         
   2   2   2       2167.11       2006.65        49.41 o                         
   3   2   2        620.57        619.97        28.71 o                         
   4   2   2       1536.85       1515.03        34.44 o                         
   5   2   2       2739.84       2841.16        53.21 o                         
   6   2   2       2075.01       2031.44        46.94 o                         
   7   2   2        850.75        928.80        45.48 o                         
   8   2   2        133.35        103.37        29.26 o                         
   9   2   2         29.57         59.26        22.20 o                         
  10   2   2         27.19         41.71        29.02 o                         
  11   2   2        550.29        583.09        45.39 o                         
  12   2   2        446.10        516.02        48.14 o                         
  13   2   2        211.79        368.21        60.01 o                         
  14   2   2        138.97        261.51        61.49 o                         
  15   2   2         41.38         71.08        48.78 o                         
  16   2   2         72.99         54.22        51.62 o                         
  17   2   2          2.09         81.49       104.56 o                         
  18   2   2          6.19         41.46        54.88 o                         
  19   2   2          0.03        104.39        77.87 o                         
   0   3   2      26885.78      28149.70       850.53 o                         
   1   3   2      81251.18      81383.33       722.84 o                         
   2   3   2       1034.50        944.35        32.85 o                         
   3   3   2      68788.62      69241.52       728.08 o                         
   4   3   2       3933.61       3785.73        54.52 o                         
   5   3   2        746.43        713.65        25.08 o                         
   6   3   2       2573.61       2300.84        50.71 o                         
   7   3   2      27315.38      27538.21       387.27 o                         
   8   3   2        781.18        582.81        35.52 o                         
   9   3   2       7125.49       7440.12       140.13 o                         
  10   3   2       4758.22       4987.43       109.14 o                         
  11   3   2      11330.62      11658.39       191.18 o                         
  12   3   2         10.63         15.36        34.64 o                         
  13   3   2      10818.86      11000.67       220.60 o                         
  14   3   2       2132.22       2162.98        94.83 o                         
  15   3   2         95.16         98.00        78.90 o                         
  16   3   2        339.91        400.72        66.23 o                         
  17   3   2       6599.86       6588.45       215.45 o                         
  18   3   2        143.79        240.79        91.20 o                         
  19   3   2        739.38        866.22       113.95 o                         
   0   4   2      38757.68      39911.23       987.09 o                         
   1   4   2      22749.31      22701.45       224.40 o                         
   2   4   2      15581.02      15793.60       144.96 o                         
   3   4   2      10952.60      10893.05       128.94 o                         
   4   4   2      60807.32      60397.68      1192.58 o                         
   5   4   2          0.41        -13.57        19.17 o                         
   6   4   2      52002.50      53915.10       656.88 o                         
   7   4   2       8167.71       7938.21       136.61 o                         
   8   4   2      11375.60      11672.03       191.08 o                         
   9   4   2       1702.64       1490.97        43.13 o                         
  10   4   2      36568.21      38370.71       544.46 o                         
  11   4   2       3716.94       3606.56       106.04 o                         
  12   4   2       1736.23       1819.73        89.23 o                         
  13   4   2        995.11        967.40        72.82 o                         
  14   4   2      15533.55      15766.47       366.14 o                         
  15   4   2         34.57         62.39        43.14 o                         
  16   4   2       4906.88       4962.00       239.55 o                         
  17   4   2        796.89        861.73        93.53 o                         
  18   4   2       1303.38       1353.07       125.40 o                         
  19   4   2        111.85        152.61        78.10 o                         
   0   5   2        115.63        160.31        48.21 o                         
   1   5   2       5204.20       5093.18        70.20 o                         
   2   5   2       3999.58       4009.16        70.71 o                         
   3   5   2       7337.48       6982.54        87.47 o                         
   4   5   2       5814.47       6119.88       116.33 o                         
   5   5   2        177.78        287.24        27.15 o                         
   6   5   2       3852.34       4013.67        77.03 o                         
   7   5   2      19309.05      19746.15       415.06 o                         
   8   5   2       1002.83        915.06        29.88 o                         
   9   5   2       7558.01       7394.80       172.51 o                         
  10   5   2        510.81        465.71        32.14 o                         
  11   5   2       4460.74       4472.35       103.21 o                         
  12   5   2        201.59        272.64        39.65 o                         
  13   5   2       2172.98       2255.28        89.95 o                         
  14   5   2        234.22        358.83        79.02 o                         
  15   5   2         14.50        -20.43        45.29 o                         
  16   5   2        114.53         76.94        57.31 o                         
  17   5   2       1265.26       1186.67       136.52 o                         
  18   5   2         43.48         81.37       125.63 o                         
  19   5   2        208.31        269.16        91.84 o                         
   0   6   2       4503.23       4293.76       111.39 o                         
   1   6   2         30.44         34.49        15.97 o                         
   2   6   2        335.14        357.87        30.64 o                         
   3   6   2        473.42        398.05        28.60 o                         
   4   6   2       2624.55       2430.26        60.78 o                         
   5   6   2        848.06        901.29        39.47 o                         
   6   6   2       4053.15       4116.42        81.29 o                         
   7   6   2       1420.10       1485.37        48.40 o                         
   8   6   2       1522.84       1458.50        41.52 o                         
   9   6   2         51.61         66.85        33.36 o                         
  10   6   2       5923.73       6098.31       136.55 o                         
  11   6   2       1650.82       1529.58        76.05 o                         
  12   6   2          0.97         66.76        26.71 o                         
  13   6   2          2.60        -25.82        32.68 o                         
  14   6   2       2643.64       2526.61       125.75 o                         
  15   6   2         90.15        165.81        67.66 o                         
  16   6   2       1207.98       1231.57       108.33 o                         
  17   6   2          7.64         83.36        82.83 o                         
  18   6   2        215.35        193.83       147.50 o                         
   0   7   2       8339.52       8152.32       180.43 o                         
   1   7   2      26141.56      26089.43       290.83 o                         
   2   7   2       3831.37       3992.10        76.19 o                         
   3   7   2      47164.73      46185.67       457.41 o                         
   4   7   2      15042.14      15671.11       203.45 o                         
   5   7   2        291.68        400.97        35.68 o                         
   6   7   2        885.14        820.99        47.53 o                         
   7   7   2      46620.71      48185.54       578.10 o                         
   8   7   2       3509.26       3369.34        56.16 o                         
   9   7   2      10078.45      10099.28       142.62 o                         
  10   7   2       1291.70       1157.89        50.50 o                         
  11   7   2      12894.91      12683.64       391.40 o                         
  12   7   2        139.94        160.79        33.16 o                         
  13   7   2      10645.37      10869.03       291.97 o                         
  14   7   2       1449.96       1143.91       102.76 o                         
  15   7   2        393.89        522.59        87.07 o                         
  16   7   2        363.37        435.09        89.88 o                         
  17   7   2       6811.44       7062.19       284.80 o                         
  18   7   2        326.54        305.32        92.50 o                         
   0   8   2      38519.26      37643.41       782.88 o                         
   1   8   2       2192.03       2059.07        42.81 o                         
   2   8   2       5343.69       5098.18        77.86 o                         
   3   8   2       3562.35       3366.29        69.30 o                         
   4   8   2      58954.57      62034.20       759.29 o                         
   5   8   2         73.99        101.20        35.82 o                         
   6   8   2      29053.79      30388.39       408.05 o                         
   7   8   2       4660.12       4564.72        88.20 o                         
   8   8   2       5393.45       5405.27       103.43 o                         
   9   8   2       1708.01       1621.08        64.67 o                         
  10   8   2      13960.35      14015.44       288.41 o                         
  11   8   2       2354.62       2112.50        75.22 o                         
  12   8   2        618.16        599.44        53.66 o                         
  13   8   2       1782.80       1713.14       107.92 o                         
  14   8   2       7996.84       8349.97       242.03 o                         
  15   8   2        152.88        139.79        59.05 o                         
  16   8   2       1574.08       1722.42       135.61 o                         
  17   8   2        777.44        806.76       109.15 o                         
  18   8   2       1263.31       1217.73       130.84 o                         
   0   9   2       1635.51       1632.55        99.76 o                         
   1   9   2        249.35        275.98        25.23 o                         
   2   9   2        158.16        176.77        30.80 o                         
   3   9   2        408.88        395.02        37.73 o                         
   4   9   2        170.80        263.70        46.35 o                         
   5   9   2       1724.26       1806.65        56.57 o                         
   6   9   2        122.88        206.80        34.93 o                         
   7   9   2       5209.91       5248.90       107.86 o                         
   8   9   2          0.15         39.19        28.08 o                         
   9   9   2       2051.18       2046.52        63.14 o                         
  10   9   2        806.87        711.37        48.84 o                         
  11   9   2       2215.15       2194.11        87.81 o                         
  12   9   2         68.83        135.17        38.91 o                         
  13   9   2        300.33        282.44        52.57 o                         
  14   9   2        148.87        287.24        74.70 o                         
  15   9   2        149.05        181.95        54.36 o                         
  16   9   2         51.89         96.83        52.37 o                         
  17   9   2         77.50        -36.53        64.46 o                         
  18   9   2         99.62         64.57        79.61 o                         
   0  10   2      35501.49      37491.54       706.11 o                         
   1  10   2        867.96        811.51        33.71 o                         
   2  10   2       1026.90        958.40        45.62 o                         
   3  10   2        665.73        499.98        25.25 o                         
   4  10   2      12440.74      12638.84       192.32 o                         
   5  10   2        162.62        151.91        35.50 o                         
   6  10   2       7635.51       7792.01       133.65 o                         
   7  10   2       1769.63       1828.74        80.78 o                         
   8  10   2       1479.27       1618.95        65.07 o                         
   9  10   2        950.83        928.44        62.10 o                         
  10  10   2       9889.33      10015.86       169.60 o                         
  11  10   2        491.41        584.33        51.96 o                         
  12  10   2        117.54        102.97        42.98 o                         
  13  10   2        638.74        575.01        51.14 o                         
  14  10   2       2519.50       2650.30       111.88 o                         
  15  10   2        198.97        162.20        71.41 o                         
  16  10   2        568.09        476.55        82.77 o                         
  17  10   2        439.37        390.77        72.88 o                         
   0  11   2       5657.58       5437.52       132.11 o                         
   1  11   2      23362.64      23383.75       290.69 o                         
   2  11   2        149.77        184.13        25.54 o                         
   3  11   2      40264.48      39992.88       465.11 o                         
   4  11   2       3640.41       3422.74        80.36 o                         
   5  11   2         93.32        117.15        32.29 o                         
   6  11   2       3529.14       3589.88        98.76 o                         
   7  11   2      35061.52      38110.41       519.86 o                         
   8  11   2        503.33        472.53        44.64 o                         
   9  11   2       7320.63       7570.64       143.45 o                         
  10  11   2       3846.67       3842.11       104.81 o                         
  11  11   2      10643.22      11159.67       283.22 o                         
  12  11   2         48.75         17.89        39.73 o                         
  13  11   2       6571.68       6651.11       208.40 o                         
  14  11   2       1719.44       1664.30        95.61 o                         
  15  11   2        501.67        574.79        71.29 o                         
  16  11   2        444.93        503.55        75.06 o                         
  17  11   2       4593.57       4769.75       222.09 o                         
   0  12   2      18612.84      18156.65       286.70 o                         
   1  12   2       1758.44       1671.59        46.97 o                         
   2  12   2       2735.81       2787.03        63.60 o                         
   3  12   2       3285.32       3238.67        82.02 o                         
   4  12   2      20040.75      21285.73       321.49 o                         
   5  12   2        752.50        855.43        52.94 o                         
   6  12   2       5778.65       5767.52       120.88 o                         
   7  12   2       1905.57       1837.73        72.02 o                         
   8  12   2       3905.04       4140.94       113.44 o                         
   9  12   2         77.85        136.51        39.83 o                         
  10  12   2       7450.13       7729.92       158.76 o                         
  11  12   2        346.58        400.69        52.21 o                         
  12  12   2       1137.35       1058.18        79.13 o                         
  13  12   2        519.02        513.52        58.53 o                         
  14  12   2       5887.06       6074.90       183.73 o                         
  15  12   2         75.24        129.49        57.29 o                         
  16  12   2       1569.97       1542.70       127.09 o                         
  17  12   2        658.81        632.56        87.95 o                         
   0  13   2         25.85         37.67        44.89 o                         
   1  13   2          0.44         48.89        28.59 o                         
   2  13   2        221.48        298.64        31.76 o                         
   3  13   2       1442.50       1550.33        49.99 o                         
   4  13   2        335.59        289.55        40.27 o                         
   5  13   2        183.43        236.35        40.05 o                         
   6  13   2        333.67        401.53        49.79 o                         
   7  13   2        792.90        846.65        59.34 o                         
   8  13   2         97.17        189.50        48.96 o                         
   9  13   2          4.44         53.99        34.88 o                         
  10  13   2        430.52        430.95        48.86 o                         
  11  13   2        375.54        323.40        54.06 o                         
  12  13   2          3.06         53.34        42.09 o                         
  13  13   2         22.54         24.66        41.00 o                         
  14  13   2          2.71          8.44        45.28 o                         
  15  13   2         11.37        -40.97       135.27 o                         
  16  13   2          1.34        -13.18        62.22 o                         
   0  14   2      21273.88      21387.96       365.93 o                         
   1  14   2       1577.54       1632.50        52.91 o                         
   2  14   2       1054.02        989.23        46.56 o                         
   3  14   2       5860.43       6036.44       126.63 o                         
   4  14   2      15006.96      15301.27       266.11 o                         
   5  14   2        954.91       1120.46        67.62 o                         
   6  14   2      12444.32      12801.91       225.18 o                         
   7  14   2       1988.24       1874.21        78.90 o                         
   8  14   2       2601.89       2695.76        95.93 o                         
   9  14   2        115.11        161.47        43.10 o                         
  10  14   2      13250.19      13613.68       277.05 o                         
  11  14   2         23.57         84.00        41.77 o                         
  12  14   2        107.52         72.88        45.00 o                         
  13  14   2       1029.44        982.22        78.95 o                         
  14  14   2       3435.36       3647.68       190.86 o                         
  15  14   2         21.05        -15.82        67.80 o                         
  16  14   2       1023.70       1135.83       129.36 o                         
   0  15   2       4648.38       4579.52       135.40 o                         
   1  15   2       7758.36       7798.55       134.14 o                         
   2  15   2        854.81        878.32        50.31 o                         
   3  15   2      21765.79      23020.89       424.35 o                         
   4  15   2       4267.58       4100.02       122.81 o                         
   5  15   2         73.73        155.28        55.02 o                         
   6  15   2       2717.67       2581.97        98.53 o                         
   7  15   2      23143.83      24348.72       431.55 o                         
   8  15   2        842.51        793.42        66.59 o                         
   9  15   2       5834.41       5989.97       173.42 o                         
  10  15   2       1842.65       1850.34        87.95 o                         
  11  15   2       9531.40       9935.12       263.53 o                         
  12  15   2         16.34          3.44        40.11 o                         
  13  15   2       7553.11       7614.49       215.67 o                         
  14  15   2        826.34        872.96        88.83 o                         
  15  15   2        239.94        392.02        94.46 o                         
  16  15   2        199.52        318.32       111.73 o                         
   0  16   2       9723.77       9881.11       239.24 o                         
   1  16   2       2844.18       2744.03        73.42 o                         
   2  16   2       2810.63       2750.92        91.59 o                         
   3  16   2        294.27        491.09        64.29 o                         
   4  16   2       4532.62       4666.64       128.61 o                         
   5  16   2          6.09         -6.86        38.08 o                         
   6  16   2       2395.64       2343.74       102.40 o                         
   7  16   2        406.00        427.96        60.68 o                         
   8  16   2       1324.59       1274.71        87.95 o                         
   9  16   2        259.91        235.31        55.47 o                         
  10  16   2       2363.08       2543.46       108.76 o                         
  11  16   2        635.47        596.45        64.23 o                         
  12  16   2        285.94        371.79        59.97 o                         
  13  16   2        160.31        254.50        68.64 o                         
  14  16   2       1773.90       1727.02       128.21 o                         
  15  16   2          4.54         63.88       172.54 o                         
   0  17   2       1854.24       1630.05        89.34 o                         
   1  17   2        394.87        482.57        48.85 o                         
   2  17   2          2.28         55.61        34.22 o                         
   3  17   2       1689.58       1620.82        68.31 o                         
   4  17   2        424.80        461.96        60.17 o                         
   5  17   2         62.42          9.87        43.82 o                         
   6  17   2         14.98         43.81        48.56 o                         
   7  17   2       4584.31       4365.46       126.91 o                         
   8  17   2         28.23         66.90        45.47 o                         
   9  17   2        530.01        640.59        66.59 o                         
  10  17   2         94.38         38.58        46.33 o                         
  11  17   2        445.96        558.51        61.40 o                         
  12  17   2          1.72         28.93        49.09 o                         
  13  17   2        507.97        576.69        83.38 o                         
  14  17   2         10.01         25.12        69.82 o                         
   0  18   2      23542.13      23337.63       477.77 o                         
   1  18   2       3397.00       3297.37        84.07 o                         
   2  18   2        831.81        814.41        50.39 o                         
   3  18   2       2402.19       2348.05        87.92 o                         
   4  18   2      11925.97      12440.74       232.68 o                         
   5  18   2         18.00         72.18        48.56 o                         
   6  18   2       9591.23      10012.04       241.92 o                         
   7  18   2       1394.35       1346.98        82.58 o                         
   8  18   2       1007.29       1140.29        92.55 o                         
   9  18   2        293.83        234.57        56.77 o                         
  10  18   2       8491.01       8657.47       239.81 o                         
  11  18   2        689.90        751.15        71.22 o                         
  12  18   2         16.69        -23.53        44.61 o                         
  13  18   2        684.88        599.80        74.29 o                         
  14  18   2       3112.34       3219.12       181.09 o                         
   0  19   2       1268.55       1273.69        85.94 o                         
   1  19   2       7269.16       6959.79       152.04 o                         
   2  19   2       1169.25       1057.32        69.89 o                         
   3  19   2      16708.93      17203.05       320.72 o                         
   4  19   2        804.01        819.99        63.93 o                         
   5  19   2          6.30        -25.79        38.24 o                         
   6  19   2       2266.74       2080.97       108.16 o                         
   7  19   2      10011.22      10753.61       245.51 o                         
   8  19   2        451.35        432.94        63.75 o                         
   9  19   2       1965.54       1977.81       112.24 o                         
  10  19   2       1907.25       1700.71       120.07 o                         
  11  19   2       3122.10       3056.70       129.48 o                         
  12  19   2         44.05         53.28        52.75 o                         
  13  19   2       2812.72       2890.08       172.69 o                         
   0  20   2        290.24        293.36        61.35 o                         
   1  20   2         15.52         -6.62        31.88 o                         
   2  20   2        864.91        893.38        70.62 o                         
   3  20   2        668.35        794.07        66.25 o                         
   4  20   2       1478.45       1456.22        82.35 o                         
   5  20   2         70.30         58.62        42.85 o                         
   6  20   2       1685.37       1662.16        92.45 o                         
   7  20   2        419.45        255.02        59.65 o                         
   8  20   2        481.32        475.32        65.69 o                         
   9  20   2         85.05        191.55        76.59 o                         
  10  20   2        400.21        448.38        64.41 o                         
  11  20   2        172.55        257.73        62.54 o                         
  12  20   2         48.63          1.44        90.36 o                         
   0  21   2         58.46        -11.27        47.50 o                         
   1  21   2        371.80        373.64        55.30 o                         
   2  21   2        107.45         86.30        42.94 o                         
   3  21   2       4997.09       4934.19       150.57 o                         
   4  21   2        251.80        281.38        51.96 o                         
   5  21   2         33.14         32.90        43.18 o                         
   6  21   2        186.76        158.32        65.15 o                         
   7  21   2       2105.92       2074.34       109.94 o                         
   8  21   2         70.34        148.59        61.55 o                         
   9  21   2         14.72         -8.02        49.14 o                         
  10  21   2        135.80         78.90       133.85 o                         
  11  21   2        603.97        504.38        81.08 o                         
  12  21   2          9.96        -70.49        70.49 o                         
   0  22   2      18558.06      18094.15       713.72 o                         
   1  22   2        130.29        128.33        57.26 o                         
   2  22   2        609.24        641.62        68.09 o                         
   3  22   2       1963.91       1843.22        92.06 o                         
   4  22   2       7493.18       7363.96       196.00 o                         
   5  22   2          2.06        144.80        66.27 o                         
   6  22   2       2865.15       2554.99       121.90 o                         
   7  22   2       1384.79       1389.57        85.14 o                         
   8  22   2       1073.03       1013.17        87.09 o                         
   9  22   2        238.35        207.17        80.83 o                         
  10  22   2       4435.69       4787.71       221.02 o                         
  11  22   2        485.35        419.66        88.95 o                         
   0  23   2       3606.46       3494.70       184.73 o                         
   1  23   2       3665.05       3468.13       133.01 o                         
   2  23   2          5.53         47.51        46.30 o                         
   3  23   2       4553.18       4366.34       161.33 o                         
   4  23   2        922.83        943.98        75.17 o                         
   5  23   2        306.07        323.10        64.32 o                         
   6  23   2        333.09        286.24        54.63 o                         
   7  23   2       3284.67       3190.38       147.90 o                         
   8  23   2         45.07         39.93        85.82 o                         
   9  23   2       1194.30       1002.79        98.96 o                         
   0  24   2         76.83        133.45        71.63 o                         
   1  24   2         37.99         88.48        59.63 o                         
   2  24   2         35.48        103.51        64.76 o                         
   3  24   2         43.57         49.85        46.34 o                         
   4  24   2        147.93        180.22        57.10 o                         
   5  24   2         16.94         94.10        49.98 o                         
   6  24   2        287.73        350.52        72.53 o                         
   7  24   2        148.94        166.62        63.83 o                         
   8  24   2          0.01         76.07        75.62 o                         
   0  25   2       1155.91        935.55       113.11 o                         
   1  25   2        532.23        727.74       101.45 o                         
   2  25   2         49.24         10.30        46.20 o                         
   3  25   2       2387.80       2124.97       154.54 o                         
   4  25   2        117.70        173.21        58.92 o                         
   5  25   2         80.60        148.34        60.43 o                         
   6  25   2        140.88        123.87        67.50 o                         
   7  25   2       1869.73       1567.68       129.21 o                         
   0  26   2       5498.19       5036.99       637.77 o                         
   1  26   2         91.19         83.85        52.65 o                         
   2  26   2        234.92        180.14        64.72 o                         
   3  26   2        848.84        988.12       105.83 o                         
   4  26   2       2718.58       2627.13       144.22 o                         
   1   1   3      10993.72      10839.04       191.22 o                         
   2   1   3      13545.85      13259.00       180.36 o                         
   3   1   3       6327.66       6258.31       150.13 o                         
   4   1   3       2988.67       2761.43        55.65 o                         
   5   1   3       8553.06       8117.66       102.17 o                         
   6   1   3      15254.15      15351.29       189.67 o                         
   7   1   3        119.04        166.81        28.62 o                         
   8   1   3      13960.15      13786.15       218.66 o                         
   9   1   3       3178.88       3206.73       110.88 o                         
  10   1   3         65.77         40.88        30.99 o                         
  11   1   3       1446.30       1493.08        65.57 o                         
  12   1   3       8028.51       8291.34       171.78 o                         
  13   1   3        821.25        761.77        85.75 o                         
  14   1   3        218.56        232.68        60.98 o                         
  15   1   3       1045.74        972.14        91.08 o                         
  16   1   3       1249.33       1341.14       106.25 o                         
  17   1   3         98.58         31.57        58.65 o                         
  18   1   3       1531.68       1475.89       202.20 o                         
   1   2   3      12162.62      11528.87       130.28 o                         
   2   2   3      22682.58      21700.27       185.09 o                         
   3   2   3       4250.76       4045.53        66.27 o                         
   4   2   3       2088.74       2008.58        49.76 o                         
   5   2   3      39381.53      38358.88       401.10 o                         
   6   2   3      10682.44      10333.58       187.78 o                         
   7   2   3       3563.47       3479.68        67.17 o                         
   8   2   3       5945.54       5827.72       115.44 o                         
   9   2   3      20975.58      21086.24       407.51 o                         
  10   2   3        524.33        543.16        46.77 o                         
  11   2   3       7174.52       7400.35       183.91 o                         
  12   2   3       4647.37       4692.15       160.70 o                         
  13   2   3       4062.87       4132.62       125.57 o                         
  14   2   3        361.15        501.42        82.84 o                         
  15   2   3       5588.63       5802.04       348.90 o                         
  16   2   3       1446.51       1534.81       201.06 o                         
  17   2   3         70.65        213.67        79.95 o                         
  18   2   3       1078.49       1178.68       128.24 o                         
   1   3   3       1062.24       1044.71        34.83 o                         
   2   3   3      19822.00      19765.61       219.94 o                         
   3   3   3        496.71        433.33        24.23 o                         
   4   3   3       6849.99       6870.45       142.13 o                         
   5   3   3       1960.73       1811.45        55.88 o                         
   6   3   3       3625.31       3373.55        60.55 o                         
   7   3   3        370.61        413.76        31.70 o                         
   8   3   3       5631.80       5327.29        90.67 o                         
   9   3   3       5764.08       5874.23       115.98 o                         
  10   3   3        722.73        719.95        53.45 o                         
  11   3   3        663.61        679.27        59.06 o                         
  12   3   3       1639.90       1697.08        84.15 o                         
  13   3   3        505.04        499.76        56.25 o                         
  14   3   3        482.08        412.02        66.89 o                         
  15   3   3       1560.35       1464.90       149.00 o                         
  16   3   3       1657.27       1581.66       158.24 o                         
  17   3   3         31.69         89.92       104.86 o                         
  18   3   3       1026.85       1204.24       159.03 o                         
   1   4   3       1218.55       1155.86        41.98 o                         
   2   4   3       5074.80       5364.20        78.38 o                         
   3   4   3       1268.66       1207.55        57.40 o                         
   4   4   3          3.71          3.68        17.45 o                         
   5   4   3        816.81        735.03        34.81 o                         
   6   4   3       2460.18       2595.51        61.41 o                         
   7   4   3          0.47         17.31        23.67 o                         
   8   4   3        699.53        690.24        57.58 o                         
   9   4   3       1104.33       1135.78        51.37 o                         
  10   4   3         33.72         74.86        35.31 o                         
  11   4   3        974.79        995.82        76.45 o                         
  12   4   3        145.71        190.21        45.04 o                         
  13   4   3          5.16         54.36        42.78 o                         
  14   4   3        242.86        210.68        55.06 o                         
  15   4   3        540.82        534.72        91.01 o                         
  16   4   3         87.90        108.87        70.91 o                         
  17   4   3        193.09        155.98       162.20 o                         
  18   4   3        254.09        233.25        88.75 o                         
   1   5   3       5020.28       4848.37        73.30 o                         
   2   5   3      29534.06      28947.38       281.65 o                         
   3   5   3       4300.76       4099.40        70.45 o                         
   4   5   3      12176.43      12695.41       162.14 o                         
   5   5   3      10898.50      10912.64       129.80 o                         
   6   5   3      10006.11       9485.29       194.32 o                         
   7   5   3       2444.24       2444.23        86.13 o                         
   8   5   3      16073.71      16152.08       328.77 o                         
   9   5   3       6410.74       6294.29       156.40 o                         
  10   5   3       1065.69       1086.54        71.35 o                         
  11   5   3       3525.29       3563.93       124.10 o                         
  12   5   3       6026.49       6145.60       221.92 o                         
  13   5   3        812.29        959.09        76.26 o                         
  14   5   3        841.37        820.14        90.77 o                         
  15   5   3       3835.70       4199.70       212.59 o                         
  16   5   3       2141.62       2078.36       187.29 o                         
  17   5   3         74.41         71.57        95.90 o                         
  18   5   3       1425.73       1399.53       142.83 o                         
   1   6   3      40484.93      41265.55       510.04 o                         
   2   6   3      15113.16      15642.56       370.42 o                         
   3   6   3       5621.92       5606.32        84.26 o                         
   4   6   3       3700.35       3598.85        64.54 o                         
   5   6   3      21177.99      20665.23       264.52 o                         
   6   6   3       4766.84       4672.47        97.01 o                         
   7   6   3         91.42        118.52        24.39 o                         
   8   6   3       6265.33       6245.42       115.38 o                         
   9   6   3       9168.20       9127.08       200.56 o                         
  10   6   3         13.19         43.96        29.14 o                         
  11   6   3       8515.28       9054.72       200.22 o                         
  12   6   3       7885.39       8500.77       217.80 o                         
  13   6   3       2810.05       3008.82       179.60 o                         
  14   6   3        163.14        160.94        64.46 o                         
  15   6   3       5245.20       5900.65       249.96 o                         
  16   6   3       1807.97       2102.93       148.57 o                         
  17   6   3         10.18         -0.73        71.34 o                         
  18   6   3        745.43        660.51       115.05 o                         
   1   7   3       2677.03       2719.22        68.97 o                         
   2   7   3       8315.34       8324.67       119.91 o                         
   3   7   3        151.47        170.62        26.34 o                         
   4   7   3        451.66        386.36        31.76 o                         
   5   7   3       3359.70       3388.06        85.90 o                         
   6   7   3       1094.06       1076.33        50.32 o                         
   7   7   3          6.13         28.06        22.25 o                         
   8   7   3        947.38       1022.85        63.78 o                         
   9   7   3       1021.20        933.84        74.49 o                         
  10   7   3          0.39         64.69        40.38 o                         
  11   7   3         56.84         26.90        45.73 o                         
  12   7   3       4220.49       4135.64       199.50 o                         
  13   7   3        140.20         83.65        53.28 o                         
  14   7   3       1087.51       1194.92       102.93 o                         
  15   7   3        200.96        401.17        82.53 o                         
  16   7   3        627.22        686.41        87.92 o                         
  17   7   3         92.47        111.74        82.18 o                         
  18   7   3        257.19        407.15       116.18 o                         
   1   8   3       3808.00       3692.95        88.69 o                         
   2   8   3       3210.38       3190.78        65.66 o                         
   3   8   3        936.50        947.28        40.32 o                         
   4   8   3       1076.69       1086.99        43.11 o                         
   5   8   3       5726.41       5488.06       114.28 o                         
   6   8   3        828.73        829.09        42.67 o                         
   7   8   3        418.16        401.71        36.89 o                         
   8   8   3       1577.33       1618.82        76.89 o                         
   9   8   3       1456.16       1482.02        74.30 o                         
  10   8   3         15.41         19.55        30.22 o                         
  11   8   3       1670.15       1721.37        92.01 o                         
  12   8   3       1587.11       1929.85       136.46 o                         
  13   8   3       1739.01       1712.36        98.53 o                         
  14   8   3        211.64        323.14        68.46 o                         
  15   8   3        425.64        539.17        72.94 o                         
  16   8   3        200.21        343.58       139.59 o                         
  17   8   3         61.25         55.32        76.85 o                         
   1   9   3      15915.31      15851.95       194.97 o                         
   2   9   3      24075.05      24263.36       292.11 o                         
   3   9   3       1084.26       1020.80        42.16 o                         
   4   9   3       8326.47       8338.21       131.36 o                         
   5   9   3      15139.08      14972.52       210.71 o                         
   6   9   3       9662.48       9377.79       150.41 o                         
   7   9   3        447.54        462.24        37.48 o                         
   8   9   3      14594.11      15219.84       279.06 o                         
   9   9   3       7618.04       7661.48       180.29 o                         
  10   9   3        800.80        800.29        50.85 o                         
  11   9   3       1100.51        994.58        57.47 o                         
  12   9   3      11289.91      11779.51       274.92 o                         
  13   9   3        886.71        932.66        82.72 o                         
  14   9   3       1432.60       1410.01       100.35 o                         
  15   9   3       1783.37       1867.87       114.40 o                         
  16   9   3       2364.17       2403.33       144.69 o                         
  17   9   3         69.30         58.18        67.53 o                         
   1  10   3      19872.43      19532.18       458.31 o                         
   2  10   3      12440.09      12630.23       174.43 o                         
   3  10   3       2486.96       2378.26        65.05 o                         
   4  10   3       4886.40       5183.62       114.66 o                         
   5  10   3      18095.79      18949.91       287.73 o                         
   6  10   3       3005.45       3076.87        79.49 o                         
   7  10   3        147.59        149.79        40.01 o                         
   8  10   3       5825.14       5994.39       132.18 o                         
   9  10   3      10867.46      11543.52       280.36 o                         
  10  10   3        296.16        281.02        44.56 o                         
  11  10   3       3047.89       2827.27        92.20 o                         
  12  10   3       3542.18       3424.24       126.60 o                         
  13  10   3        237.73        262.91        59.31 o                         
  14  10   3        148.81        240.60        58.74 o                         
  15  10   3       5334.89       5389.25       199.91 o                         
  16  10   3        701.80        629.73        84.53 o                         
  17  10   3        293.42        211.62        67.80 o                         
   1  11   3         89.55        125.18        24.00 o                         
   2  11   3       1342.07       1305.99        48.15 o                         
   3  11   3         84.50         78.89        30.22 o                         
   4  11   3        722.67        702.93        46.94 o                         
   5  11   3        822.88        815.42        61.79 o                         
   6  11   3         43.84         76.08        33.86 o                         
   7  11   3        210.03        302.16        54.67 o                         
   8  11   3       1073.50       1088.43        72.67 o                         
   9  11   3        204.69        211.06        44.47 o                         
  10  11   3        189.29        269.58        62.76 o                         
  11  11   3        185.40        228.04        64.81 o                         
  12  11   3        720.20        620.51        75.23 o                         
  13  11   3          5.41         33.69        48.62 o                         
  14  11   3         30.81         89.55       100.46 o                         
  15  11   3        125.35        105.99        67.03 o                         
  16  11   3         47.10         67.22        64.12 o                         
  17  11   3         50.93         97.28        82.19 o                         
   1  12   3       3826.94       3385.32        80.94 o                         
   2  12   3       6157.86       5985.47       140.56 o                         
   3  12   3        195.86        179.17        39.75 o                         
   4  12   3       1794.31       1861.53        69.22 o                         
   5  12   3       7637.48       7652.35       144.17 o                         
   6  12   3       1629.12       1739.79        69.88 o                         
   7  12   3        287.94        313.74        42.72 o                         
   8  12   3       1323.73       1499.10        84.67 o                         
   9  12   3       6461.59       6653.43       156.78 o                         
  10  12   3       1105.54       1078.41        62.26 o                         
  11  12   3        588.44        675.98        62.38 o                         
  12  12   3        954.98       1016.48        78.94 o                         
  13  12   3        824.44        852.57        78.78 o                         
  14  12   3         75.26        170.27        93.07 o                         
  15  12   3       2186.03       2279.79       120.54 o                         
  16  12   3        318.21        392.78        91.31 o                         
   1  13   3       7813.68       7654.09       115.07 o                         
   2  13   3      27716.52      28212.65       442.52 o                         
   3  13   3        247.03        174.01        41.95 o                         
   4  13   3       4851.91       4810.19       108.24 o                         
   5  13   3       8822.40       8915.03       187.82 o                         
   6  13   3       6260.07       6632.05       135.35 o                         
   7  13   3        264.01        252.71        45.17 o                         
   8  13   3       9446.03      10127.36       219.31 o                         
   9  13   3       6539.48       6963.43       184.33 o                         
  10  13   3          1.21         75.66        42.65 o                         
  11  13   3       1972.68       1941.90        91.36 o                         
  12  13   3       8986.55       9129.21       313.04 o                         
  13  13   3       1056.64        942.57        93.86 o                         
  14  13   3        567.93        708.75        83.24 o                         
  15  13   3       1249.90       1027.28        99.11 o                         
  16  13   3       2454.65       2460.58       137.25 o                         
   1  14   3       7775.71       7703.26       139.73 o                         
   2  14   3       2182.87       2242.46        77.54 o                         
   3  14   3       1555.89       1533.89        67.14 o                         
   4  14   3       2312.08       2195.00        79.34 o                         
   5  14   3      14163.31      14535.03       255.68 o                         
   6  14   3        988.26       1038.08        63.29 o                         
   7  14   3        777.41        761.81        67.22 o                         
   8  14   3       4042.48       3739.12       118.35 o                         
   9  14   3       3566.91       3535.31       185.81 o                         
  10  14   3         50.73         37.00        53.42 o                         
  11  14   3       1928.36       1905.41       109.64 o                         
  12  14   3       3766.86       3564.22       143.61 o                         
  13  14   3        617.78        697.46        90.56 o                         
  14  14   3        158.24        102.52        60.65 o                         
  15  14   3       1236.83       1100.97        97.03 o                         
   1  15   3         59.78         57.91        34.75 o                         
   2  15   3        702.06        809.67        56.40 o                         
   3  15   3          1.62        -13.49        35.76 o                         
   4  15   3        200.08        268.35        50.41 o                         
   5  15   3          5.74        -29.42        40.78 o                         
   6  15   3         42.24        130.36        46.75 o                         
   7  15   3         37.48         54.23        57.02 o                         
   8  15   3        799.83        740.01        68.69 o                         
   9  15   3          1.14         34.91        54.42 o                         
  10  15   3         15.16         37.76        41.40 o                         
  11  15   3          0.05         -0.84        42.42 o                         
  12  15   3        285.52        276.87        58.30 o                         
  13  15   3        518.15        546.63        77.90 o                         
  14  15   3         23.90          7.58        53.32 o                         
  15  15   3          8.25        -11.45        57.66 o                         
   1  16   3       8484.59       8596.75       166.17 o                         
   2  16   3       1509.32       1405.37        82.86 o                         
   3  16   3       1076.16       1119.62        66.03 o                         
   4  16   3        914.45        948.87        62.31 o                         
   5  16   3       8123.18       8113.82       212.10 o                         
   6  16   3       1174.27       1207.36        77.35 o                         
   7  16   3          6.39         77.35        49.91 o                         
   8  16   3       2826.92       2898.65       133.35 o                         
   9  16   3       3448.17       3660.81       128.43 o                         
  10  16   3         81.58        118.18        50.12 o                         
  11  16   3       1095.22       1184.35        96.18 o                         
  12  16   3       2462.20       2262.81       113.40 o                         
  13  16   3        637.59        750.10        89.30 o                         
  14  16   3         31.91         40.26        73.90 o                         
   1  17   3       3190.24       3081.24        98.27 o                         
   2  17   3      14293.45      14841.51       278.36 o                         
   3  17   3       1401.22       1405.17        75.08 o                         
   4  17   3       2558.63       2563.13        97.27 o                         
   5  17   3       5184.81       5218.93       141.45 o                         
   6  17   3       5321.05       5532.81       162.85 o                         
   7  17   3        155.21        127.06        59.84 o                         
   8  17   3       7652.29       7894.99       218.46 o                         
   9  17   3       2965.59       2937.16       129.15 o                         
  10  17   3        189.13        192.76        52.08 o                         
  11  17   3        655.46        893.52        79.01 o                         
  12  17   3       3970.44       3979.67       167.76 o                         
  13  17   3        198.12        197.96        65.51 o                         
  14  17   3       1235.01       1361.72       128.46 o                         
   1  18   3       1567.78       1533.39        92.00 o                         
   2  18   3       2744.14       2693.38        94.49 o                         
   3  18   3        829.46        889.84        64.83 o                         
   4  18   3        185.42        240.70        58.78 o                         
   5  18   3       3120.62       3150.76       116.30 o                         
   6  18   3       1289.24       1238.67        77.09 o                         
   7  18   3        410.28        422.40        60.25 o                         
   8  18   3        290.81        472.88        72.21 o                         
   9  18   3       1836.10       1905.94        97.16 o                         
  10  18   3         12.71         89.91        49.41 o                         
  11  18   3       2003.05       2031.51       124.19 o                         
  12  18   3        237.03        271.58        69.12 o                         
  13  18   3        304.57        275.10        71.60 o                         
   1  19   3         68.80         87.85        43.08 o                         
   2  19   3        479.75        555.18        64.70 o                         
   3  19   3          5.07        -10.09        39.88 o                         
   4  19   3        103.05        128.85        68.98 o                         
   5  19   3        456.07        529.16        71.86 o                         
   6  19   3        249.33        182.49        59.79 o                         
   7  19   3          9.95        -38.79        49.87 o                         
   8  19   3        575.72        682.22        70.80 o                         
   9  19   3        443.95        516.23        70.49 o                         
  10  19   3        233.30        203.61        67.32 o                         
  11  19   3          1.59        123.09        66.46 o                         
  12  19   3        270.40        305.92        81.74 o                         
   1  20   3       4637.93       4670.78       138.35 o                         
   2  20   3       3419.55       3502.97       141.77 o                         
   3  20   3       1942.72       1896.32        95.55 o                         
   4  20   3        575.18        627.43        60.89 o                         
   5  20   3       6137.13       6502.15       199.64 o                         
   6  20   3       1933.29       1832.90       117.67 o                         
   7  20   3         25.08         77.02        51.98 o                         
   8  20   3       1471.97       1508.94        92.24 o                         
   9  20   3       3787.95       3963.57       187.01 o                         
  10  20   3         98.03         24.43        56.00 o                         
  11  20   3       2380.32       2247.04       166.19 o                         
  12  20   3       1012.46       1123.49       134.55 o                         
   1  21   3       1954.20       1926.33       109.17 o                         
   2  21   3       5431.94       5729.43       201.42 o                         
   3  21   3       1336.60       1367.87        91.66 o                         
   4  21   3       2775.96       2794.64       128.14 o                         
   5  21   3       2170.65       2117.95       107.42 o                         
   6  21   3       2783.91       2617.06       111.42 o                         
   7  21   3          2.58         32.83        52.00 o                         
   8  21   3       4853.21       4991.44       179.37 o                         
   9  21   3        802.92        821.37        81.24 o                         
  10  21   3         42.11         39.69        65.85 o                         
  11  21   3        546.26        411.55        83.70 o                         
   1  22   3        978.01        942.03        81.47 o                         
   2  22   3        116.17         78.91        53.48 o                         
   3  22   3          3.11         42.82        50.36 o                         
   4  22   3         19.54         32.15        60.29 o                         
   5  22   3        535.87        686.71        71.09 o                         
   6  22   3         83.98        -26.15        51.52 o                         
   7  22   3        169.70        181.98        51.44 o                         
   8  22   3         63.04        126.88        58.60 o                         
   9  22   3        364.36        305.61        83.75 o                         
  10  22   3          0.54         29.48        98.36 o                         
   1  23   3        901.67        907.13        90.61 o                         
   2  23   3        785.92        777.22        79.88 o                         
   3  23   3        313.14        421.10        75.03 o                         
   4  23   3        529.94        544.70        65.70 o                         
   5  23   3        803.13        937.74        92.92 o                         
   6  23   3        899.42        699.68        77.34 o                         
   7  23   3         29.20        109.99        58.44 o                         
   8  23   3       1478.05       1389.71       149.60 o                         
   1  24   3       3654.67       3678.37       163.29 o                         
   2  24   3       1654.77       1653.67       104.50 o                         
   3  24   3        656.59        789.55        94.92 o                         
   4  24   3        789.62        819.03        83.01 o                         
   5  24   3       5761.06       5860.14       200.51 o                         
   6  24   3        808.78        801.19        90.59 o                         
   7  24   3        429.65        364.63        63.91 o                         
   1  25   3        829.90        784.62        89.93 o                         
   2  25   3       2599.85       2852.73       167.25 o                         
   3  25   3         45.81        156.19        63.31 o                         
   4  25   3       1545.37       1391.00       101.93 o                         
   5  25   3        679.31        570.31        81.64 o                         
   1  26   3         10.55          4.20        58.30 o                         
   0   0   4      64379.85      66896.99      2094.20 o                         
   1   0   4       9897.99       9537.96       181.54 o                         
   2   0   4       8482.09       8252.05       163.91 o                         
   3   0   4      28947.82      29059.66       488.15 o                         
   4   0   4      19342.07      18903.03       335.35 o                         
   5   0   4         11.97          4.24        31.78 o                         
   6   0   4      11210.41      11035.56       208.72 o                         
   7   0   4      19262.58      18769.73       471.28 o                         
   8   0   4       1957.82       1905.46        84.27 o                         
   9   0   4       5356.66       5323.59       151.78 o                         
  10   0   4      13613.11      13280.27       450.79 o                         
  11   0   4       5810.49       5593.18       197.16 o                         
  12   0   4        593.56        647.25        84.15 o                         
  13   0   4       8237.71       7930.45       479.27 o                         
  14   0   4       5055.18       4731.52       806.79 o                         
  15   0   4        522.63        494.11       119.94 o                         
  16   0   4       2754.54       2570.25       676.90 o                         
  17   0   4       2932.79       3300.37       334.61 o                         
  18   0   4        790.83        653.94       215.58 o                         
   0   1   4      17116.55      17849.30       350.69 o                         
   1   1   4       4959.74       4924.35        86.69 o                         
   2   1   4        565.71        592.04        36.89 o                         
   3   1   4      17547.66      17459.73       172.66 o                         
   4   1   4       9526.00       9264.55       114.89 o                         
   5   1   4         97.80         88.35        17.76 o                         
   6   1   4       7832.81       7894.06       124.53 o                         
   7   1   4       8393.71       7992.72       144.30 o                         
   8   1   4        596.14        630.13        44.70 o                         
   9   1   4       1149.38       1103.98        55.74 o                         
  10   1   4       5945.10       6098.85       141.11 o                         
  11   1   4       1731.56       1858.43        74.35 o                         
  12   1   4         35.41         80.61        38.70 o                         
  13   1   4       4540.87       4369.63       362.45 o                         
  14   1   4       2184.30       2333.89       234.36 o                         
  15   1   4         32.17        106.61        76.31 o                         
  16   1   4       1023.25       1172.15       112.59 o                         
  17   1   4       1434.62       1486.31       162.51 o                         
  18   1   4        230.79        238.16       105.71 o                         
   0   2   4        177.52        246.42        50.98 o                         
   1   2   4         36.49         77.14        23.92 o                         
   2   2   4       1886.91       1923.98        47.70 o                         
   3   2   4          4.18         80.76        20.19 o                         
   4   2   4       1042.62        997.94        44.54 o                         
   5   2   4        161.05        195.94        28.10 o                         
   6   2   4        553.06        525.46        40.26 o                         
   7   2   4          0.74        115.10        36.75 o                         
   8   2   4          7.14         42.38        36.73 o                         
   9   2   4         97.77        109.44        33.85 o                         
  10   2   4         10.86        101.44        38.72 o                         
  11   2   4        645.23        679.87        48.36 o                         
  12   2   4          7.32        -39.80        39.80 o                         
  13   2   4        394.65        415.13        57.62 o                         
  14   2   4        163.53        213.39        71.26 o                         
  15   2   4         15.04        -43.89        86.25 o                         
  16   2   4         74.67         86.02        89.68 o                         
  17   2   4         31.27        203.50       172.81 o                         
  18   2   4         19.46         18.95       101.36 o                         
   0   3   4       9746.68      10160.00       259.78 o                         
   1   3   4       6416.99       6458.43        99.62 o                         
   2   3   4       6182.82       5985.54        96.48 o                         
   3   3   4      22418.20      22574.40       281.55 o                         
   4   3   4       3842.39       3604.67        67.09 o                         
   5   3   4        227.66        258.42        26.75 o                         
   6   3   4      14147.24      14004.47       234.66 o                         
   7   3   4      14904.61      14631.74       248.05 o                         
   8   3   4       3118.29       3086.32        88.42 o                         
   9   3   4       2510.64       2521.21        80.90 o                         
  10   3   4      11891.58      12396.46       364.54 o                         
  11   3   4       4416.71       4290.83       120.66 o                         
  12   3   4        160.82        114.77        46.55 o                         
  13   3   4       4793.47       4648.23       179.43 o                         
  14   3   4       3262.73       3304.78       255.39 o                         
  15   3   4        148.54        182.88        84.05 o                         
  16   3   4        745.48        488.51        95.25 o                         
  17   3   4       2021.47       2323.96       201.41 o                         
   0   4   4      51308.37      52247.79       918.14 o                         
   1   4   4       9352.68       9300.62       124.27 o                         
   2   4   4         17.28         57.87        33.24 o                         
   3   4   4      35502.06      36101.50       355.37 o                         
   4   4   4      16810.39      16449.96       217.24 o                         
   5   4   4        472.71        555.62        66.68 o                         
   6   4   4      11599.14      11055.05       305.33 o                         
   7   4   4      18459.69      18674.01       311.36 o                         
   8   4   4       1824.94       1805.30        69.51 o                         
   9   4   4       1055.58       1146.67        58.01 o                         
  10   4   4      16953.26      16770.36       439.46 o                         
  11   4   4       3359.35       3525.09       144.29 o                         
  12   4   4         91.83        176.87        59.86 o                         
  13   4   4       4473.05       4738.17       233.26 o                         
  14   4   4       3723.49       3895.27       178.02 o                         
  15   4   4        240.25        322.13        76.31 o                         
  16   4   4       2570.80       2766.44       392.42 o                         
  17   4   4       1935.28       1944.56       214.06 o                         
   0   5   4      21877.37      22166.51       337.67 o                         
   1   5   4        121.56        168.07        40.02 o                         
   2   5   4        478.96        469.84        27.80 o                         
   3   5   4       9261.55       9559.24       142.60 o                         
   4   5   4       8449.95       8830.03       167.48 o                         
   5   5   4        867.34        783.15        43.46 o                         
   6   5   4       1159.80       1076.11        52.03 o                         
   7   5   4       6126.87       5624.62       159.91 o                         
   8   5   4         70.72        104.29        32.99 o                         
   9   5   4        288.13        330.82        42.26 o                         
  10   5   4       2516.34       2425.17       109.40 o                         
  11   5   4        117.56        229.41        85.39 o                         
  12   5   4        191.92        230.76        74.10 o                         
  13   5   4       1781.91       1766.45       113.13 o                         
  14   5   4        452.67        513.08        81.79 o                         
  15   5   4         22.09         19.59        78.88 o                         
  16   5   4        419.65        465.12       104.71 o                         
  17   5   4        613.82        713.62       139.50 o                         
   0   6   4      10899.49      10857.14       372.67 o                         
   1   6   4       3944.09       3777.02        78.44 o                         
   2   6   4          1.09         18.99        17.09 o                         
   3   6   4       3965.40       4023.31        83.30 o                         
   4   6   4       4536.77       4227.65        77.78 o                         
   5   6   4        688.05        614.03        35.19 o                         
   6   6   4        427.46        357.15        44.32 o                         
   7   6   4        486.64        559.52        83.15 o                         
   8   6   4        682.67        640.03        57.87 o                         
   9   6   4         84.65        110.79        44.79 o                         
  10   6   4       1233.45       1340.68        94.75 o                         
  11   6   4        665.98        616.20        76.30 o                         
  12   6   4        173.94        276.47        74.07 o                         
  13   6   4        258.45        269.65        72.18 o                         
  14   6   4        751.69        558.61       116.53 o                         
  15   6   4         78.49        195.00        76.69 o                         
  16   6   4        786.46        772.08       105.70 o                         
  17   6   4        164.91        308.62       121.31 o                         
   0   7   4      21087.18      21275.00       433.69 o                         
   1   7   4       2033.50       1831.77        69.02 o                         
   2   7   4       1131.56       1073.67        47.12 o                         
   3   7   4      26484.83      27034.97       349.95 o                         
   4   7   4       9392.14       8893.26       142.86 o                         
   5   7   4         79.08         83.15        20.12 o                         
   6   7   4       8056.60       8117.98       178.84 o                         
   7   7   4      20578.47      20630.01       407.06 o                         
   8   7   4       3064.70       3109.05       118.56 o                         
   9   7   4       2256.18       2458.00        99.56 o                         
  10   7   4      10411.95      10864.21       258.62 o                         
  11   7   4       3332.30       3431.48       142.31 o                         
  12   7   4        166.60        104.34        63.15 o                         
  13   7   4       5280.49       5569.24       210.13 o                         
  14   7   4       2675.52       2688.91       193.28 o                         
  15   7   4        142.65         31.43        57.55 o                         
  16   7   4        399.98        389.69        78.40 o                         
  17   7   4       2249.83       2539.88       281.08 o                         
   0   8   4      20324.13      20245.78       443.92 o                         
   1   8   4       2410.36       2298.43        67.41 o                         
   2   8   4        390.98        410.96        34.81 o                         
   3   8   4      11669.92      11806.24       166.00 o                         
   4   8   4      10642.50      10182.56       188.09 o                         
   5   8   4        326.11        406.09        55.15 o                         
   6   8   4      12563.93      12486.27       191.20 o                         
   7   8   4      12049.86      11685.21       258.12 o                         
   8   8   4        498.74        539.26        60.77 o                         
   9   8   4       1409.92       1305.35        77.43 o                         
  10   8   4      10189.57      10158.24       250.59 o                         
  11   8   4       2280.85       2364.30       114.41 o                         
  12   8   4          1.07         19.49        58.51 o                         
  13   8   4       4457.18       4683.86       207.59 o                         
  14   8   4       2266.57       2267.44       122.89 o                         
  15   8   4        170.09        227.07        86.01 o                         
  16   8   4        917.61        925.60       107.69 o                         
  17   8   4       2195.75       2361.54       231.45 o                         
   0   9   4       2122.04       2167.50       108.40 o                         
   1   9   4        424.44        371.41        35.22 o                         
   2   9   4          2.53         36.07        26.77 o                         
   3   9   4        617.85        595.54        40.93 o                         
   4   9   4        427.32        432.96        46.20 o                         
   5   9   4         23.48         24.25        48.72 o                         
   6   9   4         62.32         75.42        51.07 o                         
   7   9   4        823.80        798.22        66.70 o                         
   8   9   4         50.60         32.14        28.22 o                         
   9   9   4        276.92        329.99        71.45 o                         
  10   9   4        861.56        931.86       104.34 o                         
  11   9   4         17.94         24.91        49.92 o                         
  12   9   4        179.37        265.58        57.87 o                         
  13   9   4        107.53        194.82        63.61 o                         
  14   9   4        167.43        261.89        82.23 o                         
  15   9   4         99.24        198.36        79.64 o                         
  16   9   4        140.97         77.01        60.76 o                         
   0  10   4      11592.64      11810.92       315.62 o                         
   1  10   4       1722.15       1735.94        58.59 o                         
   2  10   4        720.05        691.17        44.31 o                         
   3  10   4       3102.31       3126.68        85.40 o                         
   4  10   4       5608.45       5405.74       117.40 o                         
   5  10   4        316.98        378.53        39.11 o                         
   6  10   4       2993.31       2920.22        94.77 o                         
   7  10   4       4490.56       4240.87       119.57 o                         
   8  10   4        395.04        349.81        36.78 o                         
   9  10   4        922.81        917.36        64.11 o                         
  10  10   4       3214.49       3268.96       126.31 o                         
  11  10   4        828.46        839.24        72.95 o                         
  12  10   4        312.02        414.42        63.99 o                         
  13  10   4       1083.28       1172.24        95.85 o                         
  14  10   4       1262.69       1385.40       121.99 o                         
  15  10   4        146.61        161.82        68.46 o                         
  16  10   4        362.43        379.21        75.89 o                         
   0  11   4      13329.26      14450.08       332.91 o                         
   1  11   4       9604.83       9863.74       198.25 o                         
   2  11   4         74.37         59.38        38.15 o                         
   3  11   4      15058.61      15344.70       286.23 o                         
   4  11   4      12903.58      13291.47       234.25 o                         
   5  11   4         28.32         89.99        40.57 o                         
   6  11   4       4499.97       4411.23       104.08 o                         
   7  11   4      11366.27      11713.70       243.16 o                         
   8  11   4       1029.45        913.92        60.55 o                         
   9  11   4       3416.24       3460.17       113.98 o                         
  10  11   4       6408.56       6322.11       159.70 o                         
  11  11   4       2439.11       2407.12       108.94 o                         
  12  11   4        360.94        495.69        87.55 o                         
  13  11   4       4302.48       4563.20       175.44 o                         
  14  11   4       3994.11       4003.55       169.96 o                         
  15  11   4        197.41        273.56        71.71 o                         
  16  11   4        924.78        716.52        92.94 o                         
   0  12   4       8364.81       8741.52       288.88 o                         
   1  12   4       2704.19       2710.92        72.71 o                         
   2  12   4        413.01        457.53        42.37 o                         
   3  12   4       6200.77       6200.34       132.01 o                         
   4  12   4       4930.58       4746.54       111.98 o                         
   5  12   4        308.76        370.92        43.45 o                         
   6  12   4       3833.38       3791.37       126.01 o                         
   7  12   4       4756.45       4779.40       116.04 o                         
   8  12   4        952.61        884.59        57.72 o                         
   9  12   4        471.33        581.28        58.82 o                         
  10  12   4       5166.95       5279.06       167.32 o                         
  11  12   4       1056.31       1102.41        85.40 o                         
  12  12   4         30.12         63.76        52.71 o                         
  13  12   4       1353.61       1477.76       110.10 o                         
  14  12   4       1325.13       1435.54       100.21 o                         
  15  12   4        263.47        265.57        69.04 o                         
   0  13   4        488.29        577.24        62.04 o                         
   1  13   4        691.05        650.24        46.57 o                         
   2  13   4         71.86        105.67        38.32 o                         
   3  13   4         65.76         87.89        40.67 o                         
   4  13   4         25.66        106.71        58.37 o                         
   5  13   4         86.53        152.79        77.47 o                         
   6  13   4         72.96         66.33        46.01 o                         
   7  13   4         46.27         46.90        36.86 o                         
   8  13   4          3.14         38.76        42.30 o                         
   9  13   4        336.23        325.94        72.77 o                         
  10  13   4         58.09         28.38        56.14 o                         
  11  13   4         83.51         51.91        69.65 o                         
  12  13   4        320.14        369.34        66.36 o                         
  13  13   4         87.98        208.35        63.20 o                         
  14  13   4         59.45        -46.39        65.13 o                         
  15  13   4         10.11        -63.12        63.12 o                         
   0  14   4       2579.70       2485.23       140.54 o                         
   1  14   4       3215.10       3185.31        85.75 o                         
   2  14   4       2087.41       2024.55        82.32 o                         
   3  14   4       5419.38       5418.53       132.26 o                         
   4  14   4       5857.90       6001.00       150.89 o                         
   5  14   4          4.03         51.11        43.63 o                         
   6  14   4       5640.59       5676.68       175.15 o                         
   7  14   4       5697.85       5621.95       143.15 o                         
   8  14   4       1667.90       1774.72       113.73 o                         
   9  14   4       1358.30       1518.14        91.25 o                         
  10  14   4       4032.66       4158.73       153.51 o                         
  11  14   4       1636.96       1690.53       106.32 o                         
  12  14   4        116.48        140.64        62.19 o                         
  13  14   4        876.13        938.64        94.30 o                         
  14  14   4       1595.35       1724.20       139.12 o                         
   0  15   4      22524.06      21433.34       865.00 o                         
   1  15   4       4070.35       3954.52       100.25 o                         
   2  15   4        193.89        288.87        49.07 o                         
   3  15   4      11129.40      11135.82       218.04 o                         
   4  15   4      11201.99      11474.62       230.54 o                         
   5  15   4        419.28        411.25        57.78 o                         
   6  15   4       2292.91       2487.73        96.07 o                         
   7  15   4       7606.71       7663.68       183.52 o                         
   8  15   4       1054.76       1098.91        78.09 o                         
   9  15   4       1100.58       1060.40        72.91 o                         
  10  15   4       2771.79       2927.36       144.88 o                         
  11  15   4       1818.23       1814.65       109.80 o                         
  12  15   4         56.39        173.53        74.81 o                         
  13  15   4       3297.50       3221.04       165.12 o                         
  14  15   4       1792.10       1649.62       121.21 o                         
   0  16   4       7758.35       7660.35       316.04 o                         
   1  16   4        177.37        157.22        40.57 o                         
   2  16   4          8.77          6.14        41.00 o                         
   3  16   4       3120.26       3144.74       124.07 o                         
   4  16   4        477.46        524.73        59.89 o                         
   5  16   4         13.11         -9.47        41.69 o                         
   6  16   4       1196.94       1231.06        75.07 o                         
   7  16   4       2442.66       2373.32        99.91 o                         
   8  16   4         34.68          9.66        51.91 o                         
   9  16   4        108.71        200.84        53.24 o                         
  10  16   4       2641.35       2441.50       119.94 o                         
  11  16   4        767.09        731.82        98.65 o                         
  12  16   4          6.70         28.38        68.08 o                         
  13  16   4        874.39        797.83       103.29 o                         
   0  17   4       2046.82       1907.50       149.48 o                         
   1  17   4        950.93        870.39        58.77 o                         
   2  17   4        144.67        228.42        65.62 o                         
   3  17   4        161.06        119.79        49.02 o                         
   4  17   4       1364.88       1427.61        91.50 o                         
   5  17   4        106.60         86.62        46.29 o                         
   6  17   4         27.85         74.03        51.64 o                         
   7  17   4        618.63        686.60        75.69 o                         
   8  17   4        213.71        310.80        64.45 o                         
   9  17   4        417.96        501.84        67.89 o                         
  10  17   4          7.74         43.62        50.78 o                         
  11  17   4        433.70        485.91        90.07 o                         
  12  17   4        120.23         69.73        62.15 o                         
  13  17   4         48.98          9.91        61.31 o                         
   0  18   4       6325.62       6302.65       246.72 o                         
   1  18   4       1890.45       2011.72        98.64 o                         
   2  18   4        448.91        590.01        56.10 o                         
   3  18   4       6101.48       6062.23       165.63 o                         
   4  18   4       3344.97       3564.79       124.98 o                         
   5  18   4         17.49        -50.91        50.91 o                         
   6  18   4       4455.55       4343.90       152.11 o                         
   7  18   4       4519.47       4510.69       173.11 o                         
   8  18   4        533.03        445.91        65.04 o                         
   9  18   4        545.51        596.81        71.22 o                         
  10  18   4       3483.16       3534.71       186.52 o                         
  11  18   4       1802.53       1694.72       121.46 o                         
  12  18   4          4.82        -28.99        92.10 o                         
   0  19   4       6442.54       6851.74       277.49 o                         
   1  19   4       1381.05       1507.60        90.45 o                         
   2  19   4        868.99        852.09        65.60 o                         
   3  19   4       6568.59       6434.37       169.73 o                         
   4  19   4       2375.31       2360.06        97.44 o                         
   5  19   4         15.40         47.53        47.08 o                         
   6  19   4       2947.97       3007.25       147.72 o                         
   7  19   4       4010.84       3947.62       170.30 o                         
   8  19   4        620.00        765.09        78.86 o                         
   9  19   4        480.52        517.95        84.52 o                         
  10  19   4       4174.64       3910.30       167.40 o                         
  11  19   4        793.04        852.00        97.85 o                         
   0  20   4        525.39        588.50        98.49 o                         
   1  20   4         98.87         60.94        58.02 o                         
   2  20   4         47.36         75.88        60.93 o                         
   3  20   4        822.33        759.64        66.77 o                         
   4  20   4        367.94        419.87        67.40 o                         
   5  20   4        106.32        139.76        55.36 o                         
   6  20   4        233.97        286.99        61.31 o                         
   7  20   4        707.96        754.13        90.94 o                         
   8  20   4         12.95         84.62        69.44 o                         
   9  20   4        214.99        275.79        86.87 o                         
  10  20   4        331.18        338.09        92.23 o                         
   0  21   4        846.88        819.02       120.36 o                         
   1  21   4        716.20        782.81        87.50 o                         
   2  21   4         38.75         75.54        55.73 o                         
   3  21   4       1334.90       1276.69        98.14 o                         
   4  21   4        720.37        718.44        86.59 o                         
   5  21   4          7.45        -17.90        46.65 o                         
   6  21   4        173.61        203.47        66.93 o                         
   7  21   4        520.64        602.37        87.54 o                         
   8  21   4         75.44        140.40        65.98 o                         
   9  21   4        153.14        117.70        75.67 o                         
   0  22   4       3960.84       3886.04       224.10 o                         
   1  22   4       1791.17       1696.80       115.72 o                         
   2  22   4        750.39        950.84       103.88 o                         
   3  22   4       2711.05       2714.55       159.30 o                         
   4  22   4       3070.93       2972.12       137.69 o                         
   5  22   4          0.25        -17.78        50.76 o                         
   6  22   4       1296.21       1150.69        87.39 o                         
   7  22   4       2336.19       2302.54       143.31 o                         
   8  22   4        465.70        469.16        84.90 o                         
   0  23   4       1949.84       1970.50       202.27 o                         
   1  23   4       1343.10       1351.08       103.32 o                         
   2  23   4        537.47        467.33        76.52 o                         
   3  23   4       1272.05       1211.39       110.94 o                         
   4  23   4       1640.72       1454.09       109.24 o                         
   5  23   4         32.11        -43.29        62.80 o                         
   6  23   4       1978.02       2082.71       130.56 o                         
   7  23   4       1469.35       1426.23       160.67 o                         
   0  24   4        192.03        195.57        88.83 o                         
   1  24   4        137.44        122.02        62.22 o                         
   2  24   4        123.94        104.52        67.71 o                         
   3  24   4        258.96        440.21        77.69 o                         
   4  24   4         44.96         24.18        65.61 o                         
   5  24   4         91.83        200.49        83.11 o                         
   0  25   4        490.40        490.30       121.53 o                         
   1   1   5      10345.47      10441.12       181.36 o                         
   2   1   5       5109.99       4954.12       101.93 o                         
   3   1   5       3998.08       3970.62        69.63 o                         
   4   1   5        333.22        319.60        27.27 o                         
   5   1   5      11226.80      11126.18       162.90 o                         
   6   1   5       2803.13       2648.88        89.96 o                         
   7   1   5         10.40          8.33        29.92 o                         
   8   1   5       2718.49       2574.54        95.27 o                         
   9   1   5       4672.56       4475.83       118.31 o                         
  10   1   5          6.05        -17.44        32.93 o                         
  11   1   5        851.82        754.45        76.46 o                         
  12   1   5       2452.81       2384.13       182.37 o                         
  13   1   5        214.14        261.39        50.25 o                         
  14   1   5         86.23         82.85        60.83 o                         
  15   1   5       1966.50       1956.01       152.01 o                         
  16   1   5        448.15        374.66       116.75 o                         
   1   2   5       4856.66       4949.36       159.15 o                         
   2   2   5      18094.46      18419.41       351.09 o                         
   3   2   5       1659.92       1636.28        44.54 o                         
   4   2   5       3496.54       3516.61        61.18 o                         
   5   2   5       9758.38       9616.44       155.94 o                         
   6   2   5       7926.49       7553.80       182.72 o                         
   7   2   5        294.91        329.12        35.09 o                         
   8   2   5      10467.97      10186.63       235.17 o                         
   9   2   5       4208.96       3894.03       134.10 o                         
  10   2   5        663.51        577.21        48.64 o                         
  11   2   5        996.64        931.38        88.18 o                         
  12   2   5       6663.29       6503.92       353.81 o                         
  13   2   5        185.96        247.91        64.22 o                         
  14   2   5        344.41        418.04       112.27 o                         
  15   2   5       1424.63       1312.02       138.07 o                         
  16   2   5       2168.89       2556.64       212.45 o                         
   1   3   5       3725.62       3925.72       116.91 o                         
   2   3   5       2315.17       2111.74        52.25 o                         
   3   3   5        352.04        365.74        31.45 o                         
   4   3   5       2302.28       2186.10        57.05 o                         
   5   3   5       3246.62       3097.06        69.28 o                         
   6   3   5        231.63        277.85        48.60 o                         
   7   3   5          1.18         28.71        42.60 o                         
   8   3   5       2966.58       2796.98        94.45 o                         
   9   3   5       2622.62       2597.34        85.43 o                         
  10   3   5         32.65         19.30        41.93 o                         
  11   3   5       2715.30       2762.62       146.75 o                         
  12   3   5        967.51       1054.04        87.77 o                         
  13   3   5       1459.84       1444.95       108.62 o                         
  14   3   5         76.98         96.41        66.17 o                         
  15   3   5       1076.17       1006.31       136.49 o                         
  16   3   5        292.30        170.03        88.17 o                         
   1   4   5        166.66        173.34        25.73 o                         
   2   4   5       4025.77       3981.85        81.58 o                         
   3   4   5         61.41         72.94        23.57 o                         
   4   4   5         45.64         82.73        27.88 o                         
   5   4   5        414.27        441.76        39.61 o                         
   6   4   5       1306.62       1147.13        72.54 o                         
   7   4   5         47.78         93.47        45.35 o                         
   8   4   5        332.26        275.63        49.00 o                         
   9   4   5        432.31        628.35        75.51 o                         
  10   4   5        513.05        612.72        62.74 o                         
  11   4   5         12.56         22.87        39.58 o                         
  12   4   5        200.20        291.16        91.02 o                         
  13   4   5          9.27          8.42        66.35 o                         
  14   4   5         15.87         47.99        60.52 o                         
  15   4   5          3.46        104.76        68.65 o                         
  16   4   5        181.34        294.80       142.52 o                         
   1   5   5       8085.93       8077.94       139.64 o                         
   2   5   5       5435.00       5507.50       108.02 o                         
   3   5   5       4555.96       4495.51       100.79 o                         
   4   5   5       1522.78       1366.41        62.85 o                         
   5   5   5      14232.42      14609.57       486.90 o                         
   6   5   5        764.67        617.94        52.68 o                         
   7   5   5        505.87        465.45        43.35 o                         
   8   5   5       3393.87       3468.67       131.93 o                         
   9   5   5       4571.81       4195.25       315.90 o                         
  10   5   5         17.36        105.00        87.58 o                         
  11   5   5       5078.68       5204.50       255.80 o                         
  12   5   5       2671.91       2542.98       150.96 o                         
  13   5   5       1577.90       1711.44       162.87 o                         
  14   5   5        217.75        274.81        84.78 o                         
  15   5   5       3191.09       2894.35       277.17 o                         
  16   5   5       1239.94       1133.41       163.69 o                         
   1   6   5       6386.13       6343.89       146.94 o                         
   2   6   5      14913.05      15265.59       238.35 o                         
   3   6   5        455.50        398.36        24.71 o                         
   4   6   5       4940.79       4791.16       101.27 o                         
   5   6   5       5239.70       5096.29       135.74 o                         
   6   6   5       5297.65       5234.35       222.23 o                         
   7   6   5        259.31        344.19        51.64 o                         
   8   6   5      10282.39      11187.24       237.69 o                         
   9   6   5       2499.58       2401.98       143.56 o                         
  10   6   5        783.27        774.91        80.03 o                         
  11   6   5       2174.09       2209.63       132.10 o                         
  12   6   5       4197.63       4189.45       295.64 o                         
  13   6   5        531.84        567.26        87.77 o                         
  14   6   5       1100.23        933.01       103.97 o                         
  15   6   5       1520.26       1475.00       144.82 o                         
  16   6   5       2321.35       2538.16       265.31 o                         
   1   7   5       2347.25       2373.09        86.43 o                         
   2   7   5       2060.27       2060.58        68.19 o                         
   3   7   5        121.87        121.81        34.23 o                         
   4   7   5        409.86        439.77        35.94 o                         
   5   7   5       2594.17       2582.40       102.45 o                         
   6   7   5       1107.12       1041.56        76.48 o                         
   7   7   5        107.68        131.37        59.59 o                         
   8   7   5        272.50        402.75        63.89 o                         
   9   7   5       1032.84        874.85       101.23 o                         
  10   7   5        119.40        222.54        65.09 o                         
  11   7   5        149.36        101.26        63.36 o                         
  12   7   5        329.85        326.26       146.04 o                         
  13   7   5        600.37        611.19        76.39 o                         
  14   7   5        253.30        320.02        88.21 o                         
  15   7   5        326.63        322.58        91.73 o                         
  16   7   5          5.26        -76.53        76.53 o                         
   1   8   5        518.91        502.32        30.70 o                         
   2   8   5       2858.03       2786.14        82.60 o                         
   3   8   5         36.86         32.37        26.74 o                         
   4   8   5       1233.02       1100.75        60.83 o                         
   5   8   5       1216.81       1167.24        68.05 o                         
   6   8   5       1061.91       1109.32        60.79 o                         
   7   8   5         46.58         24.06        38.92 o                         
   8   8   5       2589.19       2601.76       114.80 o                         
   9   8   5        368.77        461.22       164.80 o                         
  10   8   5        205.03        199.05        55.37 o                         
  11   8   5        111.19        142.67        67.13 o                         
  12   8   5        888.52        850.57       102.96 o                         
  13   8   5        199.91        418.23        71.56 o                         
  14   8   5        448.52        486.96        97.19 o                         
  15   8   5         97.81         95.23        85.76 o                         
  16   8   5        434.97        538.95       134.63 o                         
   1   9   5      13909.16      14235.44       249.40 o                         
   2   9   5       5302.28       5298.94       107.23 o                         
   3   9   5       1036.89        982.66        55.88 o                         
   4   9   5       1420.55       1329.64        55.41 o                         
   5   9   5      14856.68      14897.57       261.22 o                         
   6   9   5       2673.07       2448.35        87.33 o                         
   7   9   5        612.30        673.13        71.18 o                         
   8   9   5       2652.77       2711.63       141.53 o                         
   9   9   5       7131.53       7367.78       209.65 o                         
  10   9   5        317.92        421.33        79.41 o                         
  11   9   5       2749.44       2852.83       135.15 o                         
  12   9   5       2102.96       2097.80       119.95 o                         
  13   9   5       1855.53       1958.10       136.63 o                         
  14   9   5        283.31        570.88        91.09 o                         
  15   9   5       2272.21       2523.48       282.50 o                         
   1  10   5       3776.91       3709.38       110.72 o                         
   2  10   5      15445.31      15642.62       278.17 o                         
   3  10   5        549.28        579.74        52.81 o                         
   4  10   5       3929.80       3922.52       125.56 o                         
   5  10   5       3464.22       3175.70        87.75 o                         
   6  10   5       3852.30       3632.21       110.60 o                         
   7  10   5        111.02         23.82        33.61 o                         
   8  10   5       5221.29       5142.59       143.26 o                         
   9  10   5       2733.93       2865.43       126.47 o                         
  10  10   5        157.31        140.99        58.83 o                         
  11  10   5       1057.79       1136.68        89.66 o                         
  12  10   5       4067.84       4089.10       174.38 o                         
  13  10   5        265.64        311.94       100.69 o                         
  14  10   5        213.12        151.85        78.00 o                         
  15  10   5       1170.28       1096.46       120.33 o                         
   1  11   5          5.34         63.64        31.52 o                         
   2  11   5        485.42        561.94        47.03 o                         
   3  11   5         29.75         42.19        34.22 o                         
   4  11   5        156.55        174.36        43.52 o                         
   5  11   5        962.60        915.03        55.69 o                         
   6  11   5         73.26         48.49        39.78 o                         
   7  11   5        354.63        387.90        54.00 o                         
   8  11   5         57.59         72.92        45.48 o                         
   9  11   5        405.60        469.89        70.03 o                         
  10  11   5         46.51         87.15        60.65 o                         
  11  11   5        275.92        399.68       173.97 o                         
  12  11   5         45.99        269.65        88.32 o                         
  13  11   5         35.49         -6.44        60.64 o                         
  14  11   5         40.67         93.30        62.33 o                         
  15  11   5         93.00         57.94        87.85 o                         
   1  12   5       1595.67       1727.91        79.73 o                         
   2  12   5       5156.53       5281.24       138.87 o                         
   3  12   5        774.37        749.67        54.08 o                         
   4  12   5       2170.57       2040.94        82.37 o                         
   5  12   5       1333.69       1312.77        72.95 o                         
   6  12   5       1558.20       1470.30        68.99 o                         
   7  12   5          2.47         -0.42        38.16 o                         
   8  12   5       1764.25       1904.55       103.97 o                         
   9  12   5        957.35        949.74        84.45 o                         
  10  12   5        463.15        410.20        66.58 o                         
  11  12   5        214.72        164.36        68.84 o                         
  12  12   5       2693.47       2639.30       140.39 o                         
  13  12   5        130.95        176.67        81.36 o                         
  14  12   5         11.03         44.33        66.00 o                         
   1  13   5       7843.47       8254.32       194.82 o                         
   2  13   5       4244.64       3979.00       135.94 o                         
   3  13   5        252.34        261.45        54.43 o                         
   4  13   5       2322.94       2338.95       104.52 o                         
   5  13   5      10646.41      11040.11       308.90 o                         
   6  13   5       1863.46       1731.30        91.51 o                         
   7  13   5        303.88        359.51        56.51 o                         
   8  13   5       2685.97       2688.75       107.91 o                         
   9  13   5       7880.43       8179.60       255.46 o                         
  10  13   5         97.64        166.30        57.10 o                         
  11  13   5       2054.47       2041.90       118.43 o                         
  12  13   5       1519.53       1425.60       108.75 o                         
  13  13   5        945.44       1035.00       160.89 o                         
  14  13   5        132.05        137.56        67.09 o                         
   1  14   5       1282.68       1261.12        58.54 o                         
   2  14   5       4007.66       4264.05       135.27 o                         
   3  14   5         94.91        159.48        39.49 o                         
   4  14   5       1939.05       1853.36        92.56 o                         
   5  14   5       2306.65       2246.30        89.50 o                         
   6  14   5       1425.99       1462.31        79.41 o                         
   7  14   5        602.92        572.41        69.13 o                         
   8  14   5       5072.79       4934.46       167.67 o                         
   9  14   5        844.28       1037.26       106.25 o                         
  10  14   5        128.25        205.50        69.62 o                         
  11  14   5        897.41        760.90        87.76 o                         
  12  14   5       1920.46       1755.32       114.69 o                         
  13  14   5        276.87        229.86        78.71 o                         
   1  15   5         20.61         35.05        52.93 o                         
   2  15   5          4.50         72.01        64.68 o                         
   3  15   5          2.31         49.54        45.50 o                         
   4  15   5         39.95         39.53        46.81 o                         
   5  15   5          3.50         30.94        40.92 o                         
   6  15   5          0.21         30.46        52.52 o                         
   7  15   5          4.39         92.94        44.00 o                         
   8  15   5         16.85         31.57        51.13 o                         
   9  15   5        165.81        290.02        74.92 o                         
  10  15   5         14.72        104.17        61.64 o                         
  11  15   5        342.46        335.83        74.01 o                         
  12  15   5          8.42         84.38        85.84 o                         
  13  15   5         13.94         20.45        58.57 o                         
   1  16   5       1918.14       1896.51        99.10 o                         
   2  16   5       2967.61       3043.95       102.75 o                         
   3  16   5        239.74        256.90        49.57 o                         
   4  16   5        869.29        906.32        72.56 o                         
   5  16   5       1323.90       1337.14        78.45 o                         
   6  16   5       1561.03       1603.27        84.13 o                         
   7  16   5        266.20        253.03        54.42 o                         
   8  16   5       3288.61       3356.70       137.35 o                         
   9  16   5        646.49        644.46        83.67 o                         
  10  16   5        177.94        259.78        74.22 o                         
  11  16   5        998.81        899.42        93.62 o                         
  12  16   5       2541.04       2664.31       158.47 o                         
   1  17   5       4153.52       4460.04       150.73 o                         
   2  17   5       3679.28       3836.69       152.91 o                         
   3  17   5       1658.34       1629.81        84.10 o                         
   4  17   5        879.42       1096.57        88.36 o                         
   5  17   5       6294.65       6411.39       227.98 o                         
   6  17   5       1457.60       1264.16        81.94 o                         
   7  17   5         74.48         94.44        55.52 o                         
   8  17   5       2014.85       1948.28       107.06 o                         
   9  17   5       2225.98       2255.21       135.74 o                         
  10  17   5         31.16         27.67        62.46 o                         
  11  17   5       2217.10       2059.82       155.57 o                         
   1  18   5        578.70        679.63        75.41 o                         
   2  18   5       2237.79       2285.57       110.04 o                         
   3  18   5        338.73        372.49        85.39 o                         
   4  18   5        424.49        572.99        81.73 o                         
   5  18   5       1190.93       1108.43        82.26 o                         
   6  18   5        917.78        890.37        84.57 o                         
   7  18   5          4.35         -0.63        44.25 o                         
   8  18   5        999.91       1025.57       102.82 o                         
   9  18   5        452.62        435.65        86.68 o                         
  10  18   5         13.51        -14.91        64.58 o                         
   1  19   5         64.57        110.87        58.50 o                         
   2  19   5        132.63        245.71        62.19 o                         
   3  19   5          1.28         55.03        52.96 o                         
   4  19   5         70.81         87.09        53.10 o                         
   5  19   5        516.92        438.43        72.74 o                         
   6  19   5        138.86        152.32        64.52 o                         
   7  19   5         59.85         43.49        50.02 o                         
   8  19   5         86.14        108.69        58.86 o                         
   9  19   5        482.26        528.02        89.15 o                         
  10  19   5        113.47         65.33        61.86 o                         
   1  20   5       1161.11       1173.66       113.22 o                         
   2  20   5       4538.57       4677.82       181.51 o                         
   3  20   5        276.65        413.58        79.05 o                         
   4  20   5        742.90        806.84        81.23 o                         
   5  20   5       1947.77       1898.20       119.97 o                         
   6  20   5       2269.26       2091.66       112.82 o                         
   7  20   5         32.61         81.55        71.53 o                         
   8  20   5       1874.01       1777.57       142.22 o                         
   1  21   5       2185.50       2163.34       121.26 o                         
   2  21   5       2547.41       2512.37       128.48 o                         
   3  21   5        980.54        924.19        92.36 o                         
   4  21   5        430.64        511.02        76.21 o                         
   5  21   5       3292.61       3454.33       153.51 o                         
   6  21   5        706.85        705.68        92.58 o                         
   7  21   5         36.15         21.66        65.86 o                         
   1  22   5        284.42        121.58        64.66 o                         
   2  22   5        255.54        297.80        72.66 o                         
   3  22   5          8.11         30.38        62.19 o                         
   4  22   5          3.05        -71.84        71.84 o                         
   5  22   5        279.15        296.59        72.96 o                         
   6  22   5         34.07         13.19        58.44 o                         
   1  23   5        736.17        633.39        94.12 o                         
   2  23   5        487.96        441.58        84.34 o                         
   3  23   5        133.14         88.00        76.42 o                         
   0   0   6       4801.92       4995.52       211.98 o                         
   1   0   6       9214.66      10176.10       257.31 o                         
   2   0   6       1097.81       1001.20        64.62 o                         
   3   0   6      12926.74      13666.70       312.52 o                         
   4   0   6       1753.21       1713.02        68.64 o                         
   5   0   6        301.87        306.42        46.44 o                         
   6   0   6       1953.95       1985.83       118.04 o                         
   7   0   6      14795.67      14171.56      1075.03 o                         
   8   0   6        110.26        119.08        56.60 o                         
   9   0   6       5123.03       4303.51       462.79 o                         
  10   0   6       2227.48       1728.67       253.33 o                         
  11   0   6       7321.47       6040.79       891.12 o                         
  12   0   6        253.48        299.05        96.19 o                         
  13   0   6       3902.15       3697.77       775.44 o                         
  14   0   6       1268.17        667.94       165.77 o                         
  15   0   6        191.63         69.36       143.60 o                         
   0   1   6       9442.86       9550.69       241.05 o                         
   1   1   6        621.82        810.30        53.88 o                         
   2   1   6       1099.41       1225.07        58.08 o                         
   3   1   6       1245.88       1237.29        45.78 o                         
   4   1   6       9017.11       8820.68       157.26 o                         
   5   1   6         38.26        100.62        32.49 o                         
   6   1   6       4579.31       4517.14       159.29 o                         
   7   1   6       1246.30       1380.95       127.21 o                         
   8   1   6        862.21        740.64        62.80 o                         
   9   1   6        414.40        426.54        63.53 o                         
  10   1   6       3004.96       2703.47       293.10 o                         
  11   1   6        606.55        544.46        61.64 o                         
  12   1   6        218.28        138.46        60.30 o                         
  13   1   6        383.13        728.18       162.06 o                         
  14   1   6       2167.45       1930.82       286.48 o                         
  15   1   6          0.83        101.22        91.14 o                         
   0   2   6         89.37        454.67       154.54 o                         
   1   2   6          3.22        -11.78        34.30 o                         
   2   2   6         25.13         77.02        32.78 o                         
   3   2   6          0.96         60.63        30.80 o                         
   4   2   6         61.90        283.52        67.17 o                         
   5   2   6        323.37        404.57        34.68 o                         
   6   2   6        473.95        499.26        45.10 o                         
   7   2   6        246.89        286.30        41.88 o                         
   8   2   6        117.69        192.11        60.90 o                         
   9   2   6         27.24         14.01        32.85 o                         
  10   2   6        347.27        545.57        73.37 o                         
  11   2   6        723.56        604.31        92.41 o                         
  12   2   6          9.51         91.20        53.59 o                         
  13   2   6         87.01         71.44        66.40 o                         
  14   2   6         52.62         47.57        71.02 o                         
  15   2   6          1.80         43.34        70.52 o                         
   0   3   6      13654.68      14671.85       297.81 o                         
   1   3   6       1021.37        989.34        49.62 o                         
   2   3   6       2998.74       3016.71        79.33 o                         
   3   3   6       3027.22       2980.05        76.79 o                         
   4   3   6       8708.29       8906.05       187.57 o                         
   5   3   6         50.20        126.89        42.36 o                         
   6   3   6       4927.63       4747.43       207.48 o                         
   7   3   6       2182.26       1910.18       193.73 o                         
   8   3   6       2222.18       2146.76       159.55 o                         
   9   3   6        616.05        548.40        61.02 o                         
  10   3   6       5387.09       5199.88       285.16 o                         
  11   3   6        570.85        596.68        67.80 o                         
  12   3   6        132.76        370.86        88.40 o                         
  13   3   6        829.29        788.99        93.33 o                         
  14   3   6       3196.90       3135.51       354.26 o                         
  15   3   6         10.29         87.77       114.82 o                         
   0   4   6       2733.15       2804.18       169.81 o                         
   1   4   6       6407.70       6631.99       160.70 o                         
   2   4   6        782.84        852.49        52.22 o                         
   3   4   6      17319.66      18163.14       328.89 o                         
   4   4   6       4461.51       4086.80       117.32 o                         
   5   4   6          8.33         28.30        22.99 o                         
   6   4   6       1552.78       1311.14        99.21 o                         
   7   4   6      12869.77      13674.53       314.88 o                         
   8   4   6       1053.00        932.82        67.70 o                         
   9   4   6       2467.33       1993.48       287.96 o                         
  10   4   6       1080.73       1282.72       173.92 o                         
  11   4   6       4855.41       4814.05       349.78 o                         
  12   4   6        203.98        217.36        83.60 o                         
  13   4   6       2714.40       2579.48       293.61 o                         
  14   4   6        664.78        626.99       100.86 o                         
  15   4   6        146.62        237.27        93.43 o                         
   0   5   6       4233.06       4566.18       390.81 o                         
   1   5   6       1048.19       1118.84        55.99 o                         
   2   5   6        199.72        263.26        32.05 o                         
   3   5   6        116.43        422.38        42.18 o                         
   4   5   6       3586.44       3369.00       106.57 o                         
   5   5   6         25.46         25.09        41.27 o                         
   6   5   6       2656.64       2702.64       144.75 o                         
   7   5   6        322.95        431.58        69.55 o                         
   8   5   6        401.90        521.68        74.98 o                         
   9   5   6        301.67        283.41        66.09 o                         
  10   5   6       1656.85       1841.53       115.89 o                         
  11   5   6        374.62        575.33        90.27 o                         
  12   5   6        142.19        132.70        64.81 o                         
  13   5   6         40.49         96.81        62.39 o                         
  14   5   6        634.27        711.26        97.51 o                         
  15   5   6          3.14        111.81       123.39 o                         
   0   6   6        764.92        804.63        60.42 o                         
   1   6   6          8.64         66.53        28.46 o                         
   2   6   6        130.79        144.56        43.62 o                         
   3   6   6       2393.51       2078.05       124.65 o                         
   4   6   6        679.45        661.75        57.05 o                         
   5   6   6        235.70        398.98        53.07 o                         
   6   6   6        583.10        583.22        46.59 o                         
   7   6   6       1939.22       1895.84       120.06 o                         
   8   6   6        221.17        183.96        57.02 o                         
   9   6   6         16.51        -44.45       140.25 o                         
  10   6   6        572.65        676.24        84.73 o                         
  11   6   6       1291.66       1301.22       122.37 o                         
  12   6   6          0.93         25.74        59.51 o                         
  13   6   6        175.08        327.07        86.96 o                         
  14   6   6         60.77         38.70        67.94 o                         
  15   6   6        116.58         60.53        68.72 o                         
   0   7   6      18151.18      19117.58       754.15 o                         
   1   7   6       3861.39       3677.25       114.61 o                         
   2   7   6        751.32        737.75        69.24 o                         
   3   7   6       2926.67       2792.16        80.77 o                         
   4   7   6       8659.28       8494.04       348.99 o                         
   5   7   6         88.29         53.37        35.35 o                         
   6   7   6       4837.61       5178.08       179.56 o                         
   7   7   6       1976.32       1888.76       115.61 o                         
   8   7   6       2051.25       2113.74       106.57 o                         
   9   7   6        977.12        917.01       114.72 o                         
  10   7   6       6255.90       6733.16       241.91 o                         
  11   7   6        594.29        606.03        89.45 o                         
  12   7   6         46.37         75.06        77.92 o                         
  13   7   6        795.07        747.65       157.51 o                         
  14   7   6       2803.86       2774.68       239.00 o                         
   0   8   6       1056.93       1128.10        66.87 o                         
   1   8   6       6947.82       7096.74       147.37 o                         
   2   8   6        828.37        754.64        47.76 o                         
   3   8   6       7308.36       7392.23       156.81 o                         
   4   8   6       1507.32       1428.41        71.72 o                         
   5   8   6        475.08        575.64        52.87 o                         
   6   8   6       2734.21       2596.92       124.31 o                         
   7   8   6       7197.81       7585.87       208.96 o                         
   8   8   6        111.25        109.44        60.73 o                         
   9   8   6       1740.00       2008.15       123.20 o                         
  10   8   6       1106.60       1068.42       105.63 o                         
  11   8   6       2674.26       2843.23       159.73 o                         
  12   8   6        203.74        187.42        86.66 o                         
  13   8   6       2626.90       2645.63       165.84 o                         
  14   8   6        569.43        517.71       111.49 o                         
   0   9   6         54.32         -3.13        61.57 o                         
   1   9   6         26.61         90.13        39.09 o                         
   2   9   6        977.25        910.35        58.10 o                         
   3   9   6         31.62        180.12        42.50 o                         
   4   9   6        387.12        423.16        47.25 o                         
   5   9   6         26.82         59.57        35.48 o                         
   6   9   6        482.56        547.54        71.48 o                         
   7   9   6         21.11         -8.74        83.78 o                         
   8   9   6        433.88        526.11        99.14 o                         
   9   9   6        114.39        185.17        59.67 o                         
  10   9   6        350.27        463.83        92.94 o                         
  11   9   6          3.54         18.55        64.99 o                         
  12   9   6        141.51        145.09        71.22 o                         
  13   9   6         30.53         34.68        69.05 o                         
  14   9   6        197.97        276.05        94.73 o                         
   0  10   6       1435.99       1122.03       108.04 o                         
   1  10   6        864.68        951.68        72.91 o                         
   2  10   6        226.80        260.66        49.40 o                         
   3  10   6       3146.84       3087.80       108.23 o                         
   4  10   6        707.33        759.53        55.75 o                         
   5  10   6        169.80        276.85        49.17 o                         
   6  10   6        892.76        939.14        75.45 o                         
   7  10   6       3754.54       3685.27       152.21 o                         
   8  10   6         19.05         55.94        51.34 o                         
   9  10   6        644.39        623.87        93.24 o                         
  10  10   6        621.27        786.23        94.61 o                         
  11  10   6        688.35        682.57       103.15 o                         
  12  10   6        119.00         82.98        72.62 o                         
  13  10   6       1058.84        949.29       124.47 o                         
   0  11   6       6168.88       6812.02       212.57 o                         
   1  11   6       1044.21       1007.33        68.62 o                         
   2  11   6        878.20        883.41        69.13 o                         
   3  11   6       2805.57       2488.70        94.78 o                         
   4  11   6       9799.08       9646.41       261.70 o                         
   5  11   6         22.39         67.88        37.03 o                         
   6  11   6       5305.64       5138.09       210.70 o                         
   7  11   6       1636.82       1613.19       103.63 o                         
   8  11   6       1679.17       1603.69        97.51 o                         
   9  11   6       1092.93        996.51       106.17 o                         
  10  11   6       4696.65       4711.84       177.61 o                         
  11  11   6        250.63        253.48        84.33 o                         
  12  11   6        191.83        233.45        79.31 o                         
  13  11   6       1068.09        893.89        98.65 o                         
   0  12   6       1359.34       1240.50       130.11 o                         
   1  12   6       6285.98       6398.94       194.49 o                         
   2  12   6        138.08        139.73        41.57 o                         
   3  12   6       3706.07       3611.78       118.79 o                         
   4  12   6       1170.78       1177.86        69.14 o                         
   5  12   6        486.75        479.54        62.38 o                         
   6  12   6        601.98        606.69        64.46 o                         
   7  12   6       2414.69       2383.70       114.63 o                         
   8  12   6        104.87         80.49        63.65 o                         
   9  12   6        898.81        992.68        95.18 o                         
  10  12   6        560.46        664.23       117.27 o                         
  11  12   6       1024.15       1104.91       130.69 o                         
  12  12   6        143.62         40.58        54.87 o                         
  13  12   6       1041.97       1040.69       122.63 o                         
   0  13   6          1.09         -4.51        61.33 o                         
   1  13   6        350.35        487.52        67.07 o                         
   2  13   6         12.61         48.55        42.26 o                         
   3  13   6         52.98         58.78        39.90 o                         
   4  13   6         26.56          1.35        53.20 o                         
   5  13   6         58.35         54.72        51.22 o                         
   6  13   6          8.30         28.92        47.32 o                         
   7  13   6         36.38         44.51        57.44 o                         
   8  13   6          0.41        -57.24        57.24 o                         
   9  13   6          2.63         56.56        87.89 o                         
  10  13   6         66.95         28.89        56.55 o                         
  11  13   6          2.05         97.25        67.60 o                         
  12  13   6          6.66        -69.38        69.38 o                         
   0  14   6       2486.31       2389.67       165.73 o                         
   1  14   6       3947.70       3896.84       142.10 o                         
   2  14   6          1.27         56.19        49.93 o                         
   3  14   6       4511.43       4418.26       153.95 o                         
   4  14   6        910.28        954.85        81.35 o                         
   5  14   6        251.38        150.77        47.74 o                         
   6  14   6        286.59        263.27        54.04 o                         
   7  14   6       3025.18       2992.54       145.92 o                         
   8  14   6         52.63        109.47        62.09 o                         
   9  14   6        935.17        785.92        81.34 o                         
  10  14   6        710.13        743.94        90.47 o                         
  11  14   6        654.81        715.02        87.16 o                         
   0  15   6       8605.09       8968.62       333.57 o                         
   1  15   6        858.33        865.05        75.19 o                         
   2  15   6        811.49        793.15        81.46 o                         
   3  15   6       1282.56       1214.22        74.20 o                         
   4  15   6       5516.24       5352.28       212.60 o                         
   5  15   6         10.67         11.36        40.41 o                         
   6  15   6       4523.79       4358.41       149.77 o                         
   7  15   6       1394.42       1308.97        98.75 o                         
   8  15   6       1064.57        932.51        92.55 o                         
   9  15   6        244.50        202.76        69.98 o                         
  10  15   6       3339.61       3406.58       159.70 o                         
  11  15   6        463.96        462.84        82.50 o                         
   0  16   6        174.63        252.74       131.34 o                         
   1  16   6        744.56        786.04        71.65 o                         
   2  16   6        353.21        478.10        80.97 o                         
   3  16   6       2183.57       2091.11       114.85 o                         
   4  16   6        362.17        407.34        55.80 o                         
   5  16   6         12.27         50.76        66.70 o                         
   6  16   6        199.55        212.18        79.83 o                         
   7  16   6       1456.44       1374.91        96.72 o                         
   8  16   6         88.95         24.85        59.32 o                         
   9  16   6        195.99        161.20        79.36 o                         
  10  16   6         43.96         73.55        79.25 o                         
   0  17   6       1105.96       1004.26       116.64 o                         
   1  17   6         36.27        -56.49        56.49 o                         
   2  17   6         30.12         34.50        52.51 o                         
   3  17   6        204.19        227.72        59.42 o                         
   4  17   6        227.46        224.82        63.27 o                         
   5  17   6        167.76         79.74        56.82 o                         
   6  17   6        237.52        218.44        62.22 o                         
   7  17   6        179.60        144.89        82.03 o                         
   8  17   6         77.17        106.98        66.87 o                         
   9  17   6         23.32         61.51        71.02 o                         
   0  18   6        839.76        791.54       180.15 o                         
   1  18   6       1578.47       1451.08        94.12 o                         
   2  18   6         97.94        113.27        61.77 o                         
   3  18   6       5881.83       5871.95       208.66 o                         
   4  18   6        676.26        606.22        89.52 o                         
   5  18   6        139.57        262.56        93.81 o                         
   6  18   6        457.01        588.93       114.10 o                         
   7  18   6       2907.77       3142.37       203.80 o                         
   8  18   6        115.84         37.33        61.48 o                         
   0  19   6       5086.10       5415.85       318.12 o                         
   1  19   6        177.32        122.84        61.25 o                         
   2  19   6        605.11        684.96        78.70 o                         
   3  19   6        444.63        451.41        77.40 o                         
   4  19   6       2087.59       2080.87       119.92 o                         
   5  19   6         80.27        186.00        65.67 o                         
   6  19   6       2256.10       2094.04       153.28 o                         
   7  19   6        387.52        451.54       101.88 o                         
   0  20   6          7.03        125.52        86.40 o                         
   1  20   6        222.78        184.26        65.99 o                         
   2  20   6         11.09         34.64        57.38 o                         
   3  20   6        287.30        428.59        74.37 o                         
   4  20   6          6.72         55.64        56.47 o                         
   5  20   6        223.25        184.80        75.76 o                         
   0  21   6       1202.36       1119.00       141.73 o                         
   1  21   6         79.51        154.13        66.43 o                         
   2  21   6          9.61        156.64        93.77 o                         
   3  21   6        267.50        267.17        74.79 o                         
   1   1   7       4147.29       4536.63       138.51 o                         
   2   1   7        488.31        772.96       155.28 o                         
   3   1   7        857.43        793.10        55.49 o                         
   4   1   7         55.97        -16.91        37.22 o                         
   5   1   7       5436.30       5288.53       215.16 o                         
   6   1   7        356.06        490.64        52.02 o                         
   7   1   7        205.39        344.41        66.77 o                         
   8   1   7        121.00        141.05        44.30 o                         
   9   1   7       3328.40       3347.55       219.42 o                         
  10   1   7        136.35        108.71        63.49 o                         
  11   1   7        729.41        596.97        78.29 o                         
  12   1   7         74.15        277.06       155.97 o                         
  13   1   7        332.04        438.48       148.96 o                         
   1   2   7        517.01        588.60        58.25 o                         
   2   2   7      11222.29      12308.54       288.97 o                         
   3   2   7        202.14        333.76        43.00 o                         
   4   2   7       1898.63       1987.22        93.71 o                         
   5   2   7        322.46        456.08        67.14 o                         
   6   2   7       4555.18       4240.17       285.05 o                         
   7   2   7         52.15         76.95        37.81 o                         
   8   2   7       4274.87       3888.06       408.41 o                         
   9   2   7         18.02         64.97        47.11 o                         
  10   2   7         32.30        123.89        61.77 o                         
  11   2   7        444.31        335.99        72.79 o                         
  12   2   7       4263.01       4256.55       573.24 o                         
  13   2   7         21.28         52.88        75.89 o                         
   1   3   7       2162.42       2246.54        77.75 o                         
   2   3   7        107.74        188.07        70.01 o                         
   3   3   7        146.31        202.46        53.63 o                         
   4   3   7        281.21        278.34        38.64 o                         
   5   3   7       2555.91       2434.26       181.99 o                         
   6   3   7         29.57         59.80        37.99 o                         
   7   3   7         21.37         49.93        56.95 o                         
   8   3   7        300.45        310.19        62.91 o                         
   9   3   7       2560.31       2468.58       197.93 o                         
  10   3   7        156.74        148.50       100.63 o                         
  11   3   7        654.49        715.84       105.07 o                         
  12   3   7        298.69        451.53       136.71 o                         
  13   3   7        349.61        506.10       103.99 o                         
   1   4   7          0.28        105.13        49.09 o                         
   2   4   7        893.48        893.62        80.99 o                         
   3   4   7         87.65         71.28        29.18 o                         
   4   4   7         21.64         35.58        33.26 o                         
   5   4   7         64.27        251.79        72.51 o                         
   6   4   7        423.23        402.21        51.10 o                         
   7   4   7         17.79         72.60        61.23 o                         
   8   4   7        339.75        396.77        81.39 o                         
   9   4   7         33.98        276.19       133.48 o                         
  10   4   7         90.61        165.78        82.50 o                         
  11   4   7         53.37         74.21        70.58 o                         
  12   4   7        110.94         65.51        65.37 o                         
  13   4   7         88.94         36.55        77.62 o                         
   1   5   7       4653.36       4642.51       223.58 o                         
   2   5   7        179.66        169.55        39.53 o                         
   3   5   7       2380.42       2237.18        80.09 o                         
   4   5   7         30.10         -2.84        30.51 o                         
   5   5   7       7704.39       8486.71       224.92 o                         
   6   5   7         16.44         81.36        73.49 o                         
   7   5   7        121.90        179.16        65.80 o                         
   8   5   7         40.96        162.93        69.47 o                         
   9   5   7       3166.96       3266.69       221.85 o                         
  10   5   7         44.92         95.65        63.51 o                         
  11   5   7       1422.23       1260.13       126.87 o                         
  12   5   7         65.37         92.88        99.56 o                         
  13   5   7        435.20        320.80       238.43 o                         
   1   6   7         87.31        134.38        69.60 o                         
   2   6   7       8278.79       8131.59       379.14 o                         
   3   6   7         36.51         35.65        40.69 o                         
   4   6   7       2453.08       2397.10       116.56 o                         
   5   6   7        335.04        406.13       124.42 o                         
   6   6   7       3311.22       3572.99       138.27 o                         
   7   6   7        143.89        161.69        73.25 o                         
   8   6   7       4708.98       4852.09       246.63 o                         
   9   6   7        248.32        142.15       119.94 o                         
  10   6   7        122.08        290.43        78.80 o                         
  11   6   7         52.93        165.03       101.45 o                         
  12   6   7       3510.28       3387.20       426.09 o                         
  13   6   7          0.68        110.26        70.88 o                         
   1   7   7       1163.93       1069.58        96.65 o                         
   2   7   7        139.61        261.81        97.01 o                         
   3   7   7        113.57        146.42        56.41 o                         
   4   7   7         24.09         87.85        38.12 o                         
   5   7   7       1050.77       1148.68        95.45 o                         
   6   7   7         44.65         81.79        51.54 o                         
   7   7   7        213.27        284.99        83.96 o                         
   8   7   7        136.03        265.95        76.89 o                         
   9   7   7        554.82        644.13       106.96 o                         
  10   7   7          5.23        -68.53        68.53 o                         
  11   7   7        209.73        288.67        88.70 o                         
  12   7   7         33.90        163.56        75.87 o                         
   1   8   7         29.82        223.58        45.23 o                         
   2   8   7       1898.46       1814.56        80.54 o                         
   3   8   7         65.41         80.50        42.94 o                         
   4   8   7        331.39        387.74        88.85 o                         
   5   8   7          1.16          6.08        50.61 o                         
   6   8   7        633.10        700.38       123.16 o                         
   7   8   7         59.00        177.19        78.50 o                         
   8   8   7        936.31       1106.84       138.65 o                         
   9   8   7         48.43         10.72        67.57 o                         
  10   8   7         47.47        117.12        98.16 o                         
  11   8   7          2.75        -58.49        73.45 o                         
  12   8   7        658.63        548.31       222.83 o                         
   1   9   7       6676.77       7003.30       216.79 o                         
   2   9   7        244.31        236.95        52.87 o                         
   3   9   7        771.84        727.92        53.13 o                         
   4   9   7          1.82         41.80        95.38 o                         
   5   9   7       6930.29       7318.91       225.48 o                         
   6   9   7        125.13        135.32        59.97 o                         
   7   9   7        330.63        397.88        73.82 o                         
   8   9   7         42.43         32.79        63.08 o                         
   9   9   7       3726.63       4136.40       211.38 o                         
  10   9   7         29.73        100.14        87.38 o                         
  11   9   7       1428.54       1408.79       126.62 o                         
  12   9   7         73.54         24.45        71.04 o                         
   1  10   7        120.91        130.33        47.95 o                         
   2  10   7       4874.44       4871.83       255.47 o                         
   3  10   7         27.77          5.80        38.15 o                         
   4  10   7       3174.90       2884.50       122.02 o                         
   5  10   7        234.72        204.82        54.48 o                         
   6  10   7       1969.41       2017.77       131.79 o                         
   7  10   7         38.53        107.43        60.40 o                         
   8  10   7       3534.97       3501.25       283.01 o                         
   9  10   7         91.25        104.94        72.27 o                         
  10  10   7        111.24         85.24        72.95 o                         
  11  10   7         52.29         31.67        80.89 o                         
   1  11   7        116.75        137.36        51.51 o                         
   2  11   7          5.26        118.12        42.04 o                         
   3  11   7        146.88        143.80        40.67 o                         
   4  11   7         44.89        120.96        45.22 o                         
   5  11   7        213.60        287.36        77.28 o                         
   6  11   7          3.94         54.09        98.97 o                         
   7  11   7         76.13         51.97        64.78 o                         
   8  11   7         53.82        109.52        74.99 o                         
   9  11   7         99.06         47.41        74.35 o                         
  10  11   7          1.27         -3.39        57.10 o                         
  11  11   7         89.59        -48.06        65.67 o                         
   1  12   7         75.83        155.85        54.45 o                         
   2  12   7       2568.67       2455.05       111.12 o                         
   3  12   7         36.82         81.20        55.51 o                         
   4  12   7       1056.50        963.87        69.88 o                         
   5  12   7        112.42        258.90        98.60 o                         
   6  12   7        770.27        812.11       103.78 o                         
   7  12   7         34.81        -56.68        65.31 o                         
   8  12   7       1059.09       1085.79       101.11 o                         
   9  12   7         36.82         94.93        69.26 o                         
  10  12   7        213.71        160.23        74.25 o                         
   1  13   7       4556.71       4471.89       157.23 o                         
   2  13   7         43.91         61.38        59.10 o                         
   3  13   7        425.57        444.64        64.40 o                         
   4  13   7        199.89        192.49        45.36 o                         
   5  13   7       4829.91       4687.23       158.97 o                         
   6  13   7          5.34        -74.23        74.23 o                         
   7  13   7        243.38        285.22        66.79 o                         
   8  13   7        343.46        276.86        90.18 o                         
   9  13   7       4202.21       4121.38       191.65 o                         
  10  13   7         17.11         29.62        59.08 o                         
   1  14   7         46.68         12.20        48.46 o                         
   2  14   7       2494.88       2547.39       121.65 o                         
   3  14   7          4.71        111.67        73.57 o                         
   4  14   7       1012.35       1019.52        80.34 o                         
   5  14   7         79.79        105.68        69.39 o                         
   6  14   7       1286.53       1188.51        93.33 o                         
   7  14   7         48.54         93.76        74.36 o                         
   8  14   7       1818.57       1822.47       129.54 o                         
   9  14   7         45.38         93.62        71.76 o                         
   1  15   7          0.53         26.46        60.45 o                         
   2  15   7          0.40         15.61        49.57 o                         
   3  15   7         17.05         78.95        62.66 o                         
   4  15   7         25.60         74.58        56.54 o                         
   5  15   7          0.60        -77.93        77.93 o                         
   6  15   7          2.21        100.70        77.08 o                         
   7  15   7          8.39        150.00        82.82 o                         
   8  15   7         21.46        122.23        73.05 o                         
   1  16   7         93.40        170.91        98.27 o                         
   2  16   7       2157.07       2076.91       119.08 o                         
   3  16   7          3.80         -3.26        52.19 o                         
   4  16   7        662.96        841.86        84.46 o                         
   5  16   7        156.77        249.81        89.82 o                         
   6  16   7       1410.24       1435.53       154.58 o                         
   7  16   7        114.29        109.90        80.12 o                         
   1  17   7       2317.88       2446.74       133.23 o                         
   2  17   7        198.55        192.08        62.53 o                         
   3  17   7        638.37        610.85        76.49 o                         
   4  17   7         88.51         10.21        73.25 o                         
   5  17   7       3675.17       3776.28       208.94 o                         
   6  17   7         21.60        141.53        89.04 o                         
   1  18   7        135.52        146.83        66.81 o                         
   2  18   7       1466.06       1305.84       100.37 o                         
   3  18   7        156.16        188.38        63.13 o                         
   4  18   7        142.44        177.90        72.94 o                         
   1  19   7        144.63         78.42        62.22 o                         
   1   0   8       2509.15       2694.64       181.91 o                         
   2   0   8          5.03         13.22        76.91 o                         
   3   0   8       8828.71       9354.28       903.89 o                         
   4   0   8        159.86        231.47        88.66 o                         
   5   0   8        339.43        445.38       141.95 o                         
   6   0   8        202.89        179.62        74.09 o                         
   7   0   8       5602.40       5503.56      1128.67 o                         
   8   0   8         28.42       -153.35       153.35 o                         
   9   0   8        414.46        688.29       171.39 o                         
  10   0   8        167.26        140.10       139.52 o                         
  11   0   8        896.56        658.55       207.50 o                         
   0   1   8       3607.95       3869.91       226.74 o                         
   1   1   8         13.49        -48.80       119.11 o                         
   2   1   8        120.58        161.38        57.28 o                         
   3   1   8          2.26         96.26        48.33 o                         
   4   1   8       1878.75       1784.69       111.36 o                         
   5   1   8          4.43        -30.64        42.79 o                         
   6   1   8       2162.92       2033.11       447.01 o                         
   7   1   8          1.63         29.47        53.47 o                         
   8   1   8        205.01        340.41        72.17 o                         
   9   1   8          1.59         19.85        67.18 o                         
  10   1   8       2276.61       2116.00       385.72 o                         
  11   1   8          2.72         26.46        89.97 o                         
   0   2   8         12.37         80.40       139.09 o                         
   1   2   8          3.62         -4.47        72.59 o                         
   2   2   8          1.64          2.17        42.74 o                         
   3   2   8        184.21        265.22        75.92 o                         
   4   2   8         58.67         51.60        45.65 o                         
   5   2   8          5.99         77.94        51.08 o                         
   6   2   8         92.81         98.93        55.96 o                         
   7   2   8        117.36         55.14        58.42 o                         
   8   2   8         34.14          6.89        62.25 o                         
   9   2   8         18.10         40.67       103.76 o                         
  10   2   8         60.29        102.89        78.10 o                         
   0   3   8       6065.52       6730.71       310.20 o                         
   1   3   8         19.64         51.32        56.24 o                         
   2   3   8        455.52        477.37        80.98 o                         
   3   3   8        116.89        112.63        54.70 o                         
   4   3   8       2093.60       2208.15       223.75 o                         
   5   3   8         16.83         16.93        44.76 o                         
   6   3   8       2761.42       2587.71       325.76 o                         
   7   3   8         46.77        139.48        79.52 o                         
   8   3   8        564.71        528.27        93.76 o                         
   9   3   8         33.64        -32.50        72.07 o                         
  10   3   8       3754.51       3644.86       495.66 o                         
  11   3   8          0.30         90.36        84.51 o                         
   0   4   8         14.13        -70.67       141.95 o                         
   1   4   8       2373.99       2556.29       144.60 o                         
   2   4   8          6.32         52.19        41.62 o                         
   3   4   8       6710.52       6370.82       400.39 o                         
   4   4   8         33.77         47.99        65.65 o                         
   5   4   8          5.69        111.12        72.52 o                         
   6   4   8         14.90        106.50        76.61 o                         
   7   4   8       4591.26       4864.44       280.08 o                         
   8   4   8         13.93        -69.20        69.20 o                         
   9   4   8        909.73        753.81        97.93 o                         
  10   4   8         19.51         59.90        80.01 o                         
  11   4   8       1247.44        774.58       218.84 o                         
   0   5   8       1660.08       1670.21       224.40 o                         
   1   5   8         12.74        100.13        61.16 o                         
   2   5   8         47.00        112.98        52.75 o                         
   3   5   8         10.71         61.64        88.11 o                         
   4   5   8       1195.13       1297.41       130.06 o                         
   5   5   8         19.49        -38.21        55.36 o                         
   6   5   8        755.60        706.32       117.00 o                         
   7   5   8          6.77         68.24        90.89 o                         
   8   5   8        104.44        169.13        77.64 o                         
   9   5   8         17.23         26.87        75.65 o                         
  10   5   8        714.67        878.71       114.78 o                         
   0   6   8          8.31        227.18        97.81 o                         
   1   6   8        473.18        468.91        77.79 o                         
   2   6   8         82.23        -15.23        97.17 o                         
   3   6   8        747.19        755.27        90.94 o                         
   4   6   8         56.03         83.32        81.18 o                         
   5   6   8         24.70         -1.59        56.83 o                         
   6   6   8        120.83        276.57        95.16 o                         
   7   6   8        423.01        455.74        89.07 o                         
   8   6   8         23.06        -63.37        80.75 o                         
   9   6   8        139.80        114.60        83.66 o                         
  10   6   8         37.42         33.94        67.65 o                         
   0   7   8       5569.78       5909.05       633.17 o                         
   1   7   8        140.00        207.63        50.65 o                         
   2   7   8        690.64        645.76        64.67 o                         
   3   7   8        131.21         13.10        96.01 o                         
   4   7   8       3337.48       3414.23       173.73 o                         
   5   7   8          8.88         -7.08        54.91 o                         
   6   7   8       2790.89       2762.74       179.20 o                         
   7   7   8         62.29         21.20        72.29 o                         
   8   7   8        752.85        909.12       170.49 o                         
   9   7   8         50.97         87.80        68.94 o                         
  10   7   8       2998.19       3377.72       435.29 o                         
   0   8   8        313.02        118.55       114.32 o                         
   1   8   8       1010.05       1099.36        89.35 o                         
   2   8   8          0.89         81.45        72.67 o                         
   3   8   8       4353.55       4247.16       246.79 o                         
   4   8   8          1.12         85.02       122.99 o                         
   5   8   8         53.77          0.47        65.27 o                         
   6   8   8          7.90        165.99       116.00 o                         
   7   8   8       4096.98       4008.79       212.12 o                         
   8   8   8        103.68        150.06        85.26 o                         
   9   8   8        473.40        399.31        91.35 o                         
   0   9   8       1656.94       1648.57       151.60 o                         
   1   9   8        200.91        162.57       107.61 o                         
   2   9   8         73.16         84.77        60.02 o                         
   3   9   8         18.90         65.41       107.61 o                         
   4   9   8        222.09        277.82        76.99 o                         
   5   9   8         22.92         -6.00        97.83 o                         
   6   9   8          1.00        -39.08        73.27 o                         
   7   9   8          0.03        -27.10        84.51 o                         
   8   9   8         10.40        -21.56       101.65 o                         
   9   9   8          2.53        148.47        72.63 o                         
   0  10   8          2.63        193.81        93.87 o                         
   1  10   8       1178.59       1128.52       100.20 o                         
   2  10   8         41.89         53.40        50.05 o                         
   3  10   8       1249.83       1320.04       109.25 o                         
   4  10   8         13.36         11.20        85.38 o                         
   5  10   8        134.75        102.87        63.37 o                         
   6  10   8        109.45        116.23        68.83 o                         
   7  10   8       1238.53       1144.73       104.23 o                         
   8  10   8         11.79        -81.47        81.47 o                         
   0  11   8       6974.04       6728.64       278.06 o                         
   1  11   8         16.57        -32.71        46.68 o                         
   2  11   8         17.49         77.10        48.91 o                         
   3  11   8        163.37         90.53        66.44 o                         
   4  11   8       4134.90       3993.16       273.85 o                         
   5  11   8         31.45        125.55        63.22 o                         
   6  11   8       1683.66       1779.91       118.35 o                         
   7  11   8         23.87         49.67        57.36 o                         
   8  11   8        382.57        345.35        82.88 o                         
   0  12   8        369.41        279.41        82.06 o                         
   1  12   8        300.46        424.81        76.96 o                         
   2  12   8         59.55        184.01        63.23 o                         
   3  12   8       2674.42       2685.02       159.80 o                         
   4  12   8         26.19         70.86        78.92 o                         
   5  12   8          0.16         61.46        71.01 o                         
   6  12   8          0.19        -84.65        84.65 o                         
   7  12   8       2217.91       2124.40       189.09 o                         
   0  13   8         34.51        144.54        85.60 o                         
   1  13   8          3.95        -47.16        60.17 o                         
   2  13   8          1.19        -15.75        60.23 o                         
   3  13   8          0.63         37.63        64.96 o                         
   4  13   8         11.25         61.34        92.14 o                         
   5  13   8          2.01         44.79        71.54 o                         
   6  13   8          8.36         16.67        91.58 o                         
   0  14   8        124.35         86.78        80.94 o                         
   1  14   8        698.36        748.16        86.68 o                         
   2  14   8         19.06        102.78        75.09 o                         
   3  14   8       2056.94       1808.76       141.76 o                         
   4  14   8          7.77         37.24        95.95 o                         
   5  14   8         10.85        104.11        86.07 o                         
   0  15   8       4108.98       3602.93       212.15 o                         
   1  15   8         16.56        184.45        62.62 o                         
   2  15   8        238.32        337.03        89.43 o                         
   3  15   8          9.59         73.08        84.84 o                         
   1   1   9       1270.52       1277.56        92.55 o                         
   2   1   9          5.59         47.24        52.13 o                         
   3   1   9        257.97        211.61        63.50 o                         
   4   1   9         50.25         77.16        64.13 o                         
   5   1   9       1377.75       1450.19       205.79 o                         
   6   1   9         33.54         78.76        82.68 o                         
   7   1   9        107.00        172.42        97.23 o                         
   1   2   9         18.44        -25.99        45.13 o                         
   2   2   9       2965.54       2876.59       241.16 o                         
   3   2   9         12.75         -5.63        62.32 o                         
   4   2   9       1019.76        978.69       161.04 o                         
   5   2   9         96.39         73.25        62.70 o                         
   6   2   9       1284.10       1220.78       154.45 o                         
   7   2   9          0.01        -74.55        74.55 o                         
   1   3   9        858.60        796.66       115.95 o                         
   2   3   9         19.70         51.24        72.63 o                         
   3   3   9         98.64         72.41        78.01 o                         
   4   3   9          6.23        -72.02        72.02 o                         
   5   3   9       1073.45        891.96       128.66 o                         
   6   3   9         34.22        -28.03        70.28 o                         
   7   3   9          2.26        -25.87       116.89 o                         
   1   4   9          7.85        124.73        63.71 o                         
   2   4   9         65.32        107.74        70.04 o                         
   3   4   9         34.17        164.16        65.15 o                         
   4   4   9         43.03        -63.56        63.56 o                         
   5   4   9         37.38          5.91        61.22 o                         
   6   4   9        112.46        161.98        73.71 o                         
   7   4   9         69.14          1.95       116.96 o                         
   1   5   9       1395.18       1159.82       203.95 o                         
   2   5   9        262.30        300.73        85.56 o                         
   3   5   9        631.09        591.82        83.21 o                         
   4   5   9         28.55         23.17        62.35 o                         
   5   5   9       2216.34       2334.36       280.96 o                         
   6   5   9        104.05         76.50        66.67 o                         
   1   6   9        116.70         11.37        83.95 o                         
   2   6   9       3022.82       2966.43       243.11 o                         
   3   6   9         11.89         -0.61       107.67 o                         
   4   6   9        477.58        447.51        89.67 o                         
   5   6   9        142.66         99.88       116.91 o                         
   6   6   9        924.85        880.60       129.16 o                         
   1   7   9        294.03        198.60       108.06 o                         
   2   7   9         11.81         68.52       100.63 o                         
   3   7   9          1.18        152.54       148.02 o                         
   4   7   9          2.57         -3.55        90.11 o                         
   5   7   9        490.97        372.00       106.06 o                         
   1   8   9         35.22        137.67        76.44 o                         
   2   8   9        574.26        889.32       159.35 o                         
   3   8   9          0.42         20.43        94.21 o                         
   4   8   9         56.53         88.12       116.58 o                         
   5   8   9        127.81         26.20        84.52 o                         
   1   9   9       1513.74       1394.71       100.54 o                         
   2   9   9        288.45        424.01       106.32 o                         
   3   9   9        121.68        -40.24       109.54 o                         
   4   9   9         27.01        -42.58        90.24 o                         
   1  10   9        102.49         29.78        60.55 o                         
   2  10   9       1399.44       1280.24       138.79 o                         
                                                                                
