# Supplementary material for: Crystal structures of five 1-alkyl-4-aryl-1,2,4-triazol-1-ium halide salts
Source: Acta Crystallogr E Crystallogr Commun. 2015 May 16;71(Pt 6):628–35. doi: 10.1107/S2056989015009019 (PMC4459379; doi:10.1107/S2056989015009019)
Supplement: Supplementary file 5 [file e-71-00628-salt3sup4.hkl]

data_salt3                                                                      
_shelx_title ' User-defined'                                                    
_shelx_refln_list_code          4                                               
_shelx_F_calc_maximum      224.44                                               
_exptl_crystal_F_000       616.00                                               
_reflns_d_resolution_high  0.7702                                               
                                                                                
loop_                                                                           
 _space_group_symop_operation_xyz                                               
 'x, y, z'                                                                      
 '-x+1/2, y+1/2, -z+1/2'                                                        
 '-x, -y, -z'                                                                   
 'x-1/2, -y-1/2, z-1/2'                                                         
                                                                                
_cell_length_a     5.9326                                                       
_cell_length_b    17.8256                                                       
_cell_length_c    12.1288                                                       
_cell_angle_alpha  90.000                                                       
_cell_angle_beta  102.897                                                       
_cell_angle_gamma  90.000                                                       
                                                                                
_shelx_F_squared_multiplier     1.000                                           
                                                                                
loop_                                                                           
 _refln_index_h                                                                 
 _refln_index_k                                                                 
 _refln_index_l                                                                 
 _refln_F_squared_calc                                                          
 _refln_F_squared_meas                                                          
 _refln_F_squared_sigma                                                         
 _refln_observed_status                                                         
   2   0   0       3541.96       3524.14        58.11 o                         
   4   0   0       6018.47       5786.28       152.66 o                         
   6   0   0       3670.70       3700.64       183.86 o                         
   1   1   0         21.27         22.71         1.57 o                         
   2   1   0      22466.04      20602.34       300.30 o                         
   3   1   0       1555.22       1629.40        23.90 o                         
   4   1   0       3836.13       3793.94        71.35 o                         
   5   1   0        257.84        260.54        11.34 o                         
   6   1   0        765.11        747.95        36.18 o                         
   7   1   0        133.72        174.27        30.74 o                         
   1   2   0      13702.48      12907.51       108.77 o                         
   2   2   0       2236.50       2214.07        24.84 o                         
   3   2   0        297.29        328.84         8.09 o                         
   4   2   0       5323.35       5235.98        96.60 o                         
   5   2   0       2604.15       2617.53        60.71 o                         
   6   2   0       2044.72       2044.96        67.38 o                         
   7   2   0          0.91         -6.20        10.09 o                         
   1   3   0       9616.95       9460.07        95.28 o                         
   2   3   0      10821.14      10616.40       200.90 o                         
   3   3   0       5796.85       5575.78        84.36 o                         
   4   3   0       1742.71       1667.66        31.30 o                         
   5   3   0        435.97        450.97        17.12 o                         
   6   3   0        595.18        584.88        27.51 o                         
   7   3   0       1699.98       1624.73        84.58 o                         
   0   4   0      12409.31      11709.41       310.39 o                         
   1   4   0      11804.26      11404.30       134.45 o                         
   2   4   0        659.32        652.60         8.47 o                         
   3   4   0       3945.64       4138.87        62.65 o                         
   4   4   0        848.89        806.45        16.96 o                         
   5   4   0       5516.39       5533.88       149.91 o                         
   6   4   0        745.72        748.75        36.04 o                         
   7   4   0        349.82        351.94        31.70 o                         
   1   5   0       6973.96       7117.37       134.73 o                         
   2   5   0       5036.32       5092.70        76.70 o                         
   3   5   0      16256.91      15974.63       348.83 o                         
   4   5   0        252.53        257.29         7.82 o                         
   5   5   0        474.09        438.03        18.24 o                         
   6   5   0          6.46         16.62         8.97 o                         
   7   5   0       1911.82       1926.87       100.28 o                         
   0   6   0       1228.32       1354.97        32.65 o                         
   1   6   0       8908.33       9035.59       132.92 o                         
   2   6   0          4.97          2.00         1.81 o                         
   3   6   0        921.47        845.67        19.47 o                         
   4   6   0         93.18         86.16         7.02 o                         
   5   6   0       5691.82       5759.38       161.36 o                         
   6   6   0         48.36         44.67        11.32 o                         
   7   6   0        385.41        415.77        36.68 o                         
   1   7   0       7706.41       8112.61       132.04 o                         
   2   7   0        370.79        378.24         8.78 o                         
   3   7   0       8727.15       8513.94       145.09 o                         
   4   7   0        128.07        144.59        11.72 o                         
   5   7   0        434.16        412.95        26.04 o                         
   6   7   0        125.26        128.56        15.44 o                         
   7   7   0       2103.43       2121.90       124.51 o                         
   0   8   0       5257.48       5408.04       138.67 o                         
   1   8   0      14114.35      14291.63       279.58 o                         
   2   8   0        231.88        206.27         5.62 o                         
   3   8   0        182.17        185.11         7.78 o                         
   4   8   0        914.44        935.54        25.84 o                         
   5   8   0       5022.83       5058.59       176.94 o                         
   6   8   0        658.45        690.96        48.84 o                         
   7   8   0        144.67        136.97        22.45 o                         
   1   9   0       2315.46       2325.40        44.53 o                         
   2   9   0       2566.78       2512.56        42.48 o                         
   3   9   0       5035.50       4938.59        86.54 o                         
   4   9   0        851.43        841.21        32.76 o                         
   5   9   0         83.84        125.55        14.12 o                         
   6   9   0        186.55        186.52        19.33 o                         
   0  10   0      22935.52      24908.49       874.88 o                         
   1  10   0       2452.91       2421.31       113.86 o                         
   2  10   0        144.21        127.30        10.49 o                         
   3  10   0        200.71        186.48         8.39 o                         
   4  10   0       1697.07       1726.65        61.72 o                         
   5  10   0       1775.89       1877.06        74.32 o                         
   6  10   0       1851.67       1776.79        82.73 o                         
   1  11   0        608.75        677.02        41.29 o                         
   2  11   0       5170.63       5238.84       107.03 o                         
   3  11   0        749.26        728.83        17.58 o                         
   4  11   0       1543.95       1539.05        60.95 o                         
   5  11   0         27.68         27.24        10.14 o                         
   6  11   0        738.04        769.60        49.06 o                         
   0  12   0       9839.63      11946.76       614.98 o                         
   1  12   0        365.49        352.00        27.15 o                         
   2  12   0        612.51        594.38        19.62 o                         
   3  12   0        246.40        226.25        12.68 o                         
   4  12   0       5281.81       5316.12       200.62 o                         
   5  12   0         94.20        108.25        15.25 o                         
   6  12   0       2105.81       2153.83       114.13 o                         
   1  13   0         90.69        104.97         9.30 o                         
   2  13   0       9578.42       9230.47       274.17 o                         
   3  13   0        235.40        240.09        10.52 o                         
   4  13   0       2317.40       2277.30        92.76 o                         
   5  13   0         97.54        100.72        15.50 o                         
   6  13   0        472.44        391.62        34.72 o                         
   0  14   0       7588.67       9323.19       509.85 o                         
   1  14   0        850.64        933.36        38.71 o                         
   2  14   0        192.64        181.21        11.87 o                         
   3  14   0        831.85        802.27        29.71 o                         
   4  14   0       1534.68       1536.47        93.76 o                         
   5  14   0        255.52        293.36        27.34 o                         
   1  15   0       1403.45       1438.20        42.52 o                         
   2  15   0       5858.04       5253.28       278.19 o                         
   3  15   0       3291.66       3249.94       124.61 o                         
   4  15   0        558.91        549.79        46.08 o                         
   5  15   0         77.59         98.52        23.99 o                         
   0  16   0       1420.32       1597.17        65.76 o                         
   1  16   0       2339.26       2458.19        68.80 o                         
   2  16   0         10.90         12.22         6.96 o                         
   3  16   0        326.93        355.31        41.28 o                         
   4  16   0        726.51        779.07        46.28 o                         
   5  16   0       1804.24       1767.18       101.76 o                         
   1  17   0       2517.75       2552.08        72.55 o                         
   2  17   0        853.28        788.00        54.32 o                         
   3  17   0       1851.85       1924.33       119.00 o                         
   4  17   0        154.20        190.09        34.40 o                         
   5  17   0          1.00         23.74        14.85 o                         
   0  18   0          1.38         -2.68        10.31 o                         
   1  18   0       2669.85       2800.02        82.40 o                         
   2  18   0          2.03          3.73         8.07 o                         
   3  18   0        175.78        211.40        25.04 o                         
   4  18   0         67.07        100.61        39.99 o                         
   1  19   0       1390.32       1368.93        55.65 o                         
   2  19   0         61.54         77.82        14.48 o                         
   3  19   0       1489.36       1478.48        86.62 o                         
   4  19   0         72.62         64.01        20.28 o                         
   0  20   0       1130.76       1317.22        93.15 o                         
   1  20   0       1760.25       1768.08        64.16 o                         
   2  20   0         78.96         97.51        17.41 o                         
   3  20   0        165.58        162.24        24.83 o                         
   1  21   0        392.22        393.15        30.22 o                         
   2  21   0        221.62        186.00        38.59 o                         
   3  21   0        838.48        793.15       154.14 o                         
   0  22   0        693.98        711.78        66.79 o                         
   1  22   0        262.39        264.89        27.80 o                         
   2  22   0        176.92        157.66        33.07 o                         
  -7   0   1       2222.04       2223.80       135.15 o                         
  -5   0   1       3025.19       2995.68        98.93 o                         
  -3   0   1       1409.01       1373.72        29.68 o                         
  -1   0   1         96.23        189.39         9.14 o                         
   1   0   1      11528.12      11082.42       167.25 o                         
   3   0   1      15382.51      15627.40       409.15 o                         
   5   0   1       5451.92       5525.35       183.98 o                         
   7   0   1        110.52         90.46        30.64 o                         
  -7   1   1       1272.83       1254.56        58.34 o                         
  -6   1   1        312.22        355.08        19.98 o                         
  -5   1   1       2561.08       2418.01        55.86 o                         
  -4   1   1       1210.43       1164.62        23.63 o                         
  -3   1   1      14382.36      13943.82       244.05 o                         
  -2   1   1        331.44        335.89         5.61 o                         
  -1   1   1        473.07        499.65         4.02 o                         
   1   1   1      39687.50      35246.92       404.27 o                         
   2   1   1       1571.42       1593.52        19.65 o                         
   3   1   1       9706.24       9756.50       168.32 o                         
   4   1   1         24.69         27.59         3.97 o                         
   5   1   1       2090.76       2063.72        52.55 o                         
   6   1   1        569.19        552.70        25.44 o                         
   7   1   1       1995.93       2061.78       123.51 o                         
  -7   2   1       1994.38       2053.22       100.10 o                         
  -6   2   1        503.61        519.08        24.08 o                         
  -5   2   1       6285.79       6231.92       162.30 o                         
  -4   2   1         36.25         35.56         3.99 o                         
  -3   2   1        747.37        703.01        14.42 o                         
  -2   2   1       7040.71       7031.46       103.14 o                         
  -1   2   1      13798.37      13325.61       209.72 o                         
   1   2   1       8970.38       8744.08        79.88 o                         
   2   2   1         55.00         89.11         3.45 o                         
   3   2   1       5586.22       5503.11        87.58 o                         
   4   2   1       3071.87       3145.88        60.08 o                         
   5   2   1       5323.33       5229.62       122.28 o                         
   6   2   1       1093.44       1005.27        39.47 o                         
   7   2   1         77.34        108.58        27.35 o                         
  -7   3   1        674.61        671.63        45.87 o                         
  -6   3   1        119.50        131.59        18.86 o                         
  -5   3   1       1900.56       1887.62        51.13 o                         
  -4   3   1       5990.55       5932.65       112.11 o                         
  -3   3   1       6930.14       7077.98       107.47 o                         
  -2   3   1       8941.04       8842.78       138.09 o                         
  -1   3   1        128.36        132.03         4.22 o                         
   0   3   1         80.96         97.26         5.07 o                         
   1   3   1      22369.18      21170.05       320.22 o                         
   2   3   1      10283.94       9915.27       136.76 o                         
   3   3   1       7700.56       7692.13       127.06 o                         
   4   3   1        171.36        194.48         7.63 o                         
   5   3   1        730.79        686.89        20.59 o                         
   6   3   1        811.46        778.41        38.54 o                         
   7   3   1       1250.26       1248.65        73.53 o                         
  -7   4   1        803.16        805.36        47.86 o                         
  -6   4   1       3728.36       3777.56       121.10 o                         
  -5   4   1       1777.78       1788.44        50.69 o                         
  -4   4   1         98.06        101.70         9.39 o                         
  -3   4   1        323.90        318.92        21.67 o                         
  -2   4   1       5699.62       5216.83        93.31 o                         
  -1   4   1       5561.48       5665.05        67.29 o                         
   0   4   1      21589.96      20241.92       295.95 o                         
   1   4   1         75.88         81.63         3.31 o                         
   2   4   1        259.37        227.93         7.62 o                         
   3   4   1       5822.47       6077.93        98.74 o                         
   4   4   1       6169.17       6045.65       119.33 o                         
   5   4   1       1842.09       1813.71        44.98 o                         
   6   4   1        990.73       1041.29        45.97 o                         
   7   4   1         61.96         45.89        15.50 o                         
  -7   5   1        116.55        118.61        19.70 o                         
  -6   5   1         92.80        132.22        20.11 o                         
  -5   5   1        266.15        283.40        13.39 o                         
  -4   5   1       8950.61       9014.55       219.45 o                         
  -3   5   1          8.53         13.99         3.31 o                         
  -2   5   1       5985.46       5934.34        97.33 o                         
  -1   5   1        111.76        120.28         3.55 o                         
   0   5   1      12875.73      12051.58       383.64 o                         
   1   5   1       2113.16       2195.51        23.30 o                         
   2   5   1      17539.73      17293.69       374.06 o                         
   3   5   1        687.35        680.50        12.55 o                         
   4   5   1         10.09         31.65        10.23 o                         
   5   5   1        236.59        213.12        13.33 o                         
   6   5   1       2477.83       2530.51       101.56 o                         
   7   5   1        221.74        183.11        24.83 o                         
  -7   6   1         17.88         26.06        12.42 o                         
  -6   6   1       5162.23       5079.50       194.53 o                         
  -5   6   1          0.06         -0.79         5.44 o                         
  -4   6   1        852.76        895.90        27.83 o                         
  -3   6   1        167.41        169.02         6.13 o                         
  -2   6   1      17566.44      17270.02       274.48 o                         
  -1   6   1         80.50        105.17         5.13 o                         
   0   6   1      26776.09      23661.66       663.78 o                         
   1   6   1        137.53        161.73         8.70 o                         
   2   6   1       1628.94       1698.31        28.01 o                         
   3   6   1        751.80        809.28        14.61 o                         
   4   6   1      11952.15      11720.81       250.59 o                         
   5   6   1         90.91        101.60        11.41 o                         
   6   6   1       1184.82       1184.69        54.73 o                         
   7   6   1         20.64         23.20        13.99 o                         
  -7   7   1          0.77         -7.18        12.40 o                         
  -6   7   1         98.59         99.94        14.28 o                         
  -5   7   1        252.39        219.02        13.60 o                         
  -4   7   1      11524.93      11591.21       309.62 o                         
  -3   7   1        308.79        298.87         9.14 o                         
  -2   7   1       6314.07       6293.71        94.84 o                         
  -1   7   1          5.55         15.69         2.85 o                         
   0   7   1       6972.36       7236.71       254.04 o                         
   1   7   1       1397.25       1509.74        36.92 o                         
   2   7   1      18658.40      18292.87       306.43 o                         
   3   7   1        267.33        239.47         7.18 o                         
   4   7   1          3.89         -0.79         8.08 o                         
   5   7   1          3.23          8.73         7.32 o                         
   6   7   1       2445.18       2569.61       119.61 o                         
   7   7   1         30.92         36.70        15.16 o                         
  -7   8   1        334.35        331.53        30.87 o                         
  -6   8   1       2257.31       2292.19        93.46 o                         
  -5   8   1       1095.14       1044.46        37.26 o                         
  -4   8   1        562.19        568.91        25.39 o                         
  -3   8   1        309.98        279.71         8.27 o                         
  -2   8   1      12061.26      12322.77       220.98 o                         
  -1   8   1       1840.81       1904.58        40.63 o                         
   0   8   1       6133.38       6381.76       148.00 o                         
   1   8   1       1128.56       1179.90        19.85 o                         
   2   8   1        919.17        894.37        14.61 o                         
   3   8   1        803.43        765.85        18.45 o                         
   4   8   1       6092.16       6175.99       150.14 o                         
   5   8   1        401.03        387.50        22.90 o                         
   6   8   1       1039.80       1029.37        54.47 o                         
  -7   9   1        260.42        256.34        61.59 o                         
  -6   9   1         41.89         32.00        11.10 o                         
  -5   9   1       1368.36       1403.67        55.57 o                         
  -4   9   1       5533.79       5527.07       139.43 o                         
  -3   9   1       7117.89       7145.94       126.78 o                         
  -2   9   1       2656.32       2796.12        50.89 o                         
  -1   9   1          7.70          5.38         4.06 o                         
   0   9   1       3725.56       4326.06       132.71 o                         
   1   9   1      13471.21      14125.73       400.69 o                         
   2   9   1       7253.96       7288.19       157.00 o                         
   3   9   1       1932.25       1877.18        42.15 o                         
   4   9   1          4.55          1.91         7.59 o                         
   5   9   1       1003.63        975.42        44.38 o                         
   6   9   1       1388.65       1359.88        67.01 o                         
  -6  10   1       1258.96       1343.55        65.36 o                         
  -5  10   1       1796.11       1840.88        74.20 o                         
  -4  10   1        601.10        548.33        18.28 o                         
  -3  10   1       1542.06       1543.45        29.19 o                         
  -2  10   1       1967.79       2106.60        41.79 o                         
  -1  10   1       6298.04       5900.02       252.31 o                         
   0  10   1       5047.85       5764.39       152.46 o                         
   1  10   1       4373.50       4916.65       180.16 o                         
   2  10   1        203.13        201.42        13.33 o                         
   3  10   1       4966.89       4901.57       114.89 o                         
   4  10   1       1185.22       1163.72        44.93 o                         
   5  10   1       1473.27       1465.45        62.07 o                         
   6  10   1        158.16        167.63        20.79 o                         
  -6  11   1         12.01         22.50        11.20 o                         
  -5  11   1       2057.77       2136.02        88.30 o                         
  -4  11   1        317.90        346.96        27.03 o                         
  -3  11   1      11336.26      11720.66       258.82 o                         
  -2  11   1        700.52        653.20        17.26 o                         
  -1  11   1        367.87        389.85        24.29 o                         
   0  11   1        809.93        854.15        23.95 o                         
   1  11   1       9960.80       9642.43       390.48 o                         
   2  11   1       1769.04       1801.23        35.29 o                         
   3  11   1       2973.46       2876.69        72.33 o                         
   4  11   1        406.84        401.02        23.84 o                         
   5  11   1       1114.63       1087.38        60.02 o                         
   6  11   1         47.83         44.12        14.34 o                         
  -6  12   1         28.32         44.34        14.34 o                         
  -5  12   1       2942.65       3068.69       128.21 o                         
  -4  12   1        489.13        454.51        20.95 o                         
  -3  12   1        965.46        977.97        23.24 o                         
  -2  12   1          0.79         12.05         4.32 o                         
  -1  12   1       8817.46       8283.05       342.65 o                         
   0  12   1          0.91          8.48         4.80 o                         
   1  12   1       2758.60       2818.55       105.88 o                         
   2  12   1        500.97        531.46        20.02 o                         
   3  12   1       1556.89       1529.92        44.70 o                         
   4  12   1          9.84         17.43         8.56 o                         
   5  12   1       2424.64       2370.12       107.48 o                         
   6  12   1          1.14         16.91        11.23 o                         
  -6  13   1          0.92         56.12        30.61 o                         
  -5  13   1       1127.67       1120.57        61.28 o                         
  -4  13   1        493.99        538.43        31.48 o                         
  -3  13   1       3745.34       3842.34       102.58 o                         
  -2  13   1        931.59        901.67        30.66 o                         
  -1  13   1         43.90        118.10        20.75 o                         
   0  13   1         19.63         21.94         5.27 o                         
   1  13   1       7028.64       6904.40       250.36 o                         
   2  13   1       1021.36       1005.04        33.01 o                         
   3  13   1       3582.90       3541.61        99.95 o                         
   4  13   1        408.20        390.96        26.19 o                         
   5  13   1        471.92        437.36        34.62 o                         
   6  13   1         23.74         14.82        12.98 o                         
  -6  14   1        407.39        418.84        37.11 o                         
  -5  14   1       1549.48       1599.99        84.10 o                         
  -4  14   1        138.06        136.70        16.69 o                         
  -3  14   1        346.99        305.08        31.42 o                         
  -2  14   1        157.46        143.61        12.16 o                         
  -1  14   1       7864.79       8080.58       289.84 o                         
   0  14   1       1500.12       1763.04        51.18 o                         
   1  14   1       1987.13       2051.10        58.07 o                         
   2  14   1          6.99          4.11         6.84 o                         
   3  14   1       4461.98       4448.62       135.45 o                         
   4  14   1        932.84        911.02        45.30 o                         
   5  14   1       1537.61       1551.55        81.60 o                         
  -5  15   1        857.66        900.04        52.57 o                         
  -4  15   1        694.17        728.18        40.85 o                         
  -3  15   1       1813.69       1726.42        69.24 o                         
  -2  15   1        191.12        188.00        17.81 o                         
  -1  15   1        544.67        632.70        25.07 o                         
   0  15   1        566.45        669.49        24.51 o                         
   1  15   1       1834.09       1992.28        60.43 o                         
   2  15   1       2081.56       1976.50       113.37 o                         
   3  15   1       1239.88       1274.87        64.46 o                         
   4  15   1         41.04         25.56        11.20 o                         
   5  15   1        254.46        242.54        27.78 o                         
  -5  16   1        502.28        528.37        39.18 o                         
  -4  16   1        194.80        203.45        22.07 o                         
  -3  16   1        378.40        332.09        29.51 o                         
  -2  16   1       1799.86       1863.68        66.98 o                         
  -1  16   1       2972.62       3015.91        82.12 o                         
   0  16   1       2644.55       3207.72        91.32 o                         
   1  16   1       1125.17       1170.81        37.58 o                         
   2  16   1          0.52         -7.47         7.91 o                         
   3  16   1        757.49        769.99        59.70 o                         
   4  16   1       1681.35       1777.70        91.37 o                         
   5  16   1        339.75        387.11        35.70 o                         
  -5  17   1        148.85        131.54        22.52 o                         
  -4  17   1       2736.06       2607.34       118.40 o                         
  -3  17   1        681.98        630.72        39.42 o                         
  -2  17   1       1350.99       1363.17        61.99 o                         
  -1  17   1         34.66         55.43         9.11 o                         
   0  17   1        129.93        208.32        14.17 o                         
   1  17   1         10.85         14.99         6.87 o                         
   2  17   1       3932.84       3841.32       200.95 o                         
   3  17   1        135.62        130.33        18.33 o                         
   4  17   1         35.54         25.37        13.84 o                         
  -4  18   1        253.31        255.67        32.76 o                         
  -3  18   1        100.65        148.10        43.70 o                         
  -2  18   1       2071.50       2044.23        97.20 o                         
  -1  18   1        368.91        392.83        19.71 o                         
   0  18   1       4058.42       4289.69       128.40 o                         
   1  18   1          5.28         13.40         8.73 o                         
   2  18   1        100.15         89.35        16.00 o                         
   3  18   1         76.58         69.15        15.29 o                         
   4  18   1       2075.40       2113.60       112.67 o                         
  -4  19   1       2151.92       2151.73       139.19 o                         
  -3  19   1         22.75         33.30        15.14 o                         
  -2  19   1        955.15       1004.36        43.86 o                         
  -1  19   1         10.29          8.50         6.17 o                         
   0  19   1        628.91        744.54        29.37 o                         
   1  19   1          4.23          9.31         6.75 o                         
   2  19   1       3486.47       3417.17       133.75 o                         
   3  19   1          0.10         -5.09        10.97 o                         
   4  19   1          2.44          4.57        15.99 o                         
  -3  20   1         56.62         52.31        18.87 o                         
  -2  20   1       1035.53       1021.04        63.04 o                         
  -1  20   1         86.23        135.11        14.03 o                         
   0  20   1       1619.58       1698.80        64.95 o                         
   1  20   1         49.02         80.67        14.66 o                         
   2  20   1        114.56        113.87        18.59 o                         
   3  20   1        159.90        187.97        30.28 o                         
  -3  21   1        916.85        982.46        75.33 o                         
  -2  21   1        376.74        355.39        33.96 o                         
  -1  21   1          1.05         -4.28         7.43 o                         
   0  21   1        847.33        912.39        44.94 o                         
   1  21   1        930.44       1051.59        60.73 o                         
   2  21   1       1609.24       1529.94       101.25 o                         
   3  21   1        245.16        248.84        44.12 o                         
  -2  22   1        622.20        618.34        64.90 o                         
  -1  22   1       1192.34       1160.46        86.57 o                         
   0  22   1        732.06        698.84        51.26 o                         
   1  22   1         59.32         60.79        16.65 o                         
   2  22   1        165.38        158.18        34.63 o                         
   0  23   1         88.65         77.67        22.68 o                         
  -6   0   2       6390.73       6524.68       309.64 o                         
  -4   0   2        727.26        712.17        41.59 o                         
  -2   0   2      31504.51      28594.33       734.01 o                         
   0   0   2        739.75        871.94        12.12 o                         
   2   0   2      16766.91      16666.35       395.54 o                         
   4   0   2      11446.50      11379.40       352.67 o                         
   6   0   2        524.03        501.61        34.60 o                         
  -7   1   2         94.03        113.65        21.90 o                         
  -6   1   2       2217.59       2266.22        79.05 o                         
  -5   1   2        128.43        140.73        10.20 o                         
  -4   1   2      13559.71      12925.50       274.58 o                         
  -3   1   2        939.33        958.62        15.32 o                         
  -2   1   2       1204.22       1264.64        17.46 o                         
  -1   1   2        430.99        443.31         5.41 o                         
   0   1   2       5629.07       5882.96        42.78 o                         
   1   1   2       3275.04       3430.92        36.90 o                         
   2   1   2       7947.39       7772.88       117.31 o                         
   3   1   2         92.40         89.80         6.35 o                         
   4   1   2       1362.82       1410.44        32.23 o                         
   5   1   2        329.59        295.65        11.81 o                         
   6   1   2       5113.75       5116.58       168.02 o                         
   7   1   2        109.61         92.11        20.44 o                         
  -7   2   2        898.15        962.34        47.60 o                         
  -6   2   2       1884.56       1889.08        60.35 o                         
  -5   2   2        899.91        881.56        28.54 o                         
  -4   2   2        639.17        638.88        20.89 o                         
  -3   2   2       1743.15       1719.98        23.95 o                         
  -2   2   2      39771.05      33808.42       486.67 o                         
  -1   2   2       7414.32       7340.56        59.88 o                         
   0   2   2         84.55        106.87         8.86 o                         
   1   2   2       8245.13       8456.70       152.32 o                         
   2   2   2       6020.50       5848.14        83.94 o                         
   3   2   2       2605.67       2566.88        42.94 o                         
   4   2   2       8305.32       8439.40       180.45 o                         
   5   2   2         58.01         83.22         7.51 o                         
   6   2   2          4.67         47.82        25.65 o                         
   7   2   2        378.01        388.44        40.24 o                         
  -7   3   2        105.00        125.15        18.44 o                         
  -6   3   2        370.99        362.86        20.20 o                         
  -5   3   2       3141.54       3112.65        81.02 o                         
  -4   3   2       8933.30       8884.21       210.47 o                         
  -3   3   2       1229.70       1132.75        21.27 o                         
  -2   3   2        136.54        159.69         5.30 o                         
  -1   3   2       6428.17       6533.18        77.61 o                         
   0   3   2       8071.87       8275.55       101.81 o                         
   1   3   2      22637.56      21636.97       359.01 o                         
   2   3   2       4793.52       4684.71        75.67 o                         
   3   3   2       1609.24       1671.09        28.40 o                         
   4   3   2        598.54        577.51        15.71 o                         
   5   3   2       3270.83       3214.22        81.27 o                         
   6   3   2       2877.08       2887.29       109.58 o                         
   7   3   2        817.89        813.39        63.22 o                         
  -7   4   2       2168.55       2208.12       110.83 o                         
  -6   4   2       1208.88       1157.41        43.42 o                         
  -5   4   2       1366.89       1349.57        40.53 o                         
  -4   4   2         60.60         82.14         9.68 o                         
  -3   4   2      10818.73      10765.67       218.90 o                         
  -2   4   2       5473.87       5450.69        86.18 o                         
  -1   4   2      20923.41      20268.06       276.39 o                         
   0   4   2       5735.04       5958.06        70.26 o                         
   1   4   2        200.19        209.12        12.44 o                         
   2   4   2        375.19        327.98         7.85 o                         
   3   4   2      12454.02      12323.41       234.08 o                         
   4   4   2       1952.93       1956.40        41.39 o                         
   5   4   2        341.53        367.03        19.22 o                         
   6   4   2          0.39          4.13         9.62 o                         
   7   4   2        640.60        559.15        63.22 o                         
  -7   5   2          6.49          4.39        10.88 o                         
  -6   5   2        133.20        127.17        11.82 o                         
  -5   5   2       3809.28       3784.10       105.88 o                         
  -4   5   2       2358.11       2458.66        58.94 o                         
  -3   5   2       6259.67       6235.61       128.67 o                         
  -2   5   2        881.20        944.94        16.52 o                         
  -1   5   2       7988.12       8231.41       109.40 o                         
   0   5   2       1009.27       1054.41        27.58 o                         
   1   5   2      25984.93      24555.59       460.68 o                         
   2   5   2        988.84       1018.46        18.71 o                         
   3   5   2       1419.44       1510.60        26.27 o                         
   4   5   2        449.91        451.23        15.52 o                         
   5   5   2       5449.58       5433.09       152.54 o                         
   6   5   2        658.79        655.33        34.71 o                         
   7   5   2       1163.74       1227.76        95.06 o                         
  -7   6   2       2233.15       2295.78       115.72 o                         
  -6   6   2        114.62        131.92        12.10 o                         
  -5   6   2       1810.70       1867.82        56.27 o                         
  -4   6   2         25.57         38.49         7.12 o                         
  -3   6   2       6261.43       6037.42       122.09 o                         
  -2   6   2         73.78         93.75         8.83 o                         
  -1   6   2      17441.34      16820.12       274.21 o                         
   0   6   2         59.12         78.90         3.18 o                         
   1   6   2         94.27        138.53         7.83 o                         
   2   6   2        252.24        286.66        14.11 o                         
   3   6   2       9482.81       9264.54       205.47 o                         
   4   6   2        131.26        145.03         8.54 o                         
   5   6   2        955.80        947.44        39.71 o                         
   6   6   2         12.93         19.20        10.62 o                         
  -7   7   2          7.96         23.49        21.32 o                         
  -6   7   2         10.63         12.66         6.73 o                         
  -5   7   2       4020.30       4118.62       119.01 o                         
  -4   7   2        354.17        362.10        12.57 o                         
  -3   7   2       7780.49       7925.58       172.29 o                         
  -2   7   2         29.47         42.11         3.69 o                         
  -1   7   2       3351.48       3288.70        68.20 o                         
   0   7   2       1603.86       1764.21        49.27 o                         
   1   7   2      17768.81      17478.71       290.74 o                         
   2   7   2       1634.79       1706.66        33.00 o                         
   3   7   2        990.99        990.00        23.07 o                         
   4   7   2        112.19        112.88         7.63 o                         
   5   7   2       4715.59       4734.47       165.88 o                         
   6   7   2        116.72        145.63        21.09 o                         
  -7   8   2       1917.66       1840.59        96.89 o                         
  -6   8   2        297.25        292.87        24.28 o                         
  -5   8   2       1289.60       1229.81        41.92 o                         
  -4   8   2         28.14         49.51        11.24 o                         
  -3   8   2       3239.35       3252.97        69.92 o                         
  -2   8   2       5489.29       5732.96       102.97 o                         
  -1   8   2      17018.47      17119.52       536.59 o                         
   0   8   2         78.72         62.71         4.41 o                         
   1   8   2        830.66        837.59        16.52 o                         
   2   8   2       2002.83       2021.22        40.83 o                         
   3   8   2       9765.61       9737.79       235.43 o                         
   4   8   2       2511.22       2483.76        64.90 o                         
   5   8   2       1089.91       1088.98        48.17 o                         
   6   8   2          1.61          1.70        11.01 o                         
  -7   9   2         28.56         22.10        16.41 o                         
  -6   9   2        334.02        318.31        24.63 o                         
  -5   9   2       2122.64       2156.58        65.97 o                         
  -4   9   2       2420.20       2347.65        58.98 o                         
  -3   9   2       4832.93       4988.43       111.66 o                         
  -2   9   2        670.71        606.51        19.35 o                         
  -1   9   2       1281.92       1241.02        45.21 o                         
   0   9   2       1116.49        973.11        20.37 o                         
   1   9   2       6352.96       6187.56       185.03 o                         
   2   9   2       3271.67       3417.83        74.05 o                         
   3   9   2        602.62        598.57        19.13 o                         
   4   9   2        182.08        185.74        15.49 o                         
   5   9   2       2082.54       2114.21        81.94 o                         
   6   9   2       1119.95       1102.66        59.21 o                         
  -6  10   2       1711.52       1684.32        75.35 o                         
  -5  10   2         10.68          6.96        12.49 o                         
  -4  10   2         87.03         94.39         8.50 o                         
  -3  10   2       2477.28       2571.22        59.92 o                         
  -2  10   2       8922.78       9252.34       193.64 o                         
  -1  10   2       3930.11       4116.81        99.11 o                         
   0  10   2       1022.86        982.04        32.59 o                         
   1  10   2         50.35         56.76         5.49 o                         
   2  10   2       4598.35       4679.53       113.90 o                         
   3  10   2       4654.46       4689.41       116.91 o                         
   4  10   2       5290.78       5228.59       143.23 o                         
   5  10   2        219.71        254.54        28.69 o                         
   6  10   2         15.10         30.85        13.28 o                         
  -6  11   2        574.98        586.89        38.42 o                         
  -5  11   2        608.28        588.05        32.40 o                         
  -4  11   2       4445.48       4397.54       117.23 o                         
  -3  11   2        148.40        153.37        18.23 o                         
  -2  11   2         30.15         20.75         6.84 o                         
  -1  11   2         60.04         85.86        10.40 o                         
   0  11   2       8989.54       9333.28       217.46 o                         
   1  11   2       2958.01       2973.30       131.91 o                         
   2  11   2       6924.60       7073.79       269.40 o                         
   3  11   2        239.66        241.20        13.67 o                         
   4  11   2         99.89        125.33        13.09 o                         
   5  11   2        302.28        297.73        22.70 o                         
   6  11   2       2201.64       2209.60       107.20 o                         
  -6  12   2       1251.58       1326.98        68.30 o                         
  -5  12   2         77.92         70.33        13.62 o                         
  -4  12   2        147.51        160.74        14.32 o                         
  -3  12   2          0.13          1.87         5.17 o                         
  -2  12   2      17199.63      17195.55       462.79 o                         
  -1  12   2          5.05         15.11         5.23 o                         
   0  12   2       1158.87       1151.64        30.79 o                         
   1  12   2         76.62         96.91        11.85 o                         
   2  12   2       4612.81       4640.81       121.72 o                         
   3  12   2        102.23        110.28        14.40 o                         
   4  12   2       5640.27       5834.88       220.73 o                         
   5  12   2          2.42          1.82         9.01 o                         
   6  12   2          2.19         -2.91        12.74 o                         
  -6  13   2        263.26        290.43        35.20 o                         
  -5  13   2         61.11         79.90        14.28 o                         
  -4  13   2       5384.06       5755.91       178.98 o                         
  -3  13   2        354.34        344.03        16.25 o                         
  -2  13   2         62.25        124.92        22.20 o                         
  -1  13   2         81.48        100.85         7.63 o                         
   0  13   2       7955.51       8680.93       222.73 o                         
   1  13   2        276.44        268.04        21.35 o                         
   2  13   2       3768.50       3841.44       105.99 o                         
   3  13   2        796.59        746.57        26.63 o                         
   4  13   2        905.38        923.97        45.19 o                         
   5  13   2         15.93          8.72        12.46 o                         
  -6  14   2       1250.52       1208.73        68.28 o                         
  -5  14   2        386.45        428.92        31.72 o                         
  -4  14   2        277.70        253.17        16.21 o                         
  -3  14   2       1134.35       1158.80        42.77 o                         
  -2  14   2       2999.72       2776.65       113.83 o                         
  -1  14   2        647.20        653.76        25.96 o                         
   0  14   2        888.06       1009.77        32.06 o                         
   1  14   2          7.37         17.54         8.86 o                         
   2  14   2       1216.98       1214.09        60.06 o                         
   3  14   2        612.55        630.57        39.43 o                         
   4  14   2       1907.66       1887.93        83.71 o                         
   5  14   2          0.71         -1.05         9.32 o                         
  -5  15   2        514.36        523.95        43.00 o                         
  -4  15   2       2096.79       2142.68        90.23 o                         
  -3  15   2       1089.84       1084.10        56.57 o                         
  -2  15   2        117.55        120.81        11.27 o                         
  -1  15   2       1465.68       1545.74        48.23 o                         
   0  15   2       5572.80       6309.32       172.96 o                         
   1  15   2       1627.46       1764.45        71.68 o                         
   2  15   2       2063.48       2044.85        73.05 o                         
   3  15   2        167.39        170.97        16.87 o                         
   4  15   2        638.90        653.65        39.89 o                         
   5  15   2        949.80        874.77        57.77 o                         
  -5  16   2        307.24        314.71        31.03 o                         
  -4  16   2         63.83         73.41        14.45 o                         
  -3  16   2       2257.76       2134.27        79.62 o                         
  -2  16   2       1946.55       1911.43        65.43 o                         
  -1  16   2       2337.65       2634.20        77.26 o                         
   0  16   2        195.93        287.37        18.96 o                         
   1  16   2        150.58        161.66        13.78 o                         
   2  16   2        447.71        410.54        40.41 o                         
   3  16   2       1721.45       1730.48        84.27 o                         
   4  16   2       1798.68       1736.66       107.75 o                         
   5  16   2        502.83        496.66        50.41 o                         
  -5  17   2       1489.22       1462.84       100.96 o                         
  -4  17   2        541.46        532.61        39.32 o                         
  -3  17   2       1274.73       1184.73        60.68 o                         
  -2  17   2          0.29         -7.22         7.22 o                         
  -1  17   2       2288.65       2465.58        76.85 o                         
   0  17   2       1797.25       1864.21        56.57 o                         
   1  17   2       3344.15       3684.94       111.13 o                         
   2  17   2        377.04        313.58        26.54 o                         
   3  17   2        174.54        158.39        21.34 o                         
   4  17   2         10.16          8.76        11.59 o                         
  -4  18   2          8.35         25.17        18.01 o                         
  -3  18   2       1558.20       1487.70        89.70 o                         
  -2  18   2          7.10         14.93         7.25 o                         
  -1  18   2       2075.38       2251.90        66.46 o                         
   0  18   2         60.27         76.45         9.59 o                         
   1  18   2        159.04        184.16        16.76 o                         
   2  18   2          1.49         -7.82         8.98 o                         
   3  18   2       2722.03       2891.45       176.87 o                         
   4  18   2          5.48        -14.91        19.30 o                         
  -4  19   2         86.45         57.47        21.02 o                         
  -3  19   2       1454.93       1436.46        98.22 o                         
  -2  19   2        110.48        125.24        15.52 o                         
  -1  19   2        697.68        714.00        34.16 o                         
   0  19   2         50.19         57.16        12.87 o                         
   1  19   2       2388.74       2485.51       108.62 o                         
   2  19   2          0.66          5.01        11.17 o                         
   3  19   2        249.76        287.70        50.41 o                         
  -3  20   2       1287.11       1313.73       100.91 o                         
  -2  20   2        455.50        510.27        34.00 o                         
  -1  20   2       2031.68       2071.88        79.19 o                         
   0  20   2         16.55         33.65        11.40 o                         
   1  20   2         10.48          4.80        10.03 o                         
   2  20   2        249.55        266.27        30.62 o                         
   3  20   2       2513.60       2629.65       173.61 o                         
  -3  21   2        654.20        623.87        52.52 o                         
  -2  21   2         27.28          5.82        12.68 o                         
  -1  21   2        209.68        185.93        17.14 o                         
   0  21   2        362.76        423.21        33.46 o                         
   1  21   2       1668.82       1755.21        84.32 o                         
   2  21   2        257.22        376.81        52.44 o                         
  -2  22   2       1098.73       1046.65        80.80 o                         
  -1  22   2        443.86        402.78        25.51 o                         
   0  22   2        277.73        288.86        26.25 o                         
   1  22   2          5.49         -3.47        11.10 o                         
  -7   0   3       2003.95       2063.79       126.83 o                         
  -5   0   3        290.42        252.98        23.55 o                         
  -3   0   3      16678.98      16589.05       550.38 o                         
  -1   0   3      19131.70      18631.25       328.45 o                         
   1   0   3       1036.99        950.82        25.98 o                         
   3   0   3      11595.15      11022.33       605.00 o                         
   5   0   3        158.79        171.16        28.55 o                         
   7   0   3       2294.93       2341.42       204.76 o                         
  -7   1   3        390.00        396.07        27.04 o                         
  -6   1   3        552.30        533.93        25.42 o                         
  -5   1   3       7500.73       7445.84       191.68 o                         
  -4   1   3       1828.51       1822.79        31.22 o                         
  -3   1   3        456.66        475.62         9.62 o                         
  -2   1   3        176.21        177.49         3.54 o                         
  -1   1   3      50373.64      45977.42       687.33 o                         
   0   1   3      20628.67      19502.73       360.01 o                         
   1   1   3      22329.87      22114.40       341.58 o                         
   2   1   3        189.08        177.44         6.80 o                         
   3   1   3       2043.77       1958.40        61.58 o                         
   4   1   3         20.98         28.88         5.30 o                         
   5   1   3       4699.21       4679.58       123.61 o                         
   6   1   3        144.29        130.12        12.79 o                         
   7   1   3        203.64        241.07        27.35 o                         
  -7   2   3       1408.06       1508.44        71.30 o                         
  -6   2   3         73.06         84.57        10.59 o                         
  -5   2   3         87.05        104.40         8.35 o                         
  -4   2   3        636.67        630.96        17.38 o                         
  -3   2   3      11330.33      10675.25       204.09 o                         
  -2   2   3       3542.77       3562.48        39.27 o                         
  -1   2   3      18846.33      18612.61       229.10 o                         
   0   2   3        771.53        810.82         8.41 o                         
   1   2   3      17361.33      16997.97       285.44 o                         
   2   2   3       6537.83       6573.82       103.21 o                         
   3   2   3       6564.20       6182.60       164.47 o                         
   4   2   3       1830.14       1762.91        40.52 o                         
   5   2   3         53.95         59.87         9.55 o                         
   6   2   3        221.19        205.21        30.01 o                         
   7   2   3       2093.60       2000.48       182.71 o                         
  -7   3   3        363.34        364.93        25.89 o                         
  -6   3   3       2440.39       2442.80        75.64 o                         
  -5   3   3       1710.93       1666.83        45.18 o                         
  -4   3   3       4112.94       4190.90        93.60 o                         
  -3   3   3       1299.09       1325.47        24.76 o                         
  -2   3   3       1519.04       1557.54        34.13 o                         
  -1   3   3      28869.32      27515.06       371.31 o                         
   0   3   3      11777.43      11481.52       119.29 o                         
   1   3   3       4273.63       4094.79        41.15 o                         
   2   3   3        153.76        139.15         7.01 o                         
   3   3   3       1079.29       1041.01        21.47 o                         
   4   3   3       2892.80       2894.26        64.15 o                         
   5   3   3       2963.67       3080.86        89.71 o                         
   6   3   3        944.80        940.09        46.67 o                         
  -7   4   3        371.85        395.26        30.30 o                         
  -6   4   3        255.89        259.51        24.93 o                         
  -5   4   3        304.47        304.88        15.07 o                         
  -4   4   3       3396.97       3313.77        84.62 o                         
  -3   4   3       6886.90       6994.06       135.82 o                         
  -2   4   3       9945.72       9528.45       160.87 o                         
  -1   4   3       5197.01       5456.25        73.16 o                         
   0   4   3        871.95        925.15        31.98 o                         
   1   4   3       3995.94       4049.13        60.53 o                         
   2   4   3      12488.92      12280.55       176.10 o                         
   3   4   3       2137.76       1877.03        52.38 o                         
   4   4   3       4557.69       4519.67       112.67 o                         
   5   4   3         24.99         30.49         6.59 o                         
   6   4   3       1440.53       1389.53        69.81 o                         
  -7   5   3         61.74         69.70        14.92 o                         
  -6   5   3       4686.99       4668.26       171.06 o                         
  -5   5   3        367.29        352.70        15.49 o                         
  -4   5   3       5026.08       4869.22       113.01 o                         
  -3   5   3         79.84         86.95         7.83 o                         
  -2   5   3       1251.83       1230.79        24.01 o                         
  -1   5   3       1098.41       1104.16        18.88 o                         
   0   5   3      21355.80      20326.78       269.64 o                         
   1   5   3        649.62        579.96        12.66 o                         
   2   5   3        486.23        442.28        12.58 o                         
   3   5   3          7.01         11.34         3.99 o                         
   4   5   3       3793.72       3757.41        97.05 o                         
   5   5   3         60.97         61.39         8.81 o                         
   6   5   3       2409.65       2408.81       100.75 o                         
  -7   6   3         10.06          6.57        10.32 o                         
  -6   6   3        308.32        297.32        18.99 o                         
  -5   6   3          3.49         -0.92         4.84 o                         
  -4   6   3       4701.92       4660.31       111.73 o                         
  -3   6   3         76.29         80.69         5.18 o                         
  -2   6   3      17697.28      18042.67       379.01 o                         
  -1   6   3        592.30        670.10        35.63 o                         
   0   6   3        538.97        574.59        12.89 o                         
   1   6   3        414.31        466.95        14.53 o                         
   2   6   3      14466.17      14391.29       317.17 o                         
   3   6   3         22.82         34.04         6.20 o                         
   4   6   3       3885.82       3944.00       104.58 o                         
   5   6   3          2.20         -4.88         5.82 o                         
   6   6   3       1575.22       1547.25        70.16 o                         
  -7   7   3         71.60         68.37        16.31 o                         
  -6   7   3       3817.71       3747.67       123.08 o                         
  -5   7   3         75.72         96.66        17.59 o                         
  -4   7   3       3745.63       3790.90        92.87 o                         
  -3   7   3         10.26          7.63         7.35 o                         
  -2   7   3       2303.88       2387.77        49.83 o                         
  -1   7   3        527.98        505.69        17.41 o                         
   0   7   3      18997.70      18273.70       298.42 o                         
   1   7   3        587.04        657.24        17.85 o                         
   2   7   3        452.40        430.22        16.04 o                         
   3   7   3        202.10        184.81        17.65 o                         
   4   7   3       3512.95       3422.70        89.54 o                         
   5   7   3        565.04        544.49        28.32 o                         
   6   7   3       1604.00       1572.16        78.40 o                         
  -7   8   3        471.18        475.08        41.00 o                         
  -6   8   3        240.80        236.55        16.47 o                         
  -5   8   3         67.76         61.22         9.62 o                         
  -4   8   3       2948.26       3045.80        78.65 o                         
  -3   8   3       1122.35       1136.59        27.66 o                         
  -2   8   3       5288.02       5294.99        93.79 o                         
  -1   8   3       1610.74       1739.01        68.77 o                         
   0   8   3         19.72         25.17         5.85 o                         
   1   8   3        542.99        486.81        11.09 o                         
   2   8   3       8879.07       8946.92       198.59 o                         
   3   8   3        788.48        737.37        26.89 o                         
   4   8   3       1797.11       1799.68        52.74 o                         
   5   8   3          0.03         10.22         8.68 o                         
   6   8   3        634.46        663.21        39.49 o                         
  -7   9   3        268.35        255.25        34.42 o                         
  -6   9   3       1810.80       1853.07        83.43 o                         
  -5   9   3       2770.26       2756.58        81.67 o                         
  -4   9   3       1646.70       1623.07        42.78 o                         
  -3   9   3          0.55          3.66         6.11 o                         
  -2   9   3       2036.20       2104.96        40.64 o                         
  -1   9   3       6581.02       6443.22       169.97 o                         
   0   9   3      11849.02      12080.50       427.04 o                         
   1   9   3       3236.65       3076.39        61.51 o                         
   2   9   3        441.40        421.59        13.86 o                         
   3   9   3        722.34        710.55        21.73 o                         
   4   9   3       1940.06       1967.22        55.84 o                         
   5   9   3       1860.81       1857.48        77.37 o                         
   6   9   3       1138.11       1203.31        65.58 o                         
  -6  10   3        398.71        318.35        24.25 o                         
  -5  10   3         56.21         75.67        10.06 o                         
  -4  10   3       1197.81       1234.80        38.30 o                         
  -3  10   3       3808.69       3980.16        95.58 o                         
  -2  10   3       2887.20       2906.94        61.99 o                         
  -1  10   3       2416.96       2445.97        87.39 o                         
   0  10   3         32.23         50.17         6.54 o                         
   1  10   3       2110.25       2097.52       106.00 o                         
   2  10   3       2922.84       2972.61        67.15 o                         
   3  10   3       5026.42       5302.12       139.11 o                         
   4  10   3       1129.49       1081.03        37.21 o                         
   5  10   3         48.02         37.96        11.27 o                         
   6  10   3        473.00        451.28        41.54 o                         
  -6  11   3        297.12        355.46        26.77 o                         
  -5  11   3       3222.42       3236.74       105.82 o                         
  -4  11   3        124.74        146.24        10.71 o                         
  -3  11   3        336.15        345.78        14.30 o                         
  -2  11   3        215.92        210.00        12.85 o                         
  -1  11   3      10298.60      10412.86       270.99 o                         
   0  11   3        694.21        661.77        16.89 o                         
   1  11   3       3429.55       3384.50       123.50 o                         
   2  11   3        895.92        920.57        27.68 o                         
   3  11   3       2100.31       2068.38        56.77 o                         
   4  11   3       1675.68       1647.54        51.11 o                         
   5  11   3       3235.74       3423.42       146.00 o                         
   6  11   3        476.23        448.27        38.79 o                         
  -6  12   3         51.05         57.27        14.82 o                         
  -5  12   3         99.98        105.09        11.90 o                         
  -4  12   3        465.21        503.77        22.55 o                         
  -3  12   3       3769.46       3769.94       102.54 o                         
  -2  12   3       1141.13       1128.84        37.65 o                         
  -1  12   3       3066.86       3110.97       101.32 o                         
   0  12   3        152.48        161.58        10.29 o                         
   1  12   3       5785.18       5751.74       194.67 o                         
   2  12   3          0.71         29.85        11.09 o                         
   3  12   3       3440.72       3413.88        95.56 o                         
   4  12   3          1.22         -7.57         8.81 o                         
   5  12   3         43.42         61.49        13.67 o                         
  -6  13   3         85.62         93.87        33.13 o                         
  -5  13   3       2923.74       3091.58       128.79 o                         
  -4  13   3        402.59        396.90        19.46 o                         
  -3  13   3       1481.66       1410.93        43.05 o                         
  -2  13   3        108.81        109.79         8.56 o                         
  -1  13   3       7214.76       7483.77       247.03 o                         
   0  13   3        235.84        264.02        17.46 o                         
   1  13   3       3864.00       3810.31       122.55 o                         
   2  13   3        162.70        164.11        10.19 o                         
   3  13   3        397.59        394.04        20.21 o                         
   4  13   3        211.33        215.28        19.70 o                         
   5  13   3       3243.40       3287.75       191.75 o                         
  -6  14   3          0.68         -5.39        15.08 o                         
  -5  14   3         54.13         59.66        13.12 o                         
  -4  14   3        208.78        208.17        14.27 o                         
  -3  14   3       7518.04       7534.27       227.85 o                         
  -2  14   3       1175.01       1173.41        35.46 o                         
  -1  14   3       3125.87       3319.78       206.94 o                         
   0  14   3         23.32         42.10         6.98 o                         
   1  14   3       3439.53       3442.20        87.13 o                         
   2  14   3        705.11        678.12        57.84 o                         
   3  14   3       4694.99       4604.53       146.01 o                         
   4  14   3        539.27        497.41        32.24 o                         
   5  14   3          1.51          1.70         9.41 o                         
  -5  15   3       1790.99       1789.93        86.38 o                         
  -4  15   3       1032.62       1020.00        43.74 o                         
  -3  15   3        304.32        283.34        17.94 o                         
  -2  15   3         16.78         27.90         9.42 o                         
  -1  15   3       1336.75       1423.31        79.79 o                         
   0  15   3       3236.47       3447.01        91.71 o                         
   1  15   3       2656.32       2594.95        72.13 o                         
   2  15   3          1.00          0.15         5.75 o                         
   3  15   3        170.94        170.18        14.60 o                         
   4  15   3        245.81        237.69        23.30 o                         
   5  15   3       1809.53       1944.25       123.03 o                         
  -5  16   3         26.23         34.94        17.41 o                         
  -4  16   3        383.92        338.88        29.17 o                         
  -3  16   3        961.50        940.52        41.34 o                         
  -2  16   3       4192.59       4000.66       212.43 o                         
  -1  16   3         53.87         71.07        11.40 o                         
   0  16   3        156.70        180.95        18.57 o                         
   1  16   3       2651.10       2459.29       101.46 o                         
   2  16   3       2749.45       2710.28       125.16 o                         
   3  16   3        845.09        788.58        37.97 o                         
   4  16   3        482.85        517.00        46.97 o                         
  -5  17   3        209.09        192.91        32.11 o                         
  -4  17   3       1086.70        938.27        71.73 o                         
  -3  17   3         99.52         96.47        14.77 o                         
  -2  17   3        264.23        251.43        23.19 o                         
  -1  17   3        300.83        303.50        19.09 o                         
   0  17   3       4534.45       5201.04       179.48 o                         
   1  17   3        300.58        304.09        25.14 o                         
   2  17   3        108.70        145.77        21.05 o                         
   3  17   3        116.72        164.09        19.68 o                         
   4  17   3       1236.48       1349.05       104.20 o                         
  -4  18   3        875.29        730.07        62.96 o                         
  -3  18   3         65.76         36.75        13.11 o                         
  -2  18   3       2844.97       2825.84       208.34 o                         
  -1  18   3          1.48          8.63         7.58 o                         
   0  18   3         31.15         43.69        11.51 o                         
   1  18   3        132.15        170.04        22.12 o                         
   2  18   3       3709.08       3546.46       306.98 o                         
   3  18   3         22.97         15.96        16.23 o                         
   4  18   3        635.22        765.17        67.93 o                         
  -4  19   3        758.89        660.42        61.35 o                         
  -3  19   3         67.98         49.82        17.11 o                         
  -2  19   3        517.43        502.19        33.85 o                         
  -1  19   3         54.04         82.64        13.84 o                         
   0  19   3       3524.41       3713.42       132.45 o                         
   1  19   3        108.74        140.63        20.19 o                         
   2  19   3        130.47        179.60        27.80 o                         
   3  19   3         29.10         16.04        18.74 o                         
  -3  20   3        110.89        155.13        27.53 o                         
  -2  20   3       1455.27       1387.75        72.48 o                         
  -1  20   3        142.77        162.68        16.59 o                         
   0  20   3         55.84         83.40        26.81 o                         
   1  20   3         73.28         59.21        15.16 o                         
   2  20   3        733.28        690.11        48.76 o                         
   3  20   3        255.71        276.37        42.24 o                         
  -3  21   3         28.80          7.89        16.21 o                         
  -2  21   3        167.18        155.93        22.47 o                         
  -1  21   3        810.05        888.60        48.23 o                         
   0  21   3        907.26        848.93        51.61 o                         
   1  21   3        608.70        570.51        43.63 o                         
   2  21   3         14.35         13.48        15.91 o                         
  -2  22   3        999.64        917.60        64.16 o                         
  -1  22   3        382.97        393.88        34.25 o                         
   0  22   3          5.39          3.52        12.09 o                         
   1  22   3        316.23        397.19        33.86 o                         
  -6   0   4          7.09         18.63        20.50 o                         
  -4   0   4      11483.33      11410.68       302.53 o                         
  -2   0   4       1468.65       1384.30        24.10 o                         
   0   0   4      22332.78      21554.99       901.98 o                         
   2   0   4      24115.89      24973.99       719.76 o                         
   4   0   4          1.31         44.37        38.03 o                         
   6   0   4       2642.11       2726.61       149.72 o                         
  -7   1   4         73.09         96.33        13.15 o                         
  -6   1   4       3910.47       3965.17       133.27 o                         
  -5   1   4        284.99        306.76        14.64 o                         
  -4   1   4        267.20        270.83        11.50 o                         
  -3   1   4        151.37        168.30         4.40 o                         
  -2   1   4       6533.02       6338.23        82.86 o                         
  -1   1   4       3620.09       3759.13        74.02 o                         
   0   1   4      23310.38      22659.48       362.44 o                         
   1   1   4         88.83         96.86         4.97 o                         
   2   1   4         72.72         92.79         7.75 o                         
   3   1   4        702.34        682.47        18.46 o                         
   4   1   4       9486.94       9401.79       234.53 o                         
   5   1   4        284.35        314.42        19.76 o                         
   6   1   4        631.45        592.34        31.73 o                         
  -7   2   4        304.91        315.94        22.50 o                         
  -6   2   4         42.31         53.12        15.34 o                         
  -5   2   4       1246.36       1244.27        33.91 o                         
  -4   2   4       5753.37       5790.97       145.19 o                         
  -3   2   4       3761.19       3737.66        50.14 o                         
  -2   2   4       1907.91       1911.19        24.99 o                         
  -1   2   4        103.21        103.74         3.25 o                         
   0   2   4       5876.14       5960.92       101.88 o                         
   1   2   4       4513.77       4494.12        59.73 o                         
   2   2   4      12954.12      13503.76       243.62 o                         
   3   2   4        262.77        250.20         9.84 o                         
   4   2   4         92.58        127.67         8.60 o                         
   5   2   4        215.16        237.20        22.77 o                         
   6   2   4       1415.45       1420.85        68.97 o                         
  -7   3   4        557.13        570.36        32.95 o                         
  -6   3   4       3717.99       3738.68       126.38 o                         
  -5   3   4       1877.25       1907.09        53.16 o                         
  -4   3   4        368.64        371.52        13.88 o                         
  -3   3   4        703.69        691.42        14.36 o                         
  -2   3   4        878.68        785.72        10.44 o                         
  -1   3   4       4877.07       4796.59        52.50 o                         
   0   3   4      12189.37      12501.42       205.99 o                         
   1   3   4       3023.36       3172.33        42.53 o                         
   2   3   4       3267.57       3425.02        67.85 o                         
   3   3   4       3726.35       3777.41        70.40 o                         
   4   3   4       4294.31       4317.55       115.02 o                         
   5   3   4       2426.60       2471.32        80.34 o                         
   6   3   4        195.91        190.19        20.33 o                         
  -7   4   4       1035.09        979.95        50.98 o                         
  -6   4   4          0.10          5.59         6.32 o                         
  -5   4   4       3010.78       3006.26        80.02 o                         
  -4   4   4       2413.43       2417.13        52.79 o                         
  -3   4   4      11819.10      11913.64       273.21 o                         
  -2   4   4        240.18        225.79         5.72 o                         
  -1   4   4          8.94         15.62         2.02 o                         
   0   4   4       2103.98       2208.20        73.24 o                         
   1   4   4      11842.74      11683.88       210.85 o                         
   2   4   4      11801.63      11873.65       251.29 o                         
   3   4   4       2182.40       2205.67        49.91 o                         
   4   4   4         67.13         77.90         8.23 o                         
   5   4   4        433.06        478.15        23.42 o                         
   6   4   4        854.22        831.55        44.53 o                         
  -7   5   4       1336.69       1307.06        65.35 o                         
  -6   5   4        546.15        526.31        24.25 o                         
  -5   5   4       4428.53       4382.38       120.03 o                         
  -4   5   4         35.24         39.61         5.21 o                         
  -3   5   4       2342.85       2405.85        48.77 o                         
  -2   5   4       3686.80       3981.68        64.50 o                         
  -1   5   4      12950.30      12066.77       341.09 o                         
   0   5   4       2406.31       2549.33        56.21 o                         
   1   5   4        630.93        617.06        12.16 o                         
   2   5   4        467.16        466.90        12.15 o                         
   3   5   4      10101.55       9961.68       241.69 o                         
   4   5   4       1904.08       1937.52        54.36 o                         
   5   5   4       4082.63       4164.41       129.54 o                         
   6   5   4         61.07         60.52        12.98 o                         
  -7   6   4        849.53        851.79        51.50 o                         
  -6   6   4          0.11          7.91         7.36 o                         
  -5   6   4       3875.84       3692.19       121.60 o                         
  -4   6   4          5.56         11.99         4.51 o                         
  -3   6   4      11096.04      11060.32       245.26 o                         
  -2   6   4        778.12        852.78        20.82 o                         
  -1   6   4          0.68          9.33         6.33 o                         
   0   6   4         49.89         64.61         9.82 o                         
   1   6   4      17684.88      17686.92       362.95 o                         
   2   6   4        143.24        152.03         7.19 o                         
   3   6   4       3035.12       3000.63        69.97 o                         
   4   6   4         41.21         49.24         7.63 o                         
   5   6   4        467.29        526.08        25.53 o                         
   6   6   4         27.84         21.21        11.67 o                         
  -7   7   4       1424.55       1405.59        74.84 o                         
  -6   7   4        576.95        530.16        25.38 o                         
  -5   7   4       3345.37       3328.87        93.08 o                         
  -4   7   4        183.46        183.86        12.77 o                         
  -3   7   4       2430.28       2517.92        70.29 o                         
  -2   7   4        124.23        141.48         4.53 o                         
  -1   7   4      19330.14      18023.10       408.63 o                         
   0   7   4       2737.78       2882.55        52.58 o                         
   1   7   4       2963.96       3023.21        62.13 o                         
   2   7   4         51.56         70.09         5.67 o                         
   3   7   4       7401.91       7559.09       194.88 o                         
   4   7   4         90.89        109.39        11.81 o                         
   5   7   4       3204.03       3218.27       105.81 o                         
   6   7   4          1.26          8.26        10.15 o                         
  -7   8   4        867.65        878.64        55.02 o                         
  -6   8   4         13.91         11.32         7.32 o                         
  -5   8   4       2343.24       2305.93        68.60 o                         
  -4   8   4       2423.83       2493.96        63.24 o                         
  -3   8   4      10433.60      10806.67       262.48 o                         
  -2   8   4       1002.27        980.40        25.71 o                         
  -1   8   4         72.16         97.57         5.33 o                         
   0   8   4       1818.76       1814.26        29.74 o                         
   1   8   4      14999.23      15064.89       464.31 o                         
   2   8   4       2460.91       2372.04        50.93 o                         
   3   8   4       2717.44       2695.68        68.14 o                         
   4   8   4          1.92          4.58         9.06 o                         
   5   8   4       1112.04       1169.79        53.66 o                         
   6   8   4        384.83        439.10        34.91 o                         
  -7   9   4        802.79        778.26        53.01 o                         
  -6   9   4       1335.06       1353.61        53.45 o                         
  -5   9   4       1511.67       1587.23        51.57 o                         
  -4   9   4         95.79        125.17        13.89 o                         
  -3   9   4        772.99        787.29        31.62 o                         
  -2   9   4       5143.84       4915.56        89.50 o                         
  -1   9   4      10050.47       9829.45       177.68 o                         
   0   9   4       6547.72       6406.23       163.87 o                         
   1   9   4        672.90        647.94        20.31 o                         
   2   9   4          1.25          2.73         7.12 o                         
   3   9   4       2490.63       2470.25        65.78 o                         
   4   9   4       2357.20       2371.99        70.11 o                         
   5   9   4       2019.57       1977.29        84.27 o                         
   6   9   4        127.11        112.37        17.58 o                         
  -6  10   4          6.98          7.08        10.21 o                         
  -5  10   4        370.23        366.88        22.40 o                         
  -4  10   4       6447.00       6846.24       200.53 o                         
  -3  10   4       2314.89       2420.83        61.53 o                         
  -2  10   4       1598.88       1576.21        61.33 o                         
  -1  10   4         93.75        118.08         8.22 o                         
   0  10   4       3972.28       3868.52       113.36 o                         
   1  10   4       1957.18       1912.91        46.59 o                         
   2  10   4       5374.79       5354.81       129.35 o                         
   3  10   4        427.81        414.52        16.21 o                         
   4  10   4        160.99        151.83        11.79 o                         
   5  10   4        278.22        279.93        29.61 o                         
   6  10   4       1490.62       1392.73        74.52 o                         
  -6  11   4       2814.49       2897.54       145.90 o                         
  -5  11   4       1368.88       1414.67        53.61 o                         
  -4  11   4        251.88        286.41        18.16 o                         
  -3  11   4        329.01        297.77        12.66 o                         
  -2  11   4       2975.52       2929.42       103.65 o                         
  -1  11   4        267.30        298.91        14.03 o                         
   0  11   4      10008.78       9756.53       284.34 o                         
   1  11   4         19.28         22.32         4.80 o                         
   2  11   4        115.19        108.77         8.45 o                         
   3  11   4         13.76         17.02         5.69 o                         
   4  11   4       3657.34       3619.97       133.87 o                         
   5  11   4         83.57        125.18        16.19 o                         
  -6  12   4         44.11         30.52        15.07 o                         
  -5  12   4         25.67         19.87         7.58 o                         
  -4  12   4       5439.72       5786.09       174.93 o                         
  -3  12   4        140.06        146.40         9.99 o                         
  -2  12   4       4049.49       3981.48       169.71 o                         
  -1  12   4        172.92        164.37        15.54 o                         
   0  12   4       2068.81       1921.94        64.27 o                         
   1  12   4        211.35        217.97        12.73 o                         
   2  12   4       7218.00       7330.98       244.31 o                         
   3  12   4        267.77        244.16        17.37 o                         
   4  12   4         84.92         89.47        11.47 o                         
   5  12   4         38.03         31.72        12.76 o                         
  -6  13   4       2146.65       2122.00       130.91 o                         
  -5  13   4         13.76          4.63         9.54 o                         
  -4  13   4         58.21         74.98        12.96 o                         
  -3  13   4          1.28          1.81         6.07 o                         
  -2  13   4       3495.89       3380.48        90.47 o                         
  -1  13   4         60.08         67.10         8.10 o                         
   0  13   4       6570.78       6448.83       182.63 o                         
   1  13   4        273.19        277.80        15.06 o                         
   2  13   4       1171.71       1168.35        39.52 o                         
   3  13   4        107.53        104.24        10.17 o                         
   4  13   4       2726.97       2663.78       109.00 o                         
   5  13   4        149.74        149.52        22.79 o                         
  -6  14   4         63.70         32.30        17.89 o                         
  -5  14   4        536.54        539.24        45.49 o                         
  -4  14   4       3087.87       3123.11       105.33 o                         
  -3  14   4        687.48        663.49        28.50 o                         
  -2  14   4        723.36        689.57        28.14 o                         
  -1  14   4         12.39         -0.88         6.47 o                         
   0  14   4        750.69        731.47        31.37 o                         
   1  14   4       1262.28       1251.70        55.44 o                         
   2  14   4       4766.70       4932.62       234.88 o                         
   3  14   4        148.05        166.57        13.66 o                         
   4  14   4         89.62         85.60        17.43 o                         
   5  14   4         39.15         37.22        16.94 o                         
  -5  15   4        289.63        259.83        32.39 o                         
  -4  15   4         50.05         54.71        13.05 o                         
  -3  15   4        247.32        248.09        20.03 o                         
  -2  15   4       3141.70       2915.25        96.66 o                         
  -1  15   4       2000.44       1985.31       130.40 o                         
   0  15   4       1605.66       1690.05        56.90 o                         
   1  15   4        665.06        660.42        59.56 o                         
   2  15   4        252.38        293.84        33.03 o                         
   3  15   4       1916.67       1921.05       104.35 o                         
   4  15   4       1395.60       1362.39       107.44 o                         
  -5  16   4        849.97        760.43        65.79 o                         
  -4  16   4        754.35        647.54        43.20 o                         
  -3  16   4       1327.02       1376.40        63.52 o                         
  -2  16   4       2002.88       1825.41       105.43 o                         
  -1  16   4        297.23        268.76        28.44 o                         
   0  16   4         25.24         31.60         8.99 o                         
   1  16   4       2993.25       3167.64       172.88 o                         
   2  16   4       1102.31       1197.32        72.96 o                         
   3  16   4        661.57        701.22        44.13 o                         
   4  16   4          1.34        -13.42        15.13 o                         
  -5  17   4        849.21        884.20        74.37 o                         
  -4  17   4          2.25          8.21        27.69 o                         
  -3  17   4        303.92        254.07        63.46 o                         
  -2  17   4        533.66        432.49        45.50 o                         
  -1  17   4       2890.38       3044.83       109.22 o                         
   0  17   4        661.72        644.49        32.78 o                         
   1  17   4        576.04        581.52        38.43 o                         
   2  17   4        132.28        134.12        26.55 o                         
   3  17   4       1349.16       1372.92        88.39 o                         
   4  17   4        482.83        541.14        57.22 o                         
  -4  18   4         90.85         83.37        21.77 o                         
  -3  18   4       1616.72       1425.61       150.56 o                         
  -2  18   4        172.48        159.08        20.25 o                         
  -1  18   4          0.55          6.63         8.56 o                         
   0  18   4          2.91        -12.04        12.04 o                         
   1  18   4       1914.45       2040.64       129.88 o                         
   2  18   4        177.56        227.63        37.02 o                         
   3  18   4        687.78        699.91        65.12 o                         
  -4  19   4         15.72          6.97        12.17 o                         
  -3  19   4        370.69        297.06        38.52 o                         
  -2  19   4         27.47         43.11        13.30 o                         
  -1  19   4       3199.42       3318.88       140.20 o                         
   0  19   4         24.51         34.83        12.63 o                         
   1  19   4        390.61        364.21        31.47 o                         
   2  19   4          0.35        -12.84        13.08 o                         
   3  19   4        905.09        886.80        84.58 o                         
  -3  20   4       1753.93       1811.93       111.69 o                         
  -2  20   4         15.85         22.01        11.61 o                         
  -1  20   4         13.75         12.53        13.07 o                         
   0  20   4        164.58        223.05        24.62 o                         
   1  20   4       2843.24       2817.37       137.24 o                         
   2  20   4        155.08        180.88        27.87 o                         
  -2  21   4        223.65        197.85        21.22 o                         
  -1  21   4       1502.27       1513.72        86.54 o                         
   0  21   4        341.56        369.99        30.37 o                         
   1  21   4        283.98        343.27        33.74 o                         
   2  21   4         60.70        115.72        35.45 o                         
  -1  22   4          1.28        -14.50        14.50 o                         
   0  22   4        478.00        487.38        37.92 o                         
  -7   0   5         31.26         34.42        15.21 o                         
  -5   0   5       6893.00       6977.50       294.19 o                         
  -3   0   5       7634.00       8078.61       182.73 o                         
  -1   0   5       2929.44       3132.69       170.47 o                         
   1   0   5       7533.18       7257.62       155.04 o                         
   3   0   5        399.27        426.17        18.73 o                         
   5   0   5       6621.84       6736.13       345.60 o                         
  -7   1   5       2936.51       2987.61       116.98 o                         
  -6   1   5        637.85        634.23        28.35 o                         
  -5   1   5       1192.52       1250.85        42.06 o                         
  -4   1   5        319.26        299.66         7.67 o                         
  -3   1   5      14807.21      14961.62       261.16 o                         
  -2   1   5        452.25        415.50         7.19 o                         
  -1   1   5       5145.11       5245.11       117.91 o                         
   0   1   5        564.10        570.11        12.10 o                         
   1   1   5       4106.30       4366.14        63.71 o                         
   2   1   5       3257.47       3404.03        61.47 o                         
   3   1   5      11230.69      11619.30       255.63 o                         
   4   1   5        236.07        213.40        10.55 o                         
   5   1   5        861.92        889.75        33.89 o                         
   6   1   5         20.81         10.39         9.73 o                         
  -7   2   5         43.83         94.71        15.63 o                         
  -6   2   5        279.01        266.85        17.78 o                         
  -5   2   5       7187.63       7371.21       187.99 o                         
  -4   2   5       1779.53       1774.11        37.59 o                         
  -3   2   5       6540.58       6632.42       103.57 o                         
  -2   2   5        274.14        288.07         5.61 o                         
  -1   2   5       2555.69       2586.25        32.34 o                         
   0   2   5       3051.97       3100.07        70.79 o                         
   1   2   5      19372.25      19513.01       342.26 o                         
   2   2   5       2854.05       2903.70        57.41 o                         
   3   2   5        773.65        808.53        19.55 o                         
   4   2   5       1229.87       1206.31        36.31 o                         
   5   2   5       3896.11       4026.42       128.33 o                         
   6   2   5       1275.20       1269.71        68.93 o                         
  -7   3   5       1893.77       1990.80        81.25 o                         
  -6   3   5       1584.32       1608.26        62.08 o                         
  -5   3   5        460.50        487.69        17.88 o                         
  -4   3   5       1074.93       1090.79        25.40 o                         
  -3   3   5       4807.40       5034.71       104.97 o                         
  -2   3   5      19344.13      19740.48       357.00 o                         
  -1   3   5       4866.33       5072.14       157.52 o                         
   0   3   5        796.13        745.09        21.24 o                         
   1   3   5        400.64        471.27        13.62 o                         
   2   3   5       2735.43       2601.43        58.12 o                         
   3   3   5       6127.88       6164.24       145.47 o                         
   4   3   5       2248.45       2269.88        63.41 o                         
   5   3   5        431.12        438.82        21.83 o                         
   6   3   5         58.20         57.41        14.32 o                         
  -7   4   5          2.46        -12.05        12.05 o                         
  -6   4   5        509.23        500.15        25.83 o                         
  -5   4   5       1604.57       1639.62        44.86 o                         
  -4   4   5       6182.91       6297.77       142.09 o                         
  -3   4   5       1819.96       1894.06        38.63 o                         
  -2   4   5        112.96        124.18         5.55 o                         
  -1   4   5       2015.27       2039.67        27.74 o                         
   0   4   5      11762.30      11997.16       226.75 o                         
   1   4   5        812.68        757.22        19.75 o                         
   2   4   5       4890.25       4965.82       103.22 o                         
   3   4   5        109.95        119.99         7.82 o                         
   4   4   5       1949.98       1868.76        54.70 o                         
   5   4   5       1540.09       1563.19        55.60 o                         
   6   4   5       2081.68       2178.88       114.20 o                         
  -7   5   5        156.23        162.85        24.45 o                         
  -6   5   5       2238.38       2305.51        74.23 o                         
  -5   5   5        153.00        162.37        10.96 o                         
  -4   5   5        244.40        254.39        10.42 o                         
  -3   5   5        195.83        169.01         7.52 o                         
  -2   5   5      19531.41      19106.85       331.87 o                         
  -1   5   5        153.89        147.55        10.74 o                         
   0   5   5       2557.45       2610.79        69.19 o                         
   1   5   5          0.82          0.75         2.51 o                         
   2   5   5       2977.04       2806.85        59.08 o                         
   3   5   5        475.45        511.96        16.80 o                         
   4   5   5       3832.55       3887.39       110.20 o                         
   5   5   5        259.43        281.04        17.38 o                         
   6   5   5         42.42         77.35        33.58 o                         
  -7   6   5          1.22         -3.16         8.92 o                         
  -6   6   5        591.37        568.95        36.49 o                         
  -5   6   5        114.99        113.61        17.38 o                         
  -4   6   5       7341.65       7369.31       177.35 o                         
  -3   6   5          2.11          4.97         3.46 o                         
  -2   6   5         88.54        114.89         8.46 o                         
  -1   6   5        213.59        239.90        15.24 o                         
   0   6   5      15715.15      15567.15       337.99 o                         
   1   6   5         38.01         41.36         2.17 o                         
   2   6   5       8504.26       8595.82       197.94 o                         
   3   6   5        109.39         98.88         8.40 o                         
   4   6   5       2755.16       2724.74        80.63 o                         
   5   6   5         10.52         11.71         8.14 o                         
   6   6   5       2526.21       2670.49       134.97 o                         
  -7   7   5         29.83         39.18        13.32 o                         
  -6   7   5       2144.37       2120.68        83.29 o                         
  -5   7   5          0.47          0.80         5.40 o                         
  -4   7   5        568.31        556.50        19.58 o                         
  -3   7   5        368.18        392.18        16.89 o                         
  -2   7   5      12514.76      12273.88       213.96 o                         
  -1   7   5          1.07          7.12         3.34 o                         
   0   7   5       2471.46       2496.68        48.38 o                         
   1   7   5          3.02          1.27         2.74 o                         
   2   7   5       4894.71       4765.07       107.08 o                         
   3   7   5        321.57        304.63        13.46 o                         
   4   7   5       4992.75       5182.04       151.01 o                         
   5   7   5          5.10         16.36         8.14 o                         
   6   7   5         27.34         28.21        13.05 o                         
  -7   8   5          0.05         -1.48        10.15 o                         
  -6   8   5        701.92        675.79        31.46 o                         
  -5   8   5        494.73        485.91        21.29 o                         
  -4   8   5       5209.34       5177.56       193.52 o                         
  -3   8   5        886.80        877.33        23.57 o                         
  -2   8   5        327.16        336.48         7.65 o                         
  -1   8   5       1060.57       1099.82        24.47 o                         
   0   8   5       5704.15       5435.67       113.27 o                         
   1   8   5       4500.36       4587.06       126.87 o                         
   2   8   5       3326.88       3265.07        76.56 o                         
   3   8   5        308.34        313.38        15.01 o                         
   4   8   5       1311.47       1317.12        45.05 o                         
   5   8   5        350.98        336.51        20.31 o                         
   6   8   5       1679.52       1617.93        92.90 o                         
  -7   9   5        422.22        378.76        33.54 o                         
  -6   9   5       1080.59       1027.46        43.88 o                         
  -5   9   5        478.23        456.82        22.86 o                         
  -4   9   5        218.83        216.23        22.44 o                         
  -3   9   5       2634.50       2826.74        68.58 o                         
  -2   9   5       5610.45       5562.90        99.13 o                         
  -1   9   5       1921.23       1874.56        50.07 o                         
   0   9   5       1320.51       1304.35        51.46 o                         
   1   9   5       1000.85        930.85        45.46 o                         
   2   9   5       4931.23       5013.36       121.25 o                         
   3   9   5       3003.31       3043.67        81.17 o                         
   4   9   5       1321.30       1375.47        48.47 o                         
   5   9   5        543.81        530.66        31.85 o                         
  -6  10   5        441.27        418.97        26.19 o                         
  -5  10   5       1986.58       1989.93        65.86 o                         
  -4  10   5       2649.89       2667.62        81.26 o                         
  -3  10   5       3155.31       3277.11        83.69 o                         
  -2  10   5        137.80        139.51        11.00 o                         
  -1  10   5        943.94        919.06        27.02 o                         
   0  10   5       3976.70       3914.62        89.77 o                         
   1  10   5       6148.87       5927.29       250.60 o                         
   2  10   5       1544.53       1509.99        39.43 o                         
   3  10   5        761.39        716.52        28.33 o                         
   4  10   5        172.18        203.44        16.28 o                         
   5  10   5       1655.40       1633.10        76.75 o                         
  -6  11   5         45.93         46.94        13.16 o                         
  -5  11   5        310.02        306.33        18.37 o                         
  -4  11   5         53.13         39.47         8.32 o                         
  -3  11   5       6856.61       6858.09       179.98 o                         
  -2  11   5       2618.48       2572.97        94.76 o                         
  -1  11   5       4478.54       4413.91       204.58 o                         
   0  11   5         94.74        109.98        13.24 o                         
   1  11   5        359.49        348.48        37.04 o                         
   2  11   5        770.40        800.86        26.56 o                         
   3  11   5       5202.21       5310.21       152.69 o                         
   4  11   5        762.83        737.10        33.71 o                         
   5  11   5        320.66        365.37        30.17 o                         
  -6  12   5         50.44         52.63        17.58 o                         
  -5  12   5       2902.84       2825.53        98.90 o                         
  -4  12   5        136.92        139.89        19.60 o                         
  -3  12   5       1394.46       1379.74        60.11 o                         
  -2  12   5         46.71         53.09         7.63 o                         
  -1  12   5       2732.96       2485.31        72.33 o                         
   0  12   5        495.57        461.18        18.16 o                         
   1  12   5       8821.68       9141.28       332.76 o                         
   2  12   5         30.78         21.13         5.91 o                         
   3  12   5        473.81        445.09        34.66 o                         
   4  12   5        129.22        145.91        13.83 o                         
   5  12   5       1671.99       1722.74       116.27 o                         
  -6  13   5        129.35        161.42        27.26 o                         
  -5  13   5        337.90        284.53        26.10 o                         
  -4  13   5         84.64         82.48        12.85 o                         
  -3  13   5       3582.95       3404.25       189.03 o                         
  -2  13   5       1776.02       1715.71        55.98 o                         
  -1  13   5       3914.10       3453.52       147.78 o                         
   0  13   5          0.22         -1.19         5.80 o                         
   1  13   5        123.92        114.24        14.62 o                         
   2  13   5         89.16         92.34        12.63 o                         
   3  13   5       5435.49       5486.83       174.04 o                         
   4  13   5        107.09        115.30        16.38 o                         
   5  13   5        318.73        328.44        39.94 o                         
  -6  14   5          0.85         -1.61        11.69 o                         
  -5  14   5       1602.87       1647.92       100.11 o                         
  -4  14   5        380.62        381.75        27.80 o                         
  -3  14   5       1368.77       1247.78        74.09 o                         
  -2  14   5        135.18        133.04        17.85 o                         
  -1  14   5       4999.74       4700.46       213.33 o                         
   0  14   5        441.42        427.37        19.98 o                         
   1  14   5       3926.40       4054.16       158.94 o                         
   2  14   5        862.91        891.00        64.98 o                         
   3  14   5         45.41         64.48        13.30 o                         
   4  14   5        120.44        161.12        24.75 o                         
  -5  15   5        180.54        132.88        35.66 o                         
  -4  15   5        180.91        152.23        18.43 o                         
  -3  15   5       2240.07       2110.53        85.17 o                         
  -2  15   5       1493.62       1465.56        65.05 o                         
  -1  15   5       3191.34       2939.24       172.91 o                         
   0  15   5         19.27         22.40         7.94 o                         
   1  15   5         11.90         23.82        10.96 o                         
   2  15   5        469.61        484.98        33.42 o                         
   3  15   5       2209.46       2299.63       123.59 o                         
   4  15   5        686.05        709.49        58.82 o                         
  -5  16   5       1260.62       1329.60        90.03 o                         
  -4  16   5       1501.01       1364.46        65.33 o                         
  -3  16   5        126.99        128.24        17.14 o                         
  -2  16   5        207.48        203.50        33.85 o                         
  -1  16   5        731.47        687.01        70.45 o                         
   0  16   5       2810.80       2876.25       120.11 o                         
   1  16   5       1452.07       1516.97        74.95 o                         
   2  16   5       1394.56       1457.98        77.47 o                         
   3  16   5          0.19         -2.54        11.64 o                         
   4  16   5        622.78        653.84        65.27 o                         
  -5  17   5          0.41          7.88        14.86 o                         
  -4  17   5        372.46        294.05        29.24 o                         
  -3  17   5        234.58        176.70        26.13 o                         
  -2  17   5       3507.29       3247.02       242.11 o                         
  -1  17   5        528.82        506.69        29.34 o                         
   0  17   5        679.44        665.56        53.94 o                         
   1  17   5         11.25          5.85        13.04 o                         
   2  17   5       1172.28       1190.50        67.90 o                         
   3  17   5        291.17        280.42        29.30 o                         
  -4  18   5       3074.12       2985.35       183.59 o                         
  -3  18   5         26.25         62.65        28.69 o                         
  -2  18   5          2.75          2.98        12.18 o                         
  -1  18   5          8.38          1.30        11.38 o                         
   0  18   5       2519.99       2791.74       143.11 o                         
   1  18   5          4.04          5.07        10.45 o                         
   2  18   5       1293.97       1220.16        75.19 o                         
   3  18   5         48.82         57.62        23.88 o                         
  -4  19   5        121.05         92.95        23.83 o                         
  -3  19   5         10.88         20.29        11.90 o                         
  -2  19   5       2209.26       2166.29       137.24 o                         
  -1  19   5          0.34          9.06         8.65 o                         
   0  19   5        253.58        358.83        46.34 o                         
   1  19   5         63.94         62.17        16.69 o                         
   2  19   5       1412.03       1344.38        85.95 o                         
   3  19   5         13.31         18.07        19.44 o                         
  -3  20   5        239.85        266.71        32.92 o                         
  -2  20   5          9.75         -0.72        10.09 o                         
  -1  20   5          1.08        -16.33        16.33 o                         
   0  20   5       1317.14       1442.70        96.98 o                         
   1  20   5        189.32        234.62        28.13 o                         
   2  20   5        902.26        772.07        59.95 o                         
  -2  21   5        972.76        949.00        69.01 o                         
  -1  21   5        524.23        524.82        47.92 o                         
   0  21   5         77.31         64.01        16.39 o                         
   1  21   5         16.78          8.70        14.76 o                         
  -6   0   6       3630.30       3657.42       172.19 o                         
  -4   0   6       8978.74       8571.44       270.03 o                         
  -2   0   6       4976.97       5189.49       114.17 o                         
   0   0   6      18227.07      17565.76      1097.38 o                         
   2   0   6         41.17         37.02         5.04 o                         
   4   0   6       2372.03       2514.20        89.08 o                         
   6   0   6       1615.72       1655.53       122.14 o                         
  -7   1   6        212.10        167.79        22.47 o                         
  -6   1   6        295.72        292.80        19.66 o                         
  -5   1   6          8.89         10.19         6.06 o                         
  -4   1   6       2876.14       2940.74        61.50 o                         
  -3   1   6        174.48        179.76         7.23 o                         
  -2   1   6      25335.87      25690.06       490.58 o                         
  -1   1   6        140.12        160.20         4.84 o                         
   0   1   6        159.40        146.30        10.65 o                         
   1   1   6         76.57        101.33         4.20 o                         
   2   1   6      10238.69      10424.14       204.85 o                         
   3   1   6        904.72        922.13        22.12 o                         
   4   1   6       2546.90       2587.54        76.08 o                         
   5   1   6         37.96         39.11         9.91 o                         
   6   1   6        933.76        884.67        48.59 o                         
  -7   2   6        467.14        438.08        27.55 o                         
  -6   2   6       2375.01       2384.64        81.80 o                         
  -5   2   6       2437.33       2433.20        61.89 o                         
  -4   2   6       1532.24       1527.45        34.15 o                         
  -3   2   6        101.32         90.66         5.27 o                         
  -2   2   6       5184.38       5438.55        82.67 o                         
  -1   2   6       3387.56       3594.31       101.01 o                         
   0   2   6      13474.37      13172.91       367.69 o                         
   1   2   6       1147.06       1175.98        19.16 o                         
   2   2   6         10.13         11.12         3.26 o                         
   3   2   6         62.46         74.08         5.81 o                         
   4   2   6       2829.27       2999.77        88.26 o                         
   5   2   6        645.58        646.80        32.58 o                         
   6   2   6       1298.93       1275.55        72.72 o                         
  -7   3   6        544.76        550.84        32.32 o                         
  -6   3   6        113.04        127.74        13.20 o                         
  -5   3   6          5.19          8.84         8.04 o                         
  -4   3   6       5486.74       5429.16       121.11 o                         
  -3   3   6       3378.43       3329.43        53.47 o                         
  -2   3   6      10193.81      10325.97       169.59 o                         
  -1   3   6       2141.01       2236.07        38.33 o                         
   0   3   6        389.62        445.06        13.21 o                         
   1   3   6       4784.56       5022.74        80.14 o                         
   2   3   6       5145.99       5028.69       111.84 o                         
   3   3   6       5735.17       5811.04       149.19 o                         
   4   3   6        652.10        615.71        23.50 o                         
   5   3   6          0.13          5.63         6.51 o                         
   6   3   6        642.27        599.05        44.57 o                         
  -7   4   6        887.05        846.32        42.49 o                         
  -6   4   6        723.99        713.13        32.88 o                         
  -5   4   6       3625.94       3650.35        93.98 o                         
  -4   4   6       1123.51       1142.98        27.81 o                         
  -3   4   6        163.09        164.73         6.48 o                         
  -2   4   6       1170.05       1143.46        17.73 o                         
  -1   4   6      15221.32      15088.55       225.42 o                         
   0   4   6       6897.18       6987.85       117.09 o                         
   1   4   6       6442.44       6596.94       108.18 o                         
   2   4   6         91.74        106.03         6.98 o                         
   3   4   6        163.51        156.91        16.14 o                         
   4   4   6        586.60        600.68        23.79 o                         
   5   4   6       3128.28       3283.63       111.17 o                         
   6   4   6        498.86        424.34        50.58 o                         
  -7   5   6       1421.44       1426.31        64.47 o                         
  -6   5   6         30.07         35.62         9.34 o                         
  -5   5   6        581.76        550.24        19.56 o                         
  -4   5   6        512.34        514.99        18.11 o                         
  -3   5   6       8365.20       8398.97       179.59 o                         
  -2   5   6       2339.82       2409.41        38.75 o                         
  -1   5   6       6199.26       6145.83       155.17 o                         
   0   5   6        395.98        447.71        12.91 o                         
   1   5   6       8704.13       8721.27       159.53 o                         
   2   5   6        477.59        462.75        14.53 o                         
   3   5   6       5011.61       4942.74       128.02 o                         
   4   5   6          0.53         -0.69         5.88 o                         
   5   5   6         95.15        103.82        20.30 o                         
   6   5   6        100.03        116.86        18.75 o                         
  -7   6   6       1213.10       1189.34        56.91 o                         
  -6   6   6          4.07         -1.51         9.57 o                         
  -5   6   6       4438.60       4568.36       126.25 o                         
  -4   6   6        112.23        108.07         7.90 o                         
  -3   6   6         19.15         25.16         4.27 o                         
  -2   6   6        193.01        215.30        11.49 o                         
  -1   6   6      11399.32      10826.11       320.42 o                         
   0   6   6        315.26        354.71        17.21 o                         
   1   6   6       4440.49       4363.29       149.18 o                         
   2   6   6          1.44          3.79         3.79 o                         
   3   6   6        742.94        752.68        36.71 o                         
   4   6   6          2.60          2.96         5.77 o                         
   5   6   6       3727.81       3807.59       138.03 o                         
   6   6   6         46.66         29.74        16.32 o                         
  -7   7   6       1447.54       1458.78        71.75 o                         
  -6   7   6         48.55         53.52         8.94 o                         
  -5   7   6        239.29        264.68        18.46 o                         
  -4   7   6        246.62        208.27        15.62 o                         
  -3   7   6       7841.58       7966.27       180.16 o                         
  -2   7   6       1251.77       1289.50        35.43 o                         
  -1   7   6        820.53        796.24        20.15 o                         
   0   7   6         30.55         44.31         6.23 o                         
   1   7   6       5743.88       5864.09       215.69 o                         
   2   7   6        828.42        802.28        22.87 o                         
   3   7   6       5956.43       5870.17       164.16 o                         
   4   7   6        220.24        216.94        13.89 o                         
   5   7   6        193.61        192.89        17.90 o                         
  -7   8   6        956.63       1006.30        63.24 o                         
  -6   8   6        608.78        542.92        24.25 o                         
  -5   8   6       4143.79       4138.62       119.98 o                         
  -4   8   6        275.35        280.41        12.02 o                         
  -3   8   6         90.88        113.68        13.77 o                         
  -2   8   6        201.53        171.68        10.35 o                         
  -1   8   6       8906.57       9137.53       217.22 o                         
   0   8   6        906.61        818.51        28.94 o                         
   1   8   6       4559.09       4554.16       134.81 o                         
   2   8   6        202.49        230.10        11.01 o                         
   3   8   6        705.89        676.65        25.67 o                         
   4   8   6       1045.42       1037.21        38.96 o                         
   5   8   6       2627.62       2689.23       106.07 o                         
  -6   9   6         34.73         35.47        11.30 o                         
  -5   9   6        269.12        268.67        15.65 o                         
  -4   9   6        508.30        504.82        18.92 o                         
  -3   9   6       3971.47       4055.76        95.65 o                         
  -2   9   6       4330.41       4177.35       107.39 o                         
  -1   9   6       1762.92       1776.26        46.50 o                         
   0   9   6        305.95        294.62        10.63 o                         
   1   9   6       1772.90       1741.83        95.06 o                         
   2   9   6       3173.75       3126.65        77.61 o                         
   3   9   6       4584.57       4614.79       129.85 o                         
   4   9   6        490.18        525.89        26.11 o                         
   5   9   6          0.47          0.95         8.50 o                         
  -6  10   6       1782.82       1779.52        78.25 o                         
  -5  10   6        583.85        653.17        27.98 o                         
  -4  10   6       1921.94       1877.05        57.61 o                         
  -3  10   6          3.51          5.90         6.66 o                         
  -2  10   6       2642.21       2574.37       111.19 o                         
  -1  10   6       3127.74       3145.52       102.47 o                         
   0  10   6       4103.23       3959.99        93.45 o                         
   1  10   6       1609.77       1645.34        56.41 o                         
   2  10   6         34.21         56.72        12.86 o                         
   3  10   6        433.90        426.85        18.51 o                         
   4  10   6       1588.86       1543.32        56.54 o                         
   5  10   6       1040.33       1082.91        76.50 o                         
  -6  11   6        184.87        174.55        19.36 o                         
  -5  11   6        240.51        205.55        18.88 o                         
  -4  11   6       1473.42       1529.27        96.85 o                         
  -3  11   6        880.55        885.36        38.20 o                         
  -2  11   6       5632.20       5442.88       203.76 o                         
  -1  11   6        474.08        464.94        29.44 o                         
   0  11   6        517.94        491.00        18.97 o                         
   1  11   6        386.72        363.00        20.49 o                         
   2  11   6       6597.41       7038.82       251.39 o                         
   3  11   6        206.73        187.30        16.49 o                         
   4  11   6       1943.62       1916.72        70.31 o                         
   5  11   6         21.73         51.00        18.35 o                         
  -6  12   6       2072.83       2129.55        98.63 o                         
  -5  12   6          7.40         -3.78         9.57 o                         
  -4  12   6       1526.13       1537.61        68.12 o                         
  -3  12   6         88.36         80.74        12.03 o                         
  -2  12   6       1630.62       1573.65       101.70 o                         
  -1  12   6        213.01        196.84        14.49 o                         
   0  12   6       8275.32       7960.45       258.42 o                         
   1  12   6        312.89        284.24        34.32 o                         
   2  12   6         76.60         90.25        19.16 o                         
   3  12   6          7.01          0.52         8.10 o                         
   4  12   6       2969.75       3086.83       148.03 o                         
   5  12   6        198.31        226.06        31.42 o                         
  -6  13   6        335.70        328.57        39.22 o                         
  -5  13   6         56.13         49.70        13.54 o                         
  -4  13   6       1975.03       1951.81        89.41 o                         
  -3  13   6          5.14         15.39         9.28 o                         
  -2  13   6       5345.42       5229.67       158.65 o                         
  -1  13   6          2.00         -0.06         5.71 o                         
   0  13   6        107.85         86.43        12.63 o                         
   1  13   6        629.10        616.57        33.65 o                         
   2  13   6       3605.39       3908.30       162.87 o                         
   3  13   6         25.73         35.88        11.18 o                         
   4  13   6        739.56        751.16        48.47 o                         
  -5  14   6        493.77        520.46        37.38 o                         
  -4  14   6       1914.72       1929.45       106.78 o                         
  -3  14   6         72.21         64.93        13.02 o                         
  -2  14   6        153.33        129.43        12.69 o                         
  -1  14   6       1653.75       1501.68        84.95 o                         
   0  14   6       4666.20       4528.10       172.32 o                         
   1  14   6         51.65         60.55        12.41 o                         
   2  14   6         71.09         63.11        13.50 o                         
   3  14   6          4.12          7.52        18.19 o                         
   4  14   6       1035.96       1131.23        81.39 o                         
  -5  15   6          0.82          1.81        10.89 o                         
  -4  15   6        502.55        453.16        34.69 o                         
  -3  15   6       1350.08       1280.53        60.79 o                         
  -2  15   6       1874.90       1800.85       115.23 o                         
  -1  15   6       1288.61       1139.63        45.31 o                         
   0  15   6        835.71        745.90        39.47 o                         
   1  15   6        840.01        887.86        47.31 o                         
   2  15   6       1847.87       1925.91       114.25 o                         
   3  15   6        648.62        663.01        44.22 o                         
   4  15   6        228.15        277.53        38.86 o                         
  -5  16   6        963.71        881.61        71.84 o                         
  -4  16   6        664.30        596.69        38.73 o                         
  -3  16   6        159.68        172.40        20.99 o                         
  -2  16   6        345.11        329.93        26.83 o                         
  -1  16   6       1587.32       1460.74       106.60 o                         
   0  16   6       2053.08       2012.44        92.41 o                         
   1  16   6       1214.90       1134.79        59.27 o                         
   2  16   6        196.36        180.46        25.71 o                         
   3  16   6        113.35        136.21        21.98 o                         
  -4  17   6        146.29        157.69        22.94 o                         
  -3  17   6       2382.21       2246.09       103.43 o                         
  -2  17   6        104.46        143.60        22.74 o                         
  -1  17   6        185.77        175.66        17.87 o                         
   0  17   6        175.51        160.72        21.05 o                         
   1  17   6       1718.21       1653.13        84.96 o                         
   2  17   6        557.08        521.53        41.24 o                         
   3  17   6       1569.48       1588.94       134.78 o                         
  -4  18   6        112.82         91.08        18.06 o                         
  -3  18   6        143.08        119.10        20.75 o                         
  -2  18   6         64.80         56.74        14.91 o                         
  -1  18   6       2812.01       2747.98       249.32 o                         
   0  18   6        105.89        130.90        21.02 o                         
   1  18   6        918.00        932.57        69.02 o                         
   2  18   6         11.59         15.10        13.44 o                         
   3  18   6        210.23        255.52        38.64 o                         
  -3  19   6       1743.58       1515.89       166.35 o                         
  -2  19   6        226.67        234.51        23.06 o                         
  -1  19   6        458.25        464.15        35.55 o                         
   0  19   6         63.46         69.87        18.69 o                         
   1  19   6       1112.31       1088.79        74.48 o                         
   2  19   6         77.70         82.40        25.17 o                         
  -3  20   6         69.35         36.76        14.91 o                         
  -2  20   6         92.97         96.87        20.75 o                         
  -1  20   6       1608.92       1692.81       105.55 o                         
   0  20   6        238.41        270.73        35.61 o                         
   1  20   6        555.17        526.79        45.38 o                         
  -1  21   6        215.20        254.42        42.37 o                         
   0  21   6          9.90         -4.94        12.62 o                         
  -7   0   7       1901.30       1943.20       120.99 o                         
  -5   0   7        653.81        729.92        53.16 o                         
  -3   0   7       1452.78       1429.44        36.00 o                         
  -1   0   7      27619.01      28484.73       865.28 o                         
   1   0   7       2424.16       2597.60        67.65 o                         
   3   0   7       5528.87       5623.13       181.95 o                         
   5   0   7       2023.31       2036.04       112.82 o                         
  -7   1   7        637.12        619.96        34.81 o                         
  -6   1   7         21.71         19.94         8.56 o                         
  -5   1   7       3323.90       3453.16       106.75 o                         
  -4   1   7       1549.78       1578.65        32.39 o                         
  -3   1   7       3407.28       3397.67        59.09 o                         
  -2   1   7         26.59         33.18         3.39 o                         
  -1   1   7        198.79        239.48        12.67 o                         
   0   1   7        477.22        507.57        12.02 o                         
   1   1   7      14279.70      14143.45       282.49 o                         
   2   1   7        785.70        774.91        24.36 o                         
   3   1   7        798.62        850.37        21.95 o                         
   4   1   7         56.11         64.47         8.85 o                         
   5   1   7        812.18        870.47        41.40 o                         
  -7   2   7       1227.27       1240.81        56.50 o                         
  -6   2   7        771.73        808.45        34.42 o                         
  -5   2   7       2707.34       2711.53        69.50 o                         
  -4   2   7          0.39          5.99         4.70 o                         
  -3   2   7       1059.96       1047.31        18.88 o                         
  -2   2   7       1425.51       1457.71        24.07 o                         
  -1   2   7      10000.61      10633.29       274.62 o                         
   0   2   7       3478.69       3576.61        86.31 o                         
   1   2   7       1720.80       1810.27        32.43 o                         
   2   2   7        106.71        106.86         5.65 o                         
   3   2   7       6705.26       6812.41       179.78 o                         
   4   2   7       1194.07       1219.75        40.55 o                         
   5   2   7       1677.08       1774.46        78.38 o                         
  -7   3   7        325.37        300.18        25.82 o                         
  -6   3   7        226.60        223.93        17.42 o                         
  -5   3   7        796.40        803.33        29.47 o                         
  -4   3   7       3779.54       3837.78        86.18 o                         
  -3   3   7       3440.43       3518.56        62.56 o                         
  -2   3   7        492.22        471.58         9.47 o                         
  -1   3   7         45.26         60.32         6.07 o                         
   0   3   7       3974.14       4065.33        75.56 o                         
   1   3   7       7487.08       7812.66       146.18 o                         
   2   3   7       1707.62       1736.28        32.63 o                         
   3   3   7       2315.53       2315.23        62.52 o                         
   4   3   7          0.76         -1.73         6.02 o                         
   5   3   7        604.43        603.76        34.44 o                         
  -7   4   7        600.11        607.60        36.49 o                         
  -6   4   7       2303.58       2331.97        87.18 o                         
  -5   4   7        706.35        699.90        24.29 o                         
  -4   4   7        289.34        292.51        11.46 o                         
  -3   4   7        563.74        566.82        18.28 o                         
  -2   4   7       3912.27       3904.38        81.48 o                         
  -1   4   7       4941.98       4904.25        83.31 o                         
   0   4   7       4515.51       4661.16        87.07 o                         
   1   4   7         64.07         73.16         5.01 o                         
   2   4   7       3302.81       3372.32        80.58 o                         
   3   4   7       2429.77       2469.81        67.69 o                         
   4   4   7       3411.76       3547.18       121.09 o                         
   5   4   7        613.45        655.34        35.38 o                         
  -7   5   7         17.94         20.98        11.85 o                         
  -6   5   7        283.58        309.91        22.35 o                         
  -5   5   7        149.23        143.60         9.73 o                         
  -4   5   7       8266.82       8466.08       208.96 o                         
  -3   5   7        483.17        470.84        10.74 o                         
  -2   5   7       1641.82       1551.05        38.76 o                         
  -1   5   7         85.74         83.12         6.62 o                         
   0   5   7       4139.98       4135.19        85.46 o                         
   1   5   7       2187.42       2281.05        58.66 o                         
   2   5   7      11440.54      11640.04       311.43 o                         
   3   5   7        471.98        456.36        19.77 o                         
   4   5   7         70.49         90.30        11.23 o                         
   5   5   7         44.64         36.19        10.18 o                         
  -7   6   7          6.34         -9.86        10.19 o                         
  -6   6   7       4255.20       4385.02       160.49 o                         
  -5   6   7         10.97         11.08         6.29 o                         
  -4   6   7        427.05        419.34        16.17 o                         
  -3   6   7         24.30         41.24        10.56 o                         
  -2   6   7       8100.22       8486.76       195.26 o                         
  -1   6   7         15.00         18.50         4.23 o                         
   0   6   7       8246.87       8408.39       195.31 o                         
   1   6   7         68.62         68.62         5.51 o                         
   2   6   7       1823.17       1792.38        48.42 o                         
   3   6   7          1.80         -5.82         5.82 o                         
   4   6   7       4936.34       4929.61       155.93 o                         
   5   6   7          1.24          1.85         9.17 o                         
  -7   7   7          1.07         -6.52        17.97 o                         
  -6   7   7         66.32         84.85        18.36 o                         
  -5   7   7        161.32        169.41        16.09 o                         
  -4   7   7       7344.46       7538.24       198.08 o                         
  -3   7   7        256.35        221.24        17.76 o                         
  -2   7   7       3133.06       3089.40        80.97 o                         
  -1   7   7          0.89          5.58         4.07 o                         
   0   7   7       4417.68       4396.36        98.94 o                         
   1   7   7         41.29         51.23         8.03 o                         
   2   7   7       6064.41       6089.69       157.76 o                         
   3   7   7          0.85          7.74         7.75 o                         
   4   7   7        160.56        127.58        12.91 o                         
   5   7   7         30.53         28.18         9.29 o                         
  -6   8   7       2524.23       2555.74        88.94 o                         
  -5   8   7        751.10        709.12        28.50 o                         
  -4   8   7          9.17         16.56         6.37 o                         
  -3   8   7        289.05        305.91        21.18 o                         
  -2   8   7       5757.18       5719.62       133.45 o                         
  -1   8   7       3185.45       3227.52        75.07 o                         
   0   8   7       5925.48       5848.03       179.63 o                         
   1   8   7        667.91        686.16        36.87 o                         
   2   8   7        466.58        461.15        17.17 o                         
   3   8   7        889.65        817.63        30.22 o                         
   4   8   7       3026.68       2997.29       106.68 o                         
   5   8   7        117.66        145.01        18.32 o                         
  -6   9   7          1.34          5.38         7.01 o                         
  -5   9   7       1604.53       1580.00        51.88 o                         
  -4   9   7       3468.60       3665.13       136.82 o                         
  -3   9   7       1800.53       1759.37        58.38 o                         
  -2   9   7        325.77        301.86        20.56 o                         
  -1   9   7        212.92        220.83        10.76 o                         
   0   9   7       3202.56       3131.88       139.77 o                         
   1   9   7       3675.83       3884.40       128.78 o                         
   2   9   7       2964.05       2935.97        98.87 o                         
   3   9   7        337.71        347.65        17.79 o                         
   4   9   7          6.66         28.16         8.82 o                         
   5   9   7        270.24        273.22        32.54 o                         
  -6  10   7        853.10        827.79        46.44 o                         
  -5  10   7        933.63        998.16        49.48 o                         
  -4  10   7         19.08         42.08        11.16 o                         
  -3  10   7        344.79        324.16        18.88 o                         
  -2  10   7       1365.40       1319.55        57.38 o                         
  -1  10   7      10985.00      11280.18       311.54 o                         
   0  10   7       1211.68       1125.54        31.93 o                         
   1  10   7       1205.62       1115.25        70.30 o                         
   2  10   7        278.07        318.83        31.16 o                         
   3  10   7       2161.84       2142.40        88.71 o                         
   4  10   7       1053.79       1076.90        55.68 o                         
   5  10   7       1484.57       1469.95        96.87 o                         
  -6  11   7          3.50         15.05        11.72 o                         
  -5  11   7       1838.74       1865.24        84.00 o                         
  -4  11   7        235.48        250.68        19.43 o                         
  -3  11   7       3514.06       3540.25       126.19 o                         
  -2  11   7        292.50        270.65        12.71 o                         
  -1  11   7         46.44         64.88        12.62 o                         
   0  11   7        339.40        300.70        21.93 o                         
   1  11   7       4742.04       4669.88       178.52 o                         
   2  11   7        390.40        376.37        24.77 o                         
   3  11   7        258.42        264.48        23.81 o                         
   4  11   7         26.26         22.97        10.72 o                         
  -6  12   7         40.21         37.24        13.79 o                         
  -5  12   7       1706.18       1707.97        79.05 o                         
  -4  12   7         31.16         34.00        10.59 o                         
  -3  12   7        877.48        829.76        45.07 o                         
  -2  12   7        785.77        729.25        24.94 o                         
  -1  12   7       3560.91       3703.41       190.85 o                         
   0  12   7        157.04        148.34        20.34 o                         
   1  12   7        507.33        448.85        49.12 o                         
   2  12   7         11.00          6.90         9.51 o                         
   3  12   7       2932.19       2967.22       190.19 o                         
   4  12   7          5.34         17.52        11.11 o                         
  -6  13   7         64.40         58.30        26.01 o                         
  -5  13   7       1796.00       1881.44        94.35 o                         
  -4  13   7         47.69         52.10        12.23 o                         
  -3  13   7       3806.89       3656.84       204.35 o                         
  -2  13   7        232.33        234.31        15.24 o                         
  -1  13   7          3.23         10.14         6.38 o                         
   0  13   7         87.42        120.01        17.47 o                         
   1  13   7       4490.41       4456.56       182.22 o                         
   2  13   7         97.02         92.17        15.40 o                         
   3  13   7        886.17        904.17        54.78 o                         
   4  13   7         10.88         -6.43        17.71 o                         
  -5  14   7        658.79        611.01        42.30 o                         
  -4  14   7        102.37        111.66        17.15 o                         
  -3  14   7        537.21        469.46        32.79 o                         
  -2  14   7        156.60        153.94        14.29 o                         
  -1  14   7       4463.93       4181.35       146.55 o                         
   0  14   7       1069.16       1054.27        54.77 o                         
   1  14   7        126.72        114.75        16.15 o                         
   2  14   7        342.52        349.07        28.01 o                         
   3  14   7       1674.83       1742.15        87.87 o                         
   4  14   7        404.26        493.70        54.12 o                         
  -5  15   7        591.40        511.41        39.10 o                         
  -4  15   7       1504.62       1408.11        71.64 o                         
  -3  15   7       1798.03       1687.81        77.83 o                         
  -2  15   7        213.97        205.49        19.40 o                         
  -1  15   7        184.86        163.32        14.65 o                         
   0  15   7        281.29        264.53        25.92 o                         
   1  15   7       2916.38       3079.93       145.71 o                         
   2  15   7       1384.05       1404.99        74.43 o                         
   3  15   7        403.09        456.89        36.20 o                         
  -5  16   7        216.34        231.45        34.98 o                         
  -4  16   7          4.64          9.73        11.74 o                         
  -3  16   7        164.83        151.32        19.14 o                         
  -2  16   7       1159.32       1000.30        69.28 o                         
  -1  16   7        653.32        574.27        30.20 o                         
   0  16   7        931.36        917.48        50.98 o                         
   1  16   7          2.77          8.06        10.80 o                         
   2  16   7        423.02        447.84        36.48 o                         
   3  16   7        445.71        404.37        35.47 o                         
  -4  17   7        962.70        833.57        53.64 o                         
  -3  17   7        337.41        287.82        30.84 o                         
  -2  17   7        795.08        674.18        55.70 o                         
  -1  17   7          0.20        -11.35        11.35 o                         
   0  17   7        888.06        921.11        58.14 o                         
   1  17   7        624.67        631.42        45.23 o                         
   2  17   7       1400.36       1451.18        83.53 o                         
   3  17   7         82.32        158.10        52.11 o                         
  -4  18   7          0.52         12.19        12.67 o                         
  -3  18   7          0.43         -2.02        11.42 o                         
  -2  18   7       1551.57       1426.13       138.27 o                         
  -1  18   7         53.31         16.76        13.17 o                         
   0  18   7       2325.44       2455.74       146.40 o                         
   1  18   7         35.17         44.39        15.09 o                         
   2  18   7        375.57        366.66        36.61 o                         
  -3  19   7        183.60        141.31        39.97 o                         
  -2  19   7        572.24        466.07        44.34 o                         
  -1  19   7         69.31         77.33        21.66 o                         
   0  19   7        913.69        913.08        68.30 o                         
   1  19   7          9.15         15.44        13.56 o                         
  -2  20   7        915.63        827.29        63.41 o                         
  -1  20   7        302.28        343.80        41.21 o                         
   0  20   7       1137.89       1268.28        98.16 o                         
   1  20   7          0.25         12.02        14.32 o                         
  -6   0   8       2369.71       2379.41       128.55 o                         
  -4   0   8       1959.95       2026.46        63.51 o                         
  -2   0   8       7486.04       7771.70       201.13 o                         
   0   0   8        685.59        660.67        65.64 o                         
   2   0   8       7524.55       7542.77       228.01 o                         
   4   0   8       3692.04       3942.35       236.84 o                         
  -7   1   8          8.02         15.99        10.58 o                         
  -6   1   8       1313.24       1364.61        55.99 o                         
  -5   1   8        108.50        105.83         9.96 o                         
  -4   1   8       8383.71       8358.43       175.39 o                         
  -3   1   8        240.94        237.03         7.86 o                         
  -2   1   8         12.30         14.91         3.18 o                         
  -1   1   8        650.22        714.00        19.11 o                         
   0   1   8       9456.94       9033.26       431.65 o                         
   1   1   8        360.48        336.53        19.29 o                         
   2   1   8       6470.49       6520.87       138.09 o                         
   3   1   8          9.76         11.96         5.40 o                         
   4   1   8       2557.53       2563.87        91.77 o                         
   5   1   8        432.23        418.83        32.39 o                         
  -7   2   8        295.65        304.95        22.23 o                         
  -6   2   8       2405.64       2492.97        93.72 o                         
  -5   2   8         30.88         23.80         5.62 o                         
  -4   2   8        769.12        788.43        28.70 o                         
  -3   2   8       5095.23       5056.71        94.16 o                         
  -2   2   8       5960.91       6154.63       110.78 o                         
  -1   2   8       1050.51       1089.00        40.47 o                         
   0   2   8        332.72        334.03        13.75 o                         
   1   2   8        305.27        318.03         9.71 o                         
   2   2   8       2011.05       2032.37        41.66 o                         
   3   2   8       1935.68       1892.20        54.64 o                         
   4   2   8       2869.08       2934.39       107.98 o                         
   5   2   8        150.71        161.97        17.14 o                         
  -7   3   8          0.22         13.41         9.58 o                         
  -6   3   8        883.04        853.97        37.58 o                         
  -5   3   8       2289.54       2202.56        57.49 o                         
  -4   3   8       3781.94       3829.09        91.50 o                         
  -3   3   8       3453.12       3481.96        64.62 o                         
  -2   3   8        105.26        106.25         4.74 o                         
  -1   3   8        965.40        955.98        17.98 o                         
   0   3   8       4138.00       4116.48       103.25 o                         
   1   3   8       6362.30       6594.90       133.24 o                         
   2   3   8        893.65        916.99        27.30 o                         
   3   3   8         18.08         13.40         6.32 o                         
   4   3   8        758.87        745.67        29.34 o                         
   5   3   8       1564.99       1568.68        80.31 o                         
  -7   4   8       1801.73       1863.99        81.86 o                         
  -6   4   8        658.60        654.13        34.19 o                         
  -5   4   8        176.12        221.28        30.70 o                         
  -4   4   8         24.16         42.92         9.12 o                         
  -3   4   8       4316.09       4557.77        88.42 o                         
  -2   4   8       1097.55       1103.91        24.97 o                         
  -1   4   8       5910.48       5854.52       123.99 o                         
   0   4   8        149.06        173.23        10.79 o                         
   1   4   8        158.82        157.10         8.06 o                         
   2   4   8       1149.97       1105.98        32.48 o                         
   3   4   8       5095.54       5186.17       148.93 o                         
   4   4   8       1251.25       1249.90        45.51 o                         
   5   4   8        346.79        382.91        26.29 o                         
  -7   5   8         12.29         10.77        10.87 o                         
  -6   5   8        201.38        228.47        18.07 o                         
  -5   5   8       3742.52       3769.54       101.80 o                         
  -4   5   8        339.61        338.18        14.17 o                         
  -3   5   8       2395.10       2374.78        70.71 o                         
  -2   5   8          3.68          1.56         3.89 o                         
  -1   5   8       3572.26       3545.07        96.24 o                         
   0   5   8        258.96        270.43        16.45 o                         
   1   5   8       6688.19       6591.85       129.41 o                         
   2   5   8        297.64        291.45        13.36 o                         
   3   5   8         93.57        127.07        16.43 o                         
   4   5   8        134.49        124.28        13.13 o                         
   5   5   8       2461.24       2460.02       105.41 o                         
  -7   6   8       1293.74       1254.92        80.47 o                         
  -6   6   8          0.51         -1.08        11.12 o                         
  -5   6   8        153.76        170.52        10.59 o                         
  -4   6   8        114.26        114.59        13.59 o                         
  -3   6   8       5971.85       6025.37       153.43 o                         
  -2   6   8         36.14         42.56         7.35 o                         
  -1   6   8       4857.59       4809.78       157.54 o                         
   0   6   8         91.28         68.85         6.02 o                         
   1   6   8        429.41        407.16        36.79 o                         
   2   6   8         68.97         89.92         8.13 o                         
   3   6   8       5113.82       5214.57       155.54 o                         
   4   6   8         27.35         26.95         8.57 o                         
   5   6   8        443.50        475.02        31.76 o                         
  -6   7   8         15.58         22.37         9.27 o                         
  -5   7   8       2899.26       2897.36        93.93 o                         
  -4   7   8        293.83        285.66        12.77 o                         
  -3   7   8       2860.96       3053.57       149.67 o                         
  -2   7   8         29.94         40.94         5.57 o                         
  -1   7   8       3422.07       3396.89        84.84 o                         
   0   7   8       2217.17       2251.33        70.47 o                         
   1   7   8       7186.11       7478.75       241.53 o                         
   2   7   8        428.52        419.75        19.30 o                         
   3   7   8          7.90         12.00         8.27 o                         
   4   7   8          1.40          7.20         9.46 o                         
   5   7   8       1514.45       1548.23        71.84 o                         
  -6   8   8        195.51        203.65        23.80 o                         
  -5   8   8        392.01        397.29        18.86 o                         
  -4   8   8        254.41        237.95        24.21 o                         
  -3   8   8       5290.24       5353.95       170.31 o                         
  -2   8   8        924.96        867.21        26.22 o                         
  -1   8   8       3618.39       3611.08        91.52 o                         
   0   8   8        320.93        326.96        16.73 o                         
   1   8   8        470.15        501.58        25.66 o                         
   2   8   8        225.90        179.74        13.91 o                         
   3   8   8       3902.79       3949.13       123.80 o                         
   4   8   8        527.46        467.24        26.38 o                         
   5   8   8        199.49        248.48        57.95 o                         
  -6   9   8        210.52        258.54        21.54 o                         
  -5   9   8       1540.61       1562.79        68.55 o                         
  -4   9   8       1664.60       1860.18        74.12 o                         
  -3   9   8       1585.81       1668.08        59.66 o                         
  -2   9   8        280.66        281.95        15.43 o                         
  -1   9   8        936.61        933.97        37.27 o                         
   0   9   8       3048.75       2973.82        93.30 o                         
   1   9   8       3232.43       3369.72       162.56 o                         
   2   9   8       1945.43       1939.25        87.71 o                         
   3   9   8          0.17         -6.98         6.98 o                         
   4   9   8        552.32        556.60        36.64 o                         
  -6  10   8        530.45        492.12        31.73 o                         
  -5  10   8        167.33        163.65        17.67 o                         
  -4  10   8        795.92        785.76        39.51 o                         
  -3  10   8        957.27        928.87        38.34 o                         
  -2  10   8       2719.32       2529.48       106.76 o                         
  -1  10   8       1688.98       1669.97        64.65 o                         
   0  10   8        170.21        167.61        14.62 o                         
   1  10   8        357.79        318.11        31.45 o                         
   2  10   8       1799.52       1829.19        82.14 o                         
   3  10   8       1160.04       1198.54        56.03 o                         
   4  10   8        633.24        671.74        39.12 o                         
  -6  11   8        379.15        339.63        30.18 o                         
  -5  11   8        472.05        464.58        32.34 o                         
  -4  11   8       3784.71       3903.33       154.04 o                         
  -3  11   8        122.29        120.38        12.93 o                         
  -2  11   8          1.01         -3.38         5.45 o                         
  -1  11   8        558.37        548.18        38.17 o                         
   0  11   8       4095.99       4014.59       139.41 o                         
   1  11   8       1000.53        984.51        45.70 o                         
   2  11   8       2840.88       2775.15       191.38 o                         
   3  11   8          0.20          5.05        12.06 o                         
   4  11   8        584.78        605.89        40.76 o                         
  -6  12   8       1344.45       1308.04        71.81 o                         
  -5  12   8        118.32        190.50        44.19 o                         
  -4  12   8        558.14        564.04        36.95 o                         
  -3  12   8         96.73        122.37        18.77 o                         
  -2  12   8       6507.76       6148.91       187.08 o                         
  -1  12   8        430.00        423.60        20.67 o                         
   0  12   8        425.80        428.90        28.93 o                         
   1  12   8        295.94        278.90        22.36 o                         
   2  12   8       1554.79       1634.97        82.95 o                         
   3  12   8        107.98        131.63        20.33 o                         
   4  12   8       1977.85       1937.84       103.56 o                         
  -5  13   8         37.03         37.29        13.51 o                         
  -4  13   8       2243.45       2269.80       102.88 o                         
  -3  13   8         34.28         33.27        11.31 o                         
  -2  13   8        267.60        242.03        16.07 o                         
  -1  13   8        122.39        111.59        10.22 o                         
   0  13   8       5164.00       4929.25       184.86 o                         
   1  13   8         64.28        116.63        25.34 o                         
   2  13   8       1887.51       1905.52        95.09 o                         
   3  13   8          0.19          0.17         9.88 o                         
   4  13   8        524.43        609.66        59.32 o                         
  -5  14   8         19.07          6.49        11.66 o                         
  -4  14   8        550.64        546.46        43.75 o                         
  -3  14   8        438.13        429.62        33.55 o                         
  -2  14   8       3073.29       2954.06       115.60 o                         
  -1  14   8        159.19        140.95        15.69 o                         
   0  14   8        539.04        470.09        32.28 o                         
   1  14   8         14.48          8.61         9.87 o                         
   2  14   8       2422.54       2618.48       217.11 o                         
   3  14   8        443.76        502.65        39.13 o                         
  -5  15   8        601.61        536.34        41.81 o                         
  -4  15   8       1134.18       1048.04        59.10 o                         
  -3  15   8        163.01        180.54        21.34 o                         
  -2  15   8        123.30        119.81        17.20 o                         
  -1  15   8       1018.51        967.83        50.60 o                         
   0  15   8       1590.60       1515.03        70.68 o                         
   1  15   8       1473.80       1532.74        78.22 o                         
   2  15   8        677.64        650.90        47.15 o                         
   3  15   8         51.04         45.83        15.98 o                         
  -4  16   8        169.69        152.51        21.04 o                         
  -3  16   8       1833.67       1725.21        88.03 o                         
  -2  16   8       1812.33       1605.31       109.74 o                         
  -1  16   8       1390.19       1268.73        67.62 o                         
   0  16   8        594.72        587.24        40.13 o                         
   1  16   8          0.89          7.77        13.57 o                         
   2  16   8        521.60        541.34        43.17 o                         
  -4  17   8        228.10        205.66        25.79 o                         
  -3  17   8        536.48        521.98        42.64 o                         
  -2  17   8          0.35        -10.96        10.96 o                         
  -1  17   8        918.25        889.45        77.02 o                         
   0  17   8         10.03          0.91        11.12 o                         
   1  17   8       1884.30       1895.01       103.17 o                         
   2  17   8        105.62         97.14        22.45 o                         
  -3  18   8       1440.38       1212.14        99.32 o                         
  -2  18   8        100.77        159.75        29.80 o                         
  -1  18   8        912.27        873.75        76.11 o                         
   0  18   8         13.22         24.89        13.94 o                         
   1  18   8         60.22         50.12        16.51 o                         
  -2  19   8          4.80         13.77        15.64 o                         
  -1  19   8        455.84        544.15        53.14 o                         
   0  19   8         15.74         26.01        16.77 o                         
   1  19   8       1483.16       1509.11        97.68 o                         
  -7   0   9       1196.74       1152.69        79.80 o                         
  -5   0   9        257.40        263.61        46.03 o                         
  -3   0   9       7905.73       7954.80       231.69 o                         
  -1   0   9       1799.89       1979.65       168.22 o                         
   1   0   9       5206.47       5356.57       236.42 o                         
   3   0   9       4151.87       4092.97       187.75 o                         
   5   0   9         79.55         73.65        21.72 o                         
  -7   1   9        899.22        866.90        43.58 o                         
  -6   1   9        169.53        150.55        19.74 o                         
  -5   1   9       3742.79       3804.02       136.01 o                         
  -4   1   9        376.54        365.53        11.74 o                         
  -3   1   9         84.53        114.10        11.62 o                         
  -2   1   9         52.30         58.40         4.73 o                         
  -1   1   9       7457.82       7948.78       196.76 o                         
   0   1   9        194.75        178.72        10.03 o                         
   1   1   9       1356.18       1321.06        31.14 o                         
   2   1   9          1.50          0.34         5.61 o                         
   3   1   9        279.47        329.46        31.54 o                         
   4   1   9         89.29        103.72        12.57 o                         
   5   1   9       2049.78       2011.89       101.84 o                         
  -7   2   9        395.19        405.34        28.26 o                         
  -6   2   9        129.29        150.74        17.08 o                         
  -5   2   9        216.65        219.39        14.95 o                         
  -4   2   9         15.82         33.72         5.53 o                         
  -3   2   9      11338.19      11602.20       252.28 o                         
  -2   2   9       2656.50       2744.61        51.92 o                         
  -1   2   9       1323.45       1458.02        64.83 o                         
   0   2   9        215.85        226.86        13.47 o                         
   1   2   9       4172.21       4120.23        89.51 o                         
   2   2   9       1361.45       1354.57        33.58 o                         
   3   2   9       3014.51       3049.43        90.36 o                         
   4   2   9        377.53        388.47        24.19 o                         
   5   2   9          2.74         -1.87         9.59 o                         
  -7   3   9        315.20        285.48        22.52 o                         
  -6   3   9       1393.72       1476.26        60.58 o                         
  -5   3   9       1901.93       1854.30        52.63 o                         
  -4   3   9        217.87        206.36        10.73 o                         
  -3   3   9         37.60         54.50         6.88 o                         
  -2   3   9       1769.56       1758.44        44.58 o                         
  -1   3   9       6052.91       6453.27       127.31 o                         
   0   3   9       4240.91       4271.92        99.21 o                         
   1   3   9       2182.17       2235.19        54.25 o                         
   2   3   9        125.68        123.08        12.59 o                         
   3   3   9        186.02        212.30        16.32 o                         
   4   3   9       1031.85       1048.50        49.91 o                         
   5   3   9       1211.36       1141.45        60.26 o                         
  -6   4   9        196.56        182.81        15.67 o                         
  -5   4   9        282.84        256.78        12.88 o                         
  -4   4   9       2833.82       2811.03        70.63 o                         
  -3   4   9       3755.86       3769.81        75.36 o                         
  -2   4   9       5117.64       5143.58       148.20 o                         
  -1   4   9        323.35        342.16        12.88 o                         
   0   4   9        134.76        139.94         9.10 o                         
   1   4   9       1117.61       1103.66        26.70 o                         
   2   4   9       3773.64       3860.24       107.26 o                         
   3   4   9        179.40        212.29        14.13 o                         
   4   4   9        195.41        223.38        19.15 o                         
   5   4   9         55.35         76.97        29.29 o                         
  -6   5   9       1740.04       1671.80        88.68 o                         
  -5   5   9        385.79        387.94        18.35 o                         
  -4   5   9       1483.03       1439.25        40.37 o                         
  -3   5   9         12.24         14.00         5.57 o                         
  -2   5   9       2758.87       2858.91        85.25 o                         
  -1   5   9       1220.48       1204.26        34.90 o                         
   0   5   9       6906.96       7021.59       176.22 o                         
   1   5   9        129.57        109.32         8.71 o                         
   2   5   9        811.73        729.88        25.89 o                         
   3   5   9        247.00        225.43        13.76 o                         
   4   5   9       2659.48       2637.03        90.94 o                         
  -6   6   9        255.92        238.86        25.53 o                         
  -5   6   9         12.61         12.95         5.67 o                         
  -4   6   9       2943.39       2968.13        89.66 o                         
  -3   6   9         12.80         32.41        12.05 o                         
  -2   6   9       6800.34       6962.10       180.75 o                         
  -1   6   9         41.03         63.54        15.54 o                         
   0   6   9        687.77        673.65        21.33 o                         
   1   6   9          5.30         10.93         9.03 o                         
   2   6   9       5728.44       5756.50       168.40 o                         
   3   6   9         26.17         16.53         7.40 o                         
   4   6   9        378.30        393.34        26.44 o                         
  -6   7   9       2123.56       2232.77       115.87 o                         
  -5   7   9          2.46          3.76         8.47 o                         
  -4   7   9       1044.41       1096.09        45.45 o                         
  -3   7   9          0.03         -4.70         4.70 o                         
  -2   7   9       2076.40       2019.06        53.67 o                         
  -1   7   9         10.98          9.29         4.86 o                         
   0   7   9       7916.87       7948.99       227.99 o                         
   1   7   9         79.55        122.38        13.01 o                         
   2   7   9         14.53         23.39         9.50 o                         
   3   7   9         39.36         30.97         8.64 o                         
   4   7   9       2998.42       2993.01       133.20 o                         
  -6   8   9         31.27         21.20        21.32 o                         
  -5   8   9         26.45         33.61         9.86 o                         
  -4   8   9       1283.36       1411.76        56.76 o                         
  -3   8   9       1411.54       1466.73        53.35 o                         
  -2   8   9       4727.50       4665.45       127.86 o                         
  -1   8   9         27.28         20.67         5.53 o                         
   0   8   9        843.01        759.38        29.77 o                         
   1   8   9       1792.86       1875.89        71.45 o                         
   2   8   9       3744.25       3804.93       144.84 o                         
   3   8   9       1100.97       1126.41        55.59 o                         
   4   8   9        478.33        421.20        31.97 o                         
  -6   9   9       1456.56       1552.80        87.76 o                         
  -5   9   9       1216.97       1227.61        55.88 o                         
  -4   9   9       1009.10       1059.78        46.74 o                         
  -3   9   9         83.97         79.13        11.39 o                         
  -2   9   9       1028.00       1022.89        42.73 o                         
  -1   9   9       1604.32       1570.19        62.48 o                         
   0   9   9       2714.32       2602.09        92.02 o                         
   1   9   9        393.15        409.18        26.89 o                         
   2   9   9         21.99         24.43        10.61 o                         
   3   9   9        270.60        249.96        23.31 o                         
   4   9   9       1038.34       1044.54        58.27 o                         
  -6  10   9          0.99         -8.09        14.00 o                         
  -5  10   9         99.45        155.65        35.10 o                         
  -4  10   9       1043.43       1099.90        62.18 o                         
  -3  10   9       2971.22       3122.03       115.01 o                         
  -2  10   9       1053.62       1018.69        40.88 o                         
  -1  10   9        881.05        833.68        31.19 o                         
   0  10   9         32.01         43.76        11.26 o                         
   1  10   9       3261.33       3224.72       126.18 o                         
   2  10   9       1799.74       1770.20       109.82 o                         
   3  10   9       2785.31       2773.53       121.25 o                         
   4  10   9        420.59        377.09        32.74 o                         
  -6  11   9        140.61        134.72        41.98 o                         
  -5  11   9       1674.18       1794.30        83.62 o                         
  -4  11   9         99.92        120.63        16.11 o                         
  -3  11   9         13.50         17.15         8.99 o                         
  -2  11   9         24.57         21.46         7.76 o                         
  -1  11   9       5127.64       5167.72       235.79 o                         
   0  11   9        964.25        973.86        47.41 o                         
   1  11   9        792.80        762.78        41.74 o                         
   2  11   9         74.79        103.22        17.77 o                         
   3  11   9        365.27        372.39        32.88 o                         
   4  11   9        335.78        301.28        31.19 o                         
  -5  12   9         42.43         27.93        13.13 o                         
  -4  12   9         51.67         51.46        14.11 o                         
  -3  12   9       4232.16       4169.90       307.97 o                         
  -2  12   9         29.39         28.02         7.83 o                         
  -1  12   9        338.63        279.43        22.89 o                         
   0  12   9         76.73         95.53        13.73 o                         
   1  12   9       2724.99       2624.92       115.44 o                         
   2  12   9         19.50         13.28        10.56 o                         
   3  12   9       2073.50       2076.88       103.04 o                         
  -5  13   9       1517.92       1520.56        78.98 o                         
  -4  13   9          4.36         -4.62        10.68 o                         
  -3  13   9         25.34          7.59        13.21 o                         
  -2  13   9        321.88        336.69        20.67 o                         
  -1  13   9       3139.77       3107.82       102.59 o                         
   0  13   9        184.66        172.42        26.15 o                         
   1  13   9       1222.49       1127.21        80.29 o                         
   2  13   9         22.93         21.03        17.78 o                         
   3  13   9        445.22        437.51        41.01 o                         
  -5  14   9         29.83         16.95        13.40 o                         
  -4  14   9        126.41        150.36        20.30 o                         
  -3  14   9       1729.58       1637.93        91.10 o                         
  -2  14   9        532.98        512.79        34.33 o                         
  -1  14   9        236.06        187.88        20.27 o                         
   0  14   9          8.73         27.83        10.66 o                         
   1  14   9        916.05        875.65        79.94 o                         
   2  14   9        338.44        333.09        32.87 o                         
   3  14   9       1048.83       1084.64        82.13 o                         
  -4  15   9        342.16        353.01        37.54 o                         
  -3  15   9         32.06         42.73        14.00 o                         
  -2  15   9        479.19        459.31        29.77 o                         
  -1  15   9       2002.46       1848.84        98.64 o                         
   0  15   9        513.89        485.04        34.54 o                         
   1  15   9        897.88        775.80        48.31 o                         
   2  15   9          9.04          3.40        11.72 o                         
  -4  16   9        409.45        352.91        33.97 o                         
  -3  16   9        626.66        554.65        41.82 o                         
  -2  16   9       1122.31        986.50       100.04 o                         
  -1  16   9          1.12         -1.89         9.19 o                         
   0  16   9        486.04        467.51        34.43 o                         
   1  16   9        413.46        442.08        56.93 o                         
   2  16   9        646.70        677.53        54.34 o                         
  -3  17   9          0.53         -7.02        12.05 o                         
  -2  17   9        335.59        312.85        52.08 o                         
  -1  17   9        847.51        740.69       108.68 o                         
   0  17   9       1889.17       1887.72       161.88 o                         
   1  17   9         22.32         28.42        16.15 o                         
  -2  18   9       1560.30       1513.01       207.05 o                         
  -1  18   9          5.15         -8.28        16.50 o                         
   0  18   9        171.65        195.87        27.83 o                         
  -6   0  10        183.47        199.60        27.72 o                         
  -4   0  10       5152.52       5069.46       162.84 o                         
  -2   0  10        989.10       1051.67        35.82 o                         
   0   0  10       2507.82       2427.08        78.87 o                         
   2   0  10       4724.00       4591.13       155.76 o                         
   4   0  10         18.48         19.32        13.24 o                         
  -6   1  10       2016.40       2049.29        77.63 o                         
  -5   1  10        156.90        170.04        13.32 o                         
  -4   1  10          5.20          2.76         4.11 o                         
  -3   1  10         60.62         60.77         5.57 o                         
  -2   1  10       6364.12       6752.21       144.48 o                         
  -1   1  10        987.41       1099.71        26.20 o                         
   0   1  10       5966.43       6068.89       207.56 o                         
   1   1  10          8.28         11.00         5.53 o                         
   2   1  10       2123.87       2105.01        53.01 o                         
   3   1  10        107.65        120.05        13.27 o                         
   4   1  10       2596.11       2526.09       106.70 o                         
  -6   2  10        219.32        224.61        33.73 o                         
  -5   2  10        847.60        781.30        30.66 o                         
  -4   2  10       1769.03       1750.53        48.63 o                         
  -3   2  10        341.09        309.85        10.33 o                         
  -2   2  10       1148.06       1161.31        25.33 o                         
  -1   2  10        188.25        206.74         8.95 o                         
   0   2  10       3981.90       3979.48        90.55 o                         
   1   2  10       1809.88       1756.07        48.36 o                         
   2   2  10       2875.97       2869.73        82.42 o                         
   3   2  10         16.05         14.38         7.87 o                         
   4   2  10         18.13         12.72         9.01 o                         
  -6   3  10        722.53        766.69        46.82 o                         
  -5   3  10       1034.88        959.19        38.39 o                         
  -4   3  10          5.60         -1.07         5.42 o                         
  -3   3  10        590.55        577.55        19.40 o                         
  -2   3  10       3703.49       3840.43       117.07 o                         
  -1   3  10       3433.57       3674.37        99.90 o                         
   0   3  10       2374.30       2396.24        70.58 o                         
   1   3  10         59.57         69.70         8.60 o                         
   2   3  10       1373.54       1337.55        43.06 o                         
   3   3  10       1820.21       1699.15        58.26 o                         
   4   3  10       1276.52       1238.89        55.71 o                         
  -6   4  10         62.03         70.81        18.12 o                         
  -5   4  10       1956.90       1929.37        55.67 o                         
  -4   4  10        780.99        806.83        24.64 o                         
  -3   4  10       2091.28       2146.26        83.22 o                         
  -2   4  10       1208.90       1247.66        42.46 o                         
  -1   4  10        270.25        275.71        14.22 o                         
   0   4  10       1098.09       1156.59        32.76 o                         
   1   4  10       4963.53       4878.00       212.02 o                         
   2   4  10       2590.13       2479.16        74.62 o                         
   3   4  10       1585.91       1486.79        51.76 o                         
   4   4  10          9.78         23.42        10.01 o                         
  -6   5  10        216.07        228.52        24.70 o                         
  -5   5  10       1408.64       1430.65        56.47 o                         
  -4   5  10         50.05         51.86         9.03 o                         
  -3   5  10       1358.49       1390.06        41.99 o                         
  -2   5  10        247.87        270.83        12.51 o                         
  -1   5  10       7406.99       7462.27       202.08 o                         
   0   5  10        621.52        639.62        21.96 o                         
   1   5  10          3.12         52.31        17.94 o                         
   2   5  10          8.78         26.58         9.44 o                         
   3   5  10       1857.42       1841.98        65.56 o                         
   4   5  10        196.64        218.36        24.90 o                         
  -6   6  10        105.47        115.63        19.24 o                         
  -5   6  10       2027.91       2053.34        81.84 o                         
  -4   6  10          9.77          6.52         7.86 o                         
  -3   6  10       3158.44       3206.42        86.34 o                         
  -2   6  10         55.45         64.86         7.63 o                         
  -1   6  10         53.83         77.06        11.05 o                         
   0   6  10        107.76        110.95         8.81 o                         
   1   6  10       5400.08       5771.59       207.96 o                         
   2   6  10         22.85         38.29        10.07 o                         
   3   6  10       1246.83       1274.96        55.88 o                         
   4   6  10          0.00          1.24        10.30 o                         
  -6   7  10        192.89        202.85        25.43 o                         
  -5   7  10       1581.88       1617.73        69.17 o                         
  -4   7  10          2.54         -7.92         7.92 o                         
  -3   7  10        740.61        774.70        26.76 o                         
  -2   7  10        317.99        317.83        15.70 o                         
  -1   7  10       5120.71       5119.89       145.31 o                         
   0   7  10         57.67         60.28         8.37 o                         
   1   7  10        173.80        201.35        29.98 o                         
   2   7  10        192.69        178.50        16.68 o                         
   3   7  10       2105.34       2099.82       105.78 o                         
   4   7  10        109.08        130.52        30.56 o                         
  -6   8  10         22.05         22.73        14.69 o                         
  -5   8  10       1443.39       1427.64        70.57 o                         
  -4   8  10        626.05        656.73        32.36 o                         
  -3   8  10       1971.56       2046.61        75.62 o                         
  -2   8  10        796.68        758.02        29.81 o                         
  -1   8  10         24.76         16.58         6.39 o                         
   0   8  10          9.12          7.45         5.48 o                         
   1   8  10       4642.33       4843.36       182.60 o                         
   2   8  10        217.19        222.39        20.01 o                         
   3   8  10        651.56        620.70        36.26 o                         
   4   8  10          2.00        -12.75        12.75 o                         
  -6   9  10       1085.27       1063.47        67.92 o                         
  -5   9  10        555.98        648.02        37.28 o                         
  -4   9  10         14.29          9.34         9.17 o                         
  -3   9  10        829.04        844.51        44.89 o                         
  -2   9  10       1849.73       1732.16        55.25 o                         
  -1   9  10       3542.86       3619.60       154.19 o                         
   0   9  10       1500.75       1486.88        64.87 o                         
   1   9  10        321.25        337.38        23.90 o                         
   2   9  10        442.41        422.36        28.82 o                         
   3   9  10       1067.04       1033.39        59.00 o                         
  -5  10  10        590.60        601.48        37.94 o                         
  -4  10  10       2208.01       2247.30        93.85 o                         
  -3  10  10        821.77        805.45        38.71 o                         
  -2  10  10        353.08        348.55        17.92 o                         
  -1  10  10        528.14        526.75        25.47 o                         
   0  10  10        668.13        715.55        37.97 o                         
   1  10  10        872.06        854.52        49.38 o                         
   2  10  10       1541.62       1589.11        79.61 o                         
   3  10  10        147.32        149.90        19.70 o                         
  -5  11  10          6.14          7.72        10.30 o                         
  -4  11  10         33.77         40.56        13.00 o                         
  -3  11  10        431.13        443.80        41.69 o                         
  -2  11  10       2191.35       2097.39        72.72 o                         
  -1  11  10         63.64         89.00        11.68 o                         
   0  11  10       3202.67       3249.43       128.90 o                         
   1  11  10         16.98         10.66         9.65 o                         
   2  11  10        899.80        978.05        53.82 o                         
   3  11  10        252.60        232.25        24.59 o                         
  -5  12  10         38.85         86.21        24.24 o                         
  -4  12  10       1771.10       1831.37        85.86 o                         
  -3  12  10        201.78        173.29        18.68 o                         
  -2  12  10       1258.72       1159.62        44.33 o                         
  -1  12  10          2.74          5.61        10.11 o                         
   0  12  10       2020.58       1941.96        86.72 o                         
   1  12  10          0.22         -1.16         9.19 o                         
   2  12  10       1494.83       1471.38        85.50 o                         
   3  12  10          2.17          4.70        12.09 o                         
  -5  13  10         71.99         60.82        17.03 o                         
  -4  13  10         23.71         29.70        12.43 o                         
  -3  13  10          4.87         15.50        11.25 o                         
  -2  13  10       2279.07       2200.97        94.85 o                         
  -1  13  10         81.78         86.14        13.71 o                         
   0  13  10       1358.33       1292.19        65.38 o                         
   1  13  10          5.78         -1.21        10.02 o                         
   2  13  10        600.78        542.16        40.65 o                         
  -4  14  10       2078.30       1975.92       120.04 o                         
  -3  14  10        186.38        186.52        21.09 o                         
  -2  14  10        731.37        623.71        41.75 o                         
  -1  14  10          0.15         -9.16         9.75 o                         
   0  14  10       1188.33       1138.34        59.58 o                         
   1  14  10        348.94        319.89        30.64 o                         
   2  14  10       1291.66       1315.79        80.39 o                         
  -4  15  10          0.06          1.50        12.50 o                         
  -3  15  10          7.70         22.08        11.93 o                         
  -2  15  10        639.36        634.48        52.60 o                         
  -1  15  10       1526.32       1454.29        70.49 o                         
   0  15  10        421.60        405.82        33.42 o                         
   1  15  10          0.82         12.08        11.94 o                         
   2  15  10        290.82        253.30        29.61 o                         
  -3  16  10        832.41        750.43        52.84 o                         
  -2  16  10        120.56         75.78        22.03 o                         
  -1  16  10         16.48         19.52        15.82 o                         
   0  16  10        765.62        689.99        60.00 o                         
   1  16  10       1590.02       1527.33        87.21 o                         
  -2  17  10        118.93        164.67        61.90 o                         
  -1  17  10       1315.30       1358.81       136.28 o                         
   0  17  10        417.74        361.64        35.70 o                         
  -5   0  11       3342.20       3246.84       190.19 o                         
  -3   0  11       1058.01       1063.59        37.90 o                         
  -1   0  11       3963.24       4282.92       204.73 o                         
   1   0  11       5608.26       5412.19       217.23 o                         
   3   0  11          9.99         19.06        14.87 o                         
  -6   1  11          0.90         -3.43         7.42 o                         
  -5   1  11         65.21         96.16        15.63 o                         
  -4   1  11        120.00        122.18         8.63 o                         
  -3   1  11       3640.34       3615.76        80.91 o                         
  -2   1  11        642.85        678.43        19.74 o                         
  -1   1  11       2379.03       2563.06        79.38 o                         
   0   1  11         71.93         73.73         7.79 o                         
   1   1  11         96.81        132.52        10.45 o                         
   2   1  11        222.82        240.14        16.06 o                         
   3   1  11       3718.44       3751.53       144.51 o                         
   4   1  11        179.02        187.22        19.88 o                         
  -6   2  11        238.89        274.36        32.24 o                         
  -5   2  11       2684.98       2567.70        83.29 o                         
  -4   2  11       1434.15       1370.10        39.51 o                         
  -3   2  11        785.08        784.96        32.64 o                         
  -2   2  11         50.96         69.03         6.13 o                         
  -1   2  11       1360.79       1425.96        34.36 o                         
   0   2  11       1665.45       1557.79        60.22 o                         
   1   2  11       4013.09       3824.80        99.12 o                         
   2   2  11        743.99        677.25        34.18 o                         
   3   2  11         59.94         83.44        32.71 o                         
   4   2  11        352.17        314.52        29.50 o                         
  -6   3  11        504.12        519.07        34.60 o                         
  -5   3  11        168.76        171.26        19.96 o                         
  -4   3  11        538.11        537.01        25.94 o                         
  -3   3  11        696.50        696.93        23.32 o                         
  -2   3  11       2086.89       2169.10       105.22 o                         
  -1   3  11       1194.77       1214.98        37.32 o                         
   0   3  11        183.89        174.78        18.49 o                         
   1   3  11        224.87        244.43        21.11 o                         
   2   3  11       1381.11       1398.18        58.86 o                         
   3   3  11       2699.21       2596.82       105.43 o                         
   4   3  11        881.52        809.03        53.94 o                         
  -6   4  11        471.03        431.71        33.85 o                         
  -5   4  11       1099.73       1117.74        55.99 o                         
  -4   4  11       3684.91       3665.62       122.89 o                         
  -3   4  11          6.54          5.99         5.28 o                         
  -2   4  11        146.10        157.99        11.48 o                         
  -1   4  11        492.01        517.00        19.60 o                         
   0   4  11       3480.35       3460.22        93.45 o                         
   1   4  11        985.63       1076.40        58.38 o                         
   2   4  11        421.29        457.70        36.20 o                         
   3   4  11         77.59         36.88        14.88 o                         
   4   4  11        674.43        559.57        45.24 o                         
  -6   5  11        864.88        845.92        52.91 o                         
  -5   5  11          0.15          5.18         7.23 o                         
  -4   5  11        419.56        450.87        25.27 o                         
  -3   5  11        397.42        399.92        21.72 o                         
  -2   5  11       3278.43       3471.33        98.24 o                         
  -1   5  11         64.82         89.29        14.33 o                         
   0   5  11        221.07        214.67        13.26 o                         
   1   5  11         99.02        102.86        14.20 o                         
   2   5  11       3602.14       3585.61       134.17 o                         
   3   5  11        318.46        294.66        24.66 o                         
  -6   6  11        917.83       1003.94        63.95 o                         
  -5   6  11          0.64         -1.46         7.32 o                         
  -4   6  11       3985.61       4249.86       155.79 o                         
  -3   6  11        162.05        168.49        16.30 o                         
  -2   6  11        118.23        122.10        10.12 o                         
  -1   6  11         13.31         13.01         6.44 o                         
   0   6  11       4358.78       4501.01       160.89 o                         
   1   6  11         46.28         34.17        16.01 o                         
   2   6  11        854.96        923.08        60.74 o                         
   3   6  11         35.11         32.39        11.39 o                         
  -6   7  11        660.54        651.64        48.08 o                         
  -5   7  11          9.15         10.44        18.55 o                         
  -4   7  11        875.44        893.40        45.55 o                         
  -3   7  11         69.23         91.44        20.11 o                         
  -2   7  11       4139.77       4149.52       125.89 o                         
  -1   7  11        218.13        177.89        13.31 o                         
   0   7  11        496.58        520.19        30.23 o                         
   1   7  11         26.11         29.05        10.22 o                         
   2   7  11       2203.10       2267.21       104.55 o                         
   3   7  11         72.04         60.29        13.67 o                         
  -5   8  11        576.19        559.00        32.93 o                         
  -4   8  11       1884.56       1954.48        81.39 o                         
  -3   8  11         83.77         93.29        12.91 o                         
  -2   8  11         69.90         75.28         9.10 o                         
  -1   8  11       1101.15       1064.22        38.76 o                         
   0   8  11       3094.07       3213.64       121.33 o                         
   1   8  11        631.46        670.48        36.90 o                         
   2   8  11        592.77        595.65        38.62 o                         
   3   8  11          5.68         -3.87        11.71 o                         
  -5   9  11          4.37          7.53        10.71 o                         
  -4   9  11        286.09        282.08        23.66 o                         
  -3   9  11       1622.88       1624.98        67.87 o                         
  -2   9  11       2521.75       2370.47        82.63 o                         
  -1   9  11       1028.32        971.64        37.22 o                         
   0   9  11         13.70         28.15        10.69 o                         
   1   9  11          6.20         10.33         9.60 o                         
   2   9  11       1255.47       1257.93        68.16 o                         
   3   9  11        736.43        722.65        46.85 o                         
  -5  10  11       1148.12       1156.14        60.38 o                         
  -4  10  11        878.24        875.78        46.87 o                         
  -3  10  11        315.27        303.76        23.07 o                         
  -2  10  11          0.13          1.07         6.41 o                         
  -1  10  11       1680.55       1599.30        54.24 o                         
   0  10  11       1205.34       1189.55        57.28 o                         
   1  10  11       2128.55       2156.46        97.63 o                         
   2  10  11        218.78        257.35        25.77 o                         
   3  10  11          4.32         17.78        12.77 o                         
  -5  11  11          0.22        -11.47        11.97 o                         
  -4  11  11          1.37         -0.81         9.60 o                         
  -3  11  11       1988.93       1938.14        90.94 o                         
  -2  11  11        610.46        555.68        35.51 o                         
  -1  11  11       1112.58       1137.84        52.95 o                         
   0  11  11         70.78         51.38        12.51 o                         
   1  11  11        113.65        104.16        18.50 o                         
   2  11  11        225.37        237.46        26.94 o                         
  -4  12  11          0.11         -7.21        11.28 o                         
  -3  12  11        402.49        363.23        30.02 o                         
  -2  12  11         29.80         15.85        11.12 o                         
  -1  12  11        905.61        902.81        51.44 o                         
   0  12  11        134.07        148.49        19.91 o                         
   1  12  11       2976.15       3006.63       137.08 o                         
   2  12  11         10.27          1.94        10.93 o                         
  -4  13  11         72.85         56.02        15.13 o                         
  -3  13  11       1959.26       1772.54       134.20 o                         
  -2  13  11          7.11         23.41        10.04 o                         
  -1  13  11       1653.75       1663.33        85.73 o                         
   0  13  11          5.40         36.98        17.07 o                         
   1  13  11        214.77        190.40        23.05 o                         
   2  13  11          0.32         -5.11        11.95 o                         
  -4  14  11        399.10        430.03        65.69 o                         
  -3  14  11        210.17        214.67        29.56 o                         
  -2  14  11         15.25         20.67        19.99 o                         
  -1  14  11        746.63        734.46        44.67 o                         
   0  14  11        305.90        306.44        27.71 o                         
   1  14  11       2085.43       2032.99       105.87 o                         
  -3  15  11       1312.69       1258.67        91.14 o                         
  -2  15  11        445.10        512.92        47.76 o                         
  -1  15  11       1018.68        969.65        79.39 o                         
   0  15  11        202.47        165.88        32.77 o                         
   1  15  11         46.01         34.15        15.46 o                         
  -2  16  11         43.39         46.79        21.15 o                         
  -1  16  11        137.84        143.61        26.95 o                         
   0  16  11        863.05        801.17        55.77 o                         
  -6   0  12       1409.28       1449.49       162.81 o                         
  -4   0  12       1367.98       1261.12        73.54 o                         
  -2   0  12       1504.49       1528.78        55.56 o                         
   0   0  12       2464.74       2482.48        90.04 o                         
   2   0  12         65.83         93.99        27.93 o                         
  -6   1  12        115.25        185.77        33.32 o                         
  -5   1  12         41.15         39.23        10.69 o                         
  -4   1  12       2572.13       2486.30        77.00 o                         
  -3   1  12         67.37         74.88         8.95 o                         
  -2   1  12       3133.35       3239.64        77.51 o                         
  -1   1  12         37.80         40.94         6.70 o                         
   0   1  12        952.88        935.84        31.12 o                         
   1   1  12        331.18        310.32        15.59 o                         
   2   1  12       2331.25       2335.26        98.36 o                         
   3   1  12         66.29         84.38        16.95 o                         
  -6   2  12       1444.11       1490.33        83.25 o                         
  -5   2  12        247.32        257.51        23.14 o                         
  -4   2  12        939.45        918.30        38.95 o                         
  -3   2  12         91.23         99.81         8.98 o                         
  -2   2  12       1436.25       1436.08        42.88 o                         
  -1   2  12        514.44        543.86        20.58 o                         
   0   2  12       2841.55       2791.69        80.07 o                         
   1   2  12        198.66        206.36        20.24 o                         
   2   2  12        101.73        135.40        33.33 o                         
   3   2  12        155.77        161.86        27.33 o                         
  -6   3  12         27.40         58.19        49.61 o                         
  -5   3  12        102.48        119.35        15.82 o                         
  -4   3  12       1879.90       1791.15        67.64 o                         
  -3   3  12       2860.68       2931.17       104.64 o                         
  -2   3  12       1650.27       1627.50        48.89 o                         
  -1   3  12        317.72        306.61        16.25 o                         
   0   3  12        308.69        293.11        21.56 o                         
   1   3  12        796.08        771.63        38.08 o                         
   2   3  12        829.34        810.12        50.11 o                         
   3   3  12        880.52        811.98        52.48 o                         
  -5   4  12        783.51        757.90        45.68 o                         
  -4   4  12        702.62        624.81        32.86 o                         
  -3   4  12         62.53         82.20         8.90 o                         
  -2   4  12        691.78        751.40        27.71 o                         
  -1   4  12       2890.83       2958.82        86.12 o                         
   0   4  12        891.72        875.80        30.55 o                         
   1   4  12       1080.31       1014.80        47.10 o                         
   2   4  12         64.57         93.70        20.53 o                         
   3   4  12        381.76        334.20        32.31 o                         
  -5   5  12        177.99        166.72        20.08 o                         
  -4   5  12        347.30        345.19        23.58 o                         
  -3   5  12       4408.08       4534.54       138.81 o                         
  -2   5  12        456.06        507.55        22.46 o                         
  -1   5  12        226.03        261.18        17.10 o                         
   0   5  12         32.68         51.96        10.51 o                         
   1   5  12       1523.83       1513.83        64.81 o                         
   2   5  12        178.94        180.95        23.74 o                         
   3   5  12        802.97        935.56        61.60 o                         
  -5   6  12       1013.75       1084.59        61.10 o                         
  -4   6  12          1.54          1.33         8.29 o                         
  -3   6  12          0.90          2.29         9.42 o                         
  -2   6  12         68.99         81.02        12.51 o                         
  -1   6  12       4592.35       4678.59       167.46 o                         
   0   6  12         74.97         86.18        13.30 o                         
   1   6  12       1535.12       1525.61        68.15 o                         
   2   6  12        113.07        124.28        16.04 o                         
   3   6  12        897.67        887.21        61.34 o                         
  -5   7  12        414.84        452.94        32.59 o                         
  -4   7  12         39.20         26.88        10.27 o                         
  -3   7  12       3800.11       3971.00       152.13 o                         
  -2   7  12         19.36         13.99         6.96 o                         
  -1   7  12        246.83        254.71        35.21 o                         
   0   7  12        179.93        163.70        18.06 o                         
   1   7  12       2250.72       2265.95        97.07 o                         
   2   7  12        162.15        177.47        21.76 o                         
  -5   8  12       1392.98       1433.68        73.60 o                         
  -4   8  12        153.06        187.40        18.43 o                         
  -3   8  12          2.37          8.86         9.18 o                         
  -2   8  12        200.84        183.55        13.60 o                         
  -1   8  12       2119.90       2021.37       100.81 o                         
   0   8  12       1329.39       1315.39        59.62 o                         
   1   8  12       1067.00       1058.05        59.64 o                         
   2   8  12         73.57        102.64        18.52 o                         
  -5   9  12         76.06        105.53        17.12 o                         
  -4   9  12        587.21        587.29        36.02 o                         
  -3   9  12       1253.34       1271.69        58.83 o                         
  -2   9  12        776.20        746.45        63.35 o                         
  -1   9  12        641.81        601.42        34.58 o                         
   0   9  12       1021.96       1014.95        52.02 o                         
   1   9  12       1175.36       1197.41        66.33 o                         
   2   9  12       1280.07       1350.58        76.48 o                         
  -4  10  12        596.53        657.02        56.13 o                         
  -3  10  12          8.27          4.80         9.35 o                         
  -2  10  12        583.69        588.78        27.86 o                         
  -1  10  12       1013.92       1002.14        49.05 o                         
   0  10  12       1183.62       1197.98        61.84 o                         
   1  10  12        189.34        207.14        22.71 o                         
   2  10  12          5.39          1.82        10.51 o                         
  -4  11  12       1153.07       1199.73        64.32 o                         
  -3  11  12        184.96        236.14        27.21 o                         
  -2  11  12       1522.82       1376.78        67.45 o                         
  -1  11  12          0.94         -2.73         9.20 o                         
   0  11  12        302.82        258.33        24.61 o                         
   1  11  12         88.11        112.23        18.49 o                         
  -4  12  12        484.29        466.71        39.23 o                         
  -3  12  12          3.05        -12.38        12.38 o                         
  -2  12  12        987.72       1018.17        74.20 o                         
  -1  12  12         26.20         26.23        12.16 o                         
   0  12  12       1874.39       1889.14        90.36 o                         
   1  12  12         37.73         52.70        14.91 o                         
  -3  13  12        474.32        487.34        43.57 o                         
  -2  13  12       1043.97        992.00        72.03 o                         
  -1  13  12          1.14         -6.35        10.11 o                         
   0  13  12        356.43        356.73        31.84 o                         
   1  13  12         25.29         33.63        13.96 o                         
  -3  14  12          4.46          2.41        13.31 o                         
  -2  14  12       1082.19       1067.93        81.26 o                         
  -1  14  12        303.96        281.42        36.37 o                         
   0  14  12        956.59        927.03        58.46 o                         
  -5   0  13        701.75        657.99        70.53 o                         
  -3   0  13        852.69        902.67        65.00 o                         
  -1   0  13       4908.97       4897.90       233.26 o                         
   1   0  13         90.33         91.29        36.94 o                         
  -5   1  13        886.69       1021.73        75.01 o                         
  -4   1  13        114.61        110.30        15.56 o                         
  -3   1  13       2006.16       1984.27        67.03 o                         
  -2   1  13          1.43         -0.38         6.26 o                         
  -1   1  13        183.44        191.65        26.05 o                         
   0   1  13         29.15         30.51        11.16 o                         
   1   1  13       3791.21       3546.94       224.29 o                         
   2   1  13        172.30        195.57        55.30 o                         
  -5   2  13        248.55        265.15        33.25 o                         
  -4   2  13         25.22         35.13         9.22 o                         
  -3   2  13        885.05        858.47        32.77 o                         
  -2   2  13       1018.48       1050.31        36.28 o                         
  -1   2  13       3428.41       3552.58       106.70 o                         
   0   2  13        345.00        331.18        18.07 o                         
   1   2  13          5.61         11.96         9.55 o                         
   2   2  13        176.09        207.22        40.90 o                         
  -5   3  13        744.71        744.89        46.74 o                         
  -4   3  13        704.70        741.32        36.02 o                         
  -3   3  13       1324.06       1350.07        44.61 o                         
  -2   3  13         53.20         67.24        13.49 o                         
  -1   3  13          1.04          5.36         6.49 o                         
   0   3  13       1388.90       1270.89        59.70 o                         
   1   3  13       2359.73       2305.42       109.34 o                         
   2   3  13        838.57        839.12        58.75 o                         
  -5   4  13         86.74         71.41        17.29 o                         
  -4   4  13         84.53        103.40        13.43 o                         
  -3   4  13        316.23        323.43        17.50 o                         
  -2   4  13       2775.74       2913.33        97.86 o                         
  -1   4  13       1146.56       1109.98        40.66 o                         
   0   4  13       1261.67       1158.27        61.58 o                         
   1   4  13          3.41         -2.40         9.25 o                         
   2   4  13        454.54        501.82        44.82 o                         
  -5   5  13          8.20          0.99        10.76 o                         
  -4   5  13       1464.28       1523.83        64.68 o                         
  -3   5  13        110.93        133.11        16.12 o                         
  -2   5  13       1034.80       1097.16        51.14 o                         
  -1   5  13         57.89         76.55        14.89 o                         
   0   5  13       1762.94       1729.05       112.71 o                         
   1   5  13        368.18        399.99        28.78 o                         
   2   5  13       1869.22       1931.50       118.56 o                         
  -5   6  13          0.49        -11.78        11.78 o                         
  -4   6  13         15.30         17.76        10.20 o                         
  -3   6  13         37.17         26.85         9.62 o                         
  -2   6  13       2129.08       2167.70        76.22 o                         
  -1   6  13         29.97         18.66         9.98 o                         
   0   6  13       1205.16       1167.01        56.23 o                         
   1   6  13         25.59         20.15        10.60 o                         
   2   6  13        350.96        342.07        31.09 o                         
  -4   7  13       1377.55       1423.28        68.05 o                         
  -3   7  13        116.93        105.53        15.30 o                         
  -2   7  13        167.97        167.85        15.14 o                         
  -1   7  13         77.86         98.85        11.70 o                         
   0   7  13       1286.55       1249.26        62.58 o                         
   1   7  13        108.17        127.58        20.19 o                         
   2   7  13       1569.81       1492.12        81.32 o                         
  -4   8  13          1.19          5.43         9.87 o                         
  -3   8  13         51.06         72.73        14.19 o                         
  -2   8  13       1869.82       1815.73        68.11 o                         
  -1   8  13        144.02        136.03        16.51 o                         
   0   8  13        746.89        795.29        43.89 o                         
   1   8  13        154.55        171.70        19.35 o                         
  -4   9  13       1032.35       1022.43        56.96 o                         
  -3   9  13        791.30        802.51        43.29 o                         
  -2   9  13         67.81         58.66        11.25 o                         
  -1   9  13         33.76         20.64        10.63 o                         
   0   9  13        681.84        693.10        42.27 o                         
   1   9  13        795.80        785.58        48.08 o                         
  -4  10  13          7.18         19.79        17.24 o                         
  -3  10  13        198.26        213.95        23.52 o                         
  -2  10  13        583.18        599.96        45.50 o                         
  -1  10  13       1667.13       1681.98        80.00 o                         
   0  10  13        550.05        504.22        36.59 o                         
   1  10  13          3.10         -1.59        10.31 o                         
  -3  11  13        982.81        941.65        52.32 o                         
  -2  11  13         31.32         83.71        43.02 o                         
  -1  11  13         78.46         81.51        16.03 o                         
   0  11  13        247.70        260.57        28.44 o                         
  -3  12  13        458.96        382.38        46.68 o                         
  -2  12  13          0.62         19.91        15.07 o                         
  -1  12  13       1875.96       1956.71        96.40 o                         
   0  12  13          9.50          1.12        10.49 o                         
  -1  13  13         17.46         35.98        23.93 o                         
  -4   0  14        522.58        474.02        59.27 o                         
  -2   0  14       2251.05       2214.39       117.68 o                         
   0   0  14        630.53        565.23        39.91 o                         
  -4   1  14       1158.97       1240.55        84.84 o                         
  -3   1  14         33.88         19.55        11.64 o                         
  -2   1  14         35.61         74.98        20.22 o                         
  -1   1  14        137.96        128.20        13.22 o                         
   0   1  14       2287.23       2248.45        99.32 o                         
   1   1  14        186.49        225.55        32.81 o                         
  -4   2  14        351.73        380.50        60.23 o                         
  -3   2  14        353.05        339.74        23.01 o                         
  -2   2  14       1225.89       1200.25        49.60 o                         
  -1   2  14        339.29        328.89        29.55 o                         
   0   2  14        165.10        196.03        19.51 o                         
   1   2  14         42.15         42.71        18.83 o                         
  -4   3  14        587.74        599.24        50.81 o                         
  -3   3  14        307.81        291.95        17.42 o                         
  -2   3  14        358.37        366.49        19.52 o                         
  -1   3  14        587.39        588.99        27.71 o                         
   0   3  14        837.89        812.32        41.50 o                         
   1   3  14        945.99        945.01        78.73 o                         
  -4   4  14         72.78        115.34        35.16 o                         
  -3   4  14        905.69        893.81        41.04 o                         
  -2   4  14        583.50        582.34        26.08 o                         
  -1   4  14        831.01        844.50        40.64 o                         
   0   4  14          4.27         15.57        10.28 o                         
   1   4  14        335.10        342.90        29.72 o                         
  -4   5  14         83.47         83.27        13.97 o                         
  -3   5  14         65.10         81.70        13.76 o                         
  -2   5  14          4.72         -1.86         7.05 o                         
  -1   5  14       1274.35       1193.22        57.62 o                         
   0   5  14        144.71        152.45        19.30 o                         
   1   5  14       1719.11       1683.92        89.81 o                         
  -4   6  14          4.08         -6.19         8.91 o                         
  -3   6  14       1694.44       1746.70        76.15 o                         
  -2   6  14         41.58         35.65         9.81 o                         
  -1   6  14        974.18        985.78        58.17 o                         
   0   6  14          7.80          1.55         9.19 o                         
   1   6  14        560.67        567.77        44.52 o                         
  -4   7  14        110.70        127.62        24.63 o                         
  -3   7  14        364.53        342.88        38.03 o                         
  -2   7  14         74.72         81.85        12.01 o                         
  -1   7  14       1221.63       1236.94        71.46 o                         
   0   7  14          0.92         -6.40        10.87 o                         
   1   7  14        902.51        909.70        51.78 o                         
  -3   8  14       1360.75       1417.53        70.27 o                         
  -2   8  14        530.28        512.42        41.50 o                         
  -1   8  14        734.37        689.38        73.02 o                         
   0   8  14        318.80        281.66        26.85 o                         
  -3   9  14        110.62        128.56        20.49 o                         
  -2   9  14         84.25        105.77        21.33 o                         
  -1   9  14        690.89        659.48        42.23 o                         
   0   9  14        807.87        760.80        51.98 o                         
  -2  10  14       1249.33       1164.90        83.73 o                         
  -1  10  14        161.02        179.47        32.36 o                         
  -3   0  15       2278.97       2081.10       154.87 o                         
  -1   0  15          0.63          2.08        18.93 o                         
  -3   1  15         63.81         95.19        16.04 o                         
  -2   1  15         74.03         65.55        11.37 o                         
  -1   1  15       1623.59       1592.71        68.35 o                         
   0   1  15         23.15         33.70        17.06 o                         
  -3   2  15       1686.10       1699.04        84.54 o                         
  -2   2  15        354.46        298.96        20.24 o                         
  -1   2  15          8.77          8.24        11.12 o                         
   0   2  15         78.42        104.14        39.20 o                         
  -3   3  15         11.96          9.09        11.55 o                         
  -2   3  15        333.86        348.18        22.39 o                         
  -1   3  15       1256.98       1187.55        61.13 o                         
   0   3  15        589.88        540.62        51.01 o                         
  -3   4  15        454.32        398.63        40.91 o                         
  -2   4  15        567.20        579.55        36.97 o                         
  -1   4  15          3.40          6.85        11.39 o                         
   0   4  15        278.44        272.50        27.62 o                         
  -3   5  15         20.46          6.55        11.46 o                         
  -2   5  15        508.98        495.36        37.20 o                         
  -1   5  15        180.46        175.93        22.32 o                         
  -2   6  15       1113.51       1071.04        83.64 o                         
  -1   6  15         69.66         89.09        31.92 o                         
                                                                                
