# Supplementary material for: Crystal structures of five 1-alkyl-4-aryl-1,2,4-triazol-1-ium halide salts
Source: Acta Crystallogr E Crystallogr Commun. 2015 May 16;71(Pt 6):628–35. doi: 10.1107/S2056989015009019 (PMC4459379; doi:10.1107/S2056989015009019)
Supplement: Supplementary file 6 [file e-71-00628-salt4sup5.hkl]

data_salt4                                                                      
_shelx_title ' User-defined'                                                    
_shelx_refln_list_code          4                                               
_shelx_F_calc_maximum      243.64                                               
_exptl_crystal_F_000       552.00                                               
_reflns_d_resolution_high  0.7700                                               
                                                                                
loop_                                                                           
 _space_group_symop_operation_xyz                                               
 'x, y, z'                                                                      
 'x, -y, z+1/2'                                                                 
 'x+1/2, y+1/2, z'                                                              
 'x+1/2, -y+1/2, z+1/2'                                                         
                                                                                
_cell_length_a     7.6600                                                       
_cell_length_b    16.9116                                                       
_cell_length_c     8.4124                                                       
_cell_angle_alpha  90.000                                                       
_cell_angle_beta  101.137                                                       
_cell_angle_gamma  90.000                                                       
                                                                                
_shelx_F_squared_multiplier     1.000                                           
                                                                                
loop_                                                                           
 _refln_index_h                                                                 
 _refln_index_k                                                                 
 _refln_index_l                                                                 
 _refln_F_squared_calc                                                          
 _refln_F_squared_meas                                                          
 _refln_F_squared_sigma                                                         
 _refln_observed_status                                                         
  -2   0 -10        758.11        793.21        78.85 o                         
   0   0 -10       1170.10       1200.83        93.35 o                         
   2   0 -10       1243.38       1303.92        93.22 o                         
   4   0 -10        893.07        844.04        79.79 o                         
  -1   1 -10        186.36        184.07        26.98 o                         
   1   1 -10        112.40        103.16        21.11 o                         
   3   1 -10        646.91        597.21        43.68 o                         
  -2   2 -10        405.36        413.61        44.19 o                         
   0   2 -10        719.06        784.52        85.14 o                         
   2   2 -10        721.79        698.27        80.84 o                         
   4   2 -10        988.59        946.71        52.95 o                         
  -1   3 -10        722.79        765.71        52.19 o                         
   1   3 -10        947.15       1121.33        62.25 o                         
   3   3 -10        831.40        813.39        51.84 o                         
   5   3 -10       1096.16       1014.23        85.11 o                         
   0   4 -10         19.53         15.59        13.35 o                         
   2   4 -10         82.04         83.05        18.99 o                         
   4   4 -10         12.31         10.19        13.34 o                         
  -1   5 -10       1004.83       1026.10        70.68 o                         
   1   5 -10       1195.14       1153.08       180.59 o                         
   3   5 -10       1110.19       1038.08        76.34 o                         
   5   5 -10        733.85        683.29        48.73 o                         
   0   6 -10        561.68        526.91       101.59 o                         
   2   6 -10        384.87        472.24        61.31 o                         
   4   6 -10        495.69        498.94        37.86 o                         
   1   7 -10        257.04        219.50        54.67 o                         
   3   7 -10        610.39        624.62        47.84 o                         
   2   8 -10       1237.60       1324.86       109.19 o                         
  -3   1  -9        971.11        948.85        63.79 o                         
  -1   1  -9       1403.18       1475.59        72.26 o                         
   1   1  -9       2101.61       2195.72        85.80 o                         
   3   1  -9       2251.60       2203.91        63.26 o                         
   5   1  -9       1335.75       1200.45        42.06 o                         
  -2   2  -9        750.97        709.88        50.34 o                         
   0   2  -9       1046.44       1104.28        56.29 o                         
   2   2  -9       1400.44       1470.57       122.73 o                         
   4   2  -9        732.41        747.72        33.91 o                         
   6   2  -9        557.51        485.88        67.25 o                         
  -3   3  -9         73.78         92.32        22.00 o                         
  -1   3  -9        374.65        364.67        32.27 o                         
   1   3  -9        225.37        240.56        29.32 o                         
   3   3  -9        261.70        249.18        20.77 o                         
   5   3  -9        243.38        234.11        23.65 o                         
  -2   4  -9       1326.88       1424.83        79.31 o                         
   0   4  -9       1562.89       1610.95        74.83 o                         
   2   4  -9       2301.47       2404.76       125.08 o                         
   4   4  -9       2523.64       2426.46        91.64 o                         
   6   4  -9        943.70        845.16        52.16 o                         
  -3   5  -9        126.72        134.12        44.80 o                         
  -1   5  -9        407.80        435.52        37.66 o                         
   1   5  -9        290.80        297.65        31.61 o                         
   3   5  -9        700.54        697.78        31.44 o                         
   5   5  -9        137.06        125.12        25.29 o                         
  -2   6  -9        509.71        497.72        40.71 o                         
   0   6  -9       1090.99       1142.10        58.70 o                         
   2   6  -9        870.10        857.37        90.59 o                         
   4   6  -9        752.55        785.41        46.59 o                         
   6   6  -9        863.71        844.20        58.98 o                         
  -1   7  -9        907.24        902.70        56.22 o                         
   1   7  -9       1320.52       1323.43       157.98 o                         
   3   7  -9        959.40       1020.08        64.09 o                         
   5   7  -9       1056.22       1004.35        65.28 o                         
  -2   8  -9          6.25          7.04        25.38 o                         
   0   8  -9         25.21         33.54        15.69 o                         
   2   8  -9         16.52         -7.60        24.75 o                         
   4   8  -9         27.85         12.05        13.32 o                         
  -1   9  -9        805.88        832.49        93.77 o                         
   1   9  -9       1510.72       1525.88       141.84 o                         
   3   9  -9       1316.71       1323.76        71.76 o                         
   5   9  -9       1233.39       1220.92        69.53 o                         
   0  10  -9       1145.87       1099.00       106.21 o                         
   2  10  -9        527.23        563.22        49.35 o                         
   4  10  -9        380.15        389.82        42.07 o                         
  -1  11  -9        529.28        536.23        79.12 o                         
   1  11  -9        209.98        243.32        59.33 o                         
   3  11  -9        146.02        144.00        25.16 o                         
   2  12  -9        804.34        825.59        58.33 o                         
  -4   0  -8       1488.30       1469.50       116.08 o                         
  -2   0  -8       2152.06       2186.64       135.22 o                         
   0   0  -8       3725.32       3898.61       175.24 o                         
   2   0  -8       3716.48       3943.45       158.60 o                         
   4   0  -8       6152.46       5861.76       143.54 o                         
   6   0  -8       2617.50       2283.53       124.77 o                         
  -5   1  -8        339.92        230.25        42.54 o                         
  -3   1  -8        283.58        324.35        32.11 o                         
  -1   1  -8        461.14        500.30        32.54 o                         
   1   1  -8        708.10        690.55        37.89 o                         
   3   1  -8        368.45        369.84        15.64 o                         
   5   1  -8        139.49        149.13        13.40 o                         
  -4   2  -8       1265.13       1288.02        70.36 o                         
  -2   2  -8       1296.33       1359.21        65.81 o                         
   0   2  -8       1986.23       2084.26        78.12 o                         
   2   2  -8       1970.53       1977.54        71.26 o                         
   4   2  -8        721.78        686.57        20.85 o                         
   6   2  -8       1076.26        976.66        50.52 o                         
  -5   3  -8        660.27        630.45        56.30 o                         
  -3   3  -8       1880.38       1939.53       128.17 o                         
  -1   3  -8       1909.75       1970.76        77.15 o                         
   1   3  -8       2566.54       2694.17        90.72 o                         
   3   3  -8       2325.94       2318.42        57.53 o                         
   5   3  -8       2366.65       2326.26        80.14 o                         
   7   3  -8        867.66        762.85        51.74 o                         
  -4   4  -8         18.10         40.32        18.03 o                         
  -2   4  -8        144.00        188.00        28.71 o                         
   0   4  -8        239.48        225.63        24.01 o                         
   2   4  -8        184.08        154.18        21.66 o                         
   4   4  -8        279.73        254.04        19.34 o                         
   6   4  -8          6.81         19.23        17.90 o                         
  -3   5  -8       1548.44       1691.81        98.24 o                         
  -1   5  -8       2521.05       2524.96        98.33 o                         
   1   5  -8       3680.31       3788.11       192.05 o                         
   3   5  -8       3355.67       3453.65        82.80 o                         
   5   5  -8       2094.06       2129.16        86.78 o                         
   7   5  -8       1482.78       1390.53        69.15 o                         
  -4   6  -8        601.33        638.45        52.22 o                         
  -2   6  -8        833.09        883.59       118.33 o                         
   0   6  -8       1097.20       1129.09        51.39 o                         
   2   6  -8       1114.67       1130.39        53.75 o                         
   4   6  -8        570.81        577.39        55.84 o                         
   6   6  -8        559.76        566.48        42.21 o                         
  -3   7  -8        300.99        375.55        55.38 o                         
  -1   7  -8        842.71        913.50        66.43 o                         
   1   7  -8        431.31        446.64        32.21 o                         
   3   7  -8        944.31        978.56        49.21 o                         
   5   7  -8        419.40        428.38        40.14 o                         
   7   7  -8        179.37        233.33        41.30 o                         
  -4   8  -8        657.21       1088.18       306.59 o                         
  -2   8  -8       1622.52       1677.94        81.13 o                         
   0   8  -8       2372.88       2391.18       129.97 o                         
   2   8  -8       2385.00       2498.65       148.28 o                         
   4   8  -8       3454.36       3394.13       123.94 o                         
   6   8  -8       1255.78       1182.57        67.66 o                         
  -3   9  -8         59.36         58.08        19.20 o                         
  -1   9  -8        289.85        316.60        31.64 o                         
   1   9  -8        183.77        154.74        22.99 o                         
   3   9  -8        107.66        156.99        21.52 o                         
   5   9  -8         49.38         99.46        21.17 o                         
  -2  10  -8       1065.61       1056.26        57.80 o                         
   0  10  -8       1321.24       1308.72       210.24 o                         
   2  10  -8       1827.52       1871.01        77.43 o                         
   4  10  -8        986.78       1031.89        65.43 o                         
   6  10  -8        810.56        792.42        60.10 o                         
  -3  11  -8        588.30        607.39        55.49 o                         
  -1  11  -8        941.60        880.32        68.33 o                         
   1  11  -8       1215.93       1230.39        96.00 o                         
   3  11  -8       1772.11       1901.11        91.06 o                         
   5  11  -8        957.74        995.87        62.66 o                         
  -2  12  -8         34.26         29.49        17.07 o                         
   0  12  -8        190.72        142.20        43.60 o                         
   2  12  -8         70.11         96.08        20.21 o                         
   4  12  -8         57.51         50.93        25.29 o                         
  -1  13  -8       1249.91       1271.79       124.79 o                         
   1  13  -8       1624.20       1770.04       146.41 o                         
   3  13  -8       1474.94       1559.38        92.50 o                         
   0  14  -8        403.37        487.80        62.72 o                         
   2  14  -8        766.13        758.29        56.88 o                         
  -5   1  -7        886.47        884.42        56.57 o                         
  -3   1  -7       1923.55       2048.79        84.78 o                         
  -1   1  -7       4188.71       4159.37       116.06 o                         
   1   1  -7       4329.95       4480.00       111.07 o                         
   3   1  -7       4816.75       4897.22        77.66 o                         
   5   1  -7       2552.15       2414.44        49.91 o                         
   7   1  -7       1322.39       1202.02        61.11 o                         
  -6   2  -7        431.86        412.22        51.24 o                         
  -4   2  -7        723.60        758.99        51.74 o                         
  -2   2  -7       2310.33       2320.56        84.45 o                         
   0   2  -7       2144.01       2169.06        69.27 o                         
   2   2  -7       3356.41       3436.08        93.74 o                         
   4   2  -7       2837.10       2709.57        49.54 o                         
   6   2  -7       1055.91       1018.68        51.76 o                         
   8   2  -7        572.19        606.41        57.92 o                         
  -5   3  -7        288.97        294.88        43.43 o                         
  -3   3  -7        376.57        394.88        39.40 o                         
  -1   3  -7        450.10        405.69        31.49 o                         
   1   3  -7       1013.13        987.97        77.83 o                         
   3   3  -7        692.36        666.19        18.91 o                         
   5   3  -7       1250.87       1136.40        36.03 o                         
   7   3  -7        394.72        358.70        32.03 o                         
  -6   4  -7        680.42        649.30        61.87 o                         
  -4   4  -7       1483.41       1456.11       107.98 o                         
  -2   4  -7       2544.47       2610.16        86.80 o                         
   0   4  -7       6040.76       6338.51       154.84 o                         
   2   4  -7       4840.53       5133.88       128.87 o                         
   4   4  -7       4991.11       4712.85       189.63 o                         
   6   4  -7       2682.28       2605.45       103.51 o                         
   8   4  -7       1236.04       1210.63        78.33 o                         
  -5   5  -7        114.04        134.48        26.55 o                         
  -3   5  -7         46.73         64.38        20.84 o                         
  -1   5  -7        598.51        603.34        38.76 o                         
   1   5  -7        533.88        529.81        30.05 o                         
   3   5  -7       1138.08       1106.87        33.03 o                         
   5   5  -7       1326.85       1287.82        91.56 o                         
   7   5  -7        154.34        171.16        27.36 o                         
  -4   6  -7       1033.21       1075.58        71.28 o                         
  -2   6  -7       1809.31       1818.88        71.74 o                         
   0   6  -7       1586.37       1598.41        58.35 o                         
   2   6  -7       2360.36       2348.94        70.20 o                         
   4   6  -7       1047.46       1027.89        45.56 o                         
   6   6  -7       1099.21       1090.47        64.91 o                         
   8   6  -7        407.03        368.71        40.95 o                         
  -5   7  -7        847.96        843.06        67.13 o                         
  -3   7  -7       2289.21       2477.36       106.49 o                         
  -1   7  -7       2971.52       2905.48        95.56 o                         
   1   7  -7       3951.06       3907.84       314.87 o                         
   3   7  -7       3699.25       3780.01       119.44 o                         
   5   7  -7       2155.93       2195.04        85.55 o                         
   7   7  -7       1475.23       1417.98        77.72 o                         
  -4   8  -7        100.39        107.67        24.10 o                         
  -2   8  -7         23.92         21.47        11.80 o                         
   0   8  -7          0.71          2.40         7.41 o                         
   2   8  -7         52.76         42.45        10.88 o                         
   4   8  -7         10.84         23.44        11.25 o                         
   6   8  -7         13.93         10.91        22.60 o                         
  -5   9  -7        807.71        813.52        55.87 o                         
  -3   9  -7       1606.78       1652.24        74.22 o                         
  -1   9  -7       2542.41       2588.06        95.82 o                         
   1   9  -7       3946.79       3941.26       253.33 o                         
   3   9  -7       2215.54       2267.97        81.40 o                         
   5   9  -7       1671.59       1753.44        79.09 o                         
   7   9  -7       1159.96       1128.21        71.42 o                         
  -4  10  -7        752.34        778.38        56.06 o                         
  -2  10  -7       1004.47       1014.21        71.73 o                         
   0  10  -7        628.83        613.58        77.09 o                         
   2  10  -7       1782.00       1873.10        76.75 o                         
   4  10  -7       1326.33       1263.26        63.18 o                         
   6  10  -7        932.30        900.10        58.26 o                         
  -3  11  -7        513.33        534.41        42.53 o                         
  -1  11  -7        313.22        298.41        38.10 o                         
   1  11  -7        685.68        709.28        71.08 o                         
   3  11  -7        512.50        511.41        41.59 o                         
   5  11  -7        490.13        515.43        42.96 o                         
  -4  12  -7       1158.21       1204.61        99.61 o                         
  -2  12  -7       1733.46       1735.62        78.72 o                         
   0  12  -7       4213.90       4085.89       371.37 o                         
   2  12  -7       2410.94       2566.27        94.83 o                         
   4  12  -7       1461.76       1558.51        78.98 o                         
   6  12  -7       1514.65       1586.96        94.93 o                         
  -3  13  -7        253.74        292.58        37.26 o                         
  -1  13  -7         20.22         34.99        25.39 o                         
   1  13  -7        148.71         76.01        27.84 o                         
   3  13  -7         42.75         35.89        18.65 o                         
   5  13  -7        297.24        271.93        34.84 o                         
  -2  14  -7       1040.78        989.86        61.37 o                         
   0  14  -7        499.69        519.70        66.80 o                         
   2  14  -7       1279.93       1302.04        67.01 o                         
   4  14  -7       1324.89       1353.81        82.60 o                         
  -1  15  -7       1163.66       1188.95       117.01 o                         
   1  15  -7       1654.27       1705.32        83.04 o                         
   3  15  -7       1041.86       1083.68        70.07 o                         
   0  16  -7        131.87        116.98        18.58 o                         
   2  16  -7         41.96         34.01        15.00 o                         
  -6   0  -6       1080.73       1155.26        90.83 o                         
  -4   0  -6       4420.41       4351.60       195.98 o                         
  -2   0  -6       4206.50       4179.47       155.38 o                         
   0   0  -6       9366.55       9786.71       279.54 o                         
   2   0  -6      10880.85      11362.04       310.09 o                         
   4   0  -6       3488.98       3379.47        75.46 o                         
   6   0  -6       3227.13       3061.55        91.18 o                         
   8   0  -6       2439.05       2130.05       130.19 o                         
  -7   1  -6        123.58        136.19        25.74 o                         
  -5   1  -6        233.23        262.54        28.57 o                         
  -3   1  -6       2352.46       2361.72        82.48 o                         
  -1   1  -6        850.67        895.66        36.19 o                         
   1   1  -6       1171.88       1220.04        40.32 o                         
   3   1  -6       1397.30       1392.20        26.88 o                         
   5   1  -6       3631.99       3578.96        64.75 o                         
   7   1  -6        825.64        766.09        36.48 o                         
  -6   2  -6        932.56        922.43        57.56 o                         
  -4   2  -6       1742.37       1721.19        71.72 o                         
  -2   2  -6       5595.73       5562.82       137.12 o                         
   0   2  -6       4023.70       4011.76        93.85 o                         
   2   2  -6       4183.75       4320.56       110.08 o                         
   4   2  -6       5157.73       5057.41        74.96 o                         
   6   2  -6       2329.71       2181.66        50.10 o                         
   8   2  -6        510.77        428.47        43.80 o                         
  -5   3  -6       1864.41       1913.02        82.51 o                         
  -3   3  -6       4868.32       4806.09       147.04 o                         
  -1   3  -6       6427.88       6566.98       152.97 o                         
   1   3  -6       9620.79      10063.05       196.61 o                         
   3   3  -6       5650.85       5623.07        81.03 o                         
   5   3  -6       1497.45       1446.57        32.28 o                         
   7   3  -6       2149.79       2029.98       132.86 o                         
   9   3  -6       1105.10        921.04        93.29 o                         
  -6   4  -6         31.91         49.61        18.24 o                         
  -4   4  -6          1.42         34.47        39.88 o                         
  -2   4  -6        249.93        261.53        20.91 o                         
   0   4  -6        271.47        308.30        18.58 o                         
   2   4  -6        291.28        280.58        18.49 o                         
   4   4  -6        244.73        240.77        10.11 o                         
   6   4  -6         81.61         70.78        20.36 o                         
   8   4  -6        117.85        186.53        30.02 o                         
  -5   5  -6       1707.29       1710.41        85.04 o                         
  -3   5  -6       3211.57       3247.86       101.55 o                         
  -1   5  -6       5689.98       5840.85       139.42 o                         
   1   5  -6       5284.40       5284.42       142.33 o                         
   3   5  -6       5956.32       5911.98       102.75 o                         
   5   5  -6       3994.24       4046.80       114.86 o                         
   7   5  -6       1532.72       1436.03        76.88 o                         
  -6   6  -6        593.41        501.59        49.07 o                         
  -4   6  -6       1272.07       1314.46        64.54 o                         
  -2   6  -6       2870.07       2875.48       105.93 o                         
   0   6  -6       2491.52       2557.83        68.52 o                         
   2   6  -6       3209.90       3265.28        76.18 o                         
   4   6  -6       1820.34       1874.39        65.85 o                         
   6   6  -6       1248.76       1349.65        65.32 o                         
   8   6  -6        799.56        717.94        59.53 o                         
  -5   7  -6        366.15        316.25        38.69 o                         
  -3   7  -6        574.20        606.20        43.32 o                         
  -1   7  -6       1486.58       1512.32        78.46 o                         
   1   7  -6       2598.84       2612.00       107.49 o                         
   3   7  -6       1965.43       1961.16        63.65 o                         
   5   7  -6       2712.55       2612.45        95.15 o                         
   7   7  -6        689.40        623.20        46.52 o                         
  -6   8  -6        855.08        832.98        65.40 o                         
  -4   8  -6       2122.16       2138.87        92.77 o                         
  -2   8  -6       3064.43       3084.65        96.71 o                         
   0   8  -6       6874.02       7099.42       162.57 o                         
   2   8  -6       5414.04       5380.45        96.15 o                         
   4   8  -6       4427.53       4388.77       139.80 o                         
   6   8  -6       2363.30       2482.53       102.33 o                         
   8   8  -6       1076.77       1086.13        82.16 o                         
  -5   9  -6        139.29        136.05        25.84 o                         
  -3   9  -6        525.75        493.60        38.41 o                         
  -1   9  -6        197.60        238.68        20.04 o                         
   1   9  -6        302.54        315.02        19.39 o                         
   3   9  -6         86.21        110.35        17.89 o                         
   5   9  -6        532.76        489.10        44.51 o                         
   7   9  -6         86.34         64.17        27.58 o                         
  -4  10  -6        747.79        776.39        53.05 o                         
  -2  10  -6       2066.76       2160.02        81.47 o                         
   0  10  -6       2309.81       2319.53        71.94 o                         
   2  10  -6       2738.22       2752.43        91.52 o                         
   4  10  -6       3662.39       3728.50       121.18 o                         
   6  10  -6       1556.34       1651.16        96.65 o                         
  -5  11  -6        785.57        858.49        69.47 o                         
  -3  11  -6       1160.05       1258.11        66.42 o                         
  -1  11  -6       3304.76       3445.87       179.60 o                         
   1  11  -6       3726.50       3670.32       347.38 o                         
   3  11  -6       3490.30       3576.12       118.14 o                         
   5  11  -6       1805.74       1974.57        93.33 o                         
   7  11  -6       1046.87       1124.72        80.28 o                         
  -4  12  -6         76.76         81.51        22.52 o                         
  -2  12  -6        104.78        106.59        19.52 o                         
   0  12  -6        170.38        174.99        17.05 o                         
   2  12  -6        275.36        243.52        24.37 o                         
   4  12  -6         11.81         16.01        15.89 o                         
   6  12  -6         41.58         29.64        17.80 o                         
  -3  13  -6       1335.28       1430.60        73.57 o                         
  -1  13  -6       2072.50       2097.36        76.08 o                         
   1  13  -6       2357.60       2436.10        87.93 o                         
   3  13  -6       2833.93       2982.45       110.53 o                         
   5  13  -6       2076.35       2041.30       102.12 o                         
  -4  14  -6        172.24        189.40        32.88 o                         
  -2  14  -6        615.70        604.39        43.11 o                         
   0  14  -6        941.98        857.06        89.43 o                         
   2  14  -6        909.05        909.20        57.32 o                         
   4  14  -6        968.31        951.26        98.79 o                         
   6  14  -6        411.49        421.77        62.57 o                         
  -3  15  -6        500.88        502.08        42.38 o                         
  -1  15  -6        512.44        462.41        69.30 o                         
   1  15  -6       1081.90       1072.77        57.93 o                         
   3  15  -6        509.37        505.03        40.73 o                         
   5  15  -6        332.02        351.12        39.11 o                         
  -2  16  -6       1132.10       1172.02       108.24 o                         
   0  16  -6       1969.28       2008.86        85.26 o                         
   2  16  -6       2032.38       2099.18        97.75 o                         
   4  16  -6       1435.10       1448.58        77.61 o                         
  -1  17  -6        100.36        126.75        41.38 o                         
   1  17  -6        156.55        186.89        42.02 o                         
   3  17  -6         53.51         33.68        25.05 o                         
   0  18  -6        598.40        613.41        53.82 o                         
   2  18  -6       1008.00       1020.00        64.44 o                         
  -7   1  -5        814.04        820.35        54.97 o                         
  -5   1  -5       2575.61       2535.12        90.54 o                         
  -3   1  -5       4086.28       4219.37       115.93 o                         
  -1   1  -5       9156.67       9160.17       170.87 o                         
   1   1  -5       8868.95       9246.25       162.80 o                         
   3   1  -5       9143.68       9113.13       104.52 o                         
   5   1  -5       6588.11       6451.21        97.72 o                         
   7   1  -5       2225.75       2139.22        56.75 o                         
   9   1  -5        994.38       1024.79        97.37 o                         
  -6   2  -5       1110.63       1151.15        59.59 o                         
  -4   2  -5       1635.00       1638.22        76.34 o                         
  -2   2  -5       2922.48       2911.66        74.69 o                         
   0   2  -5       6937.64       6988.93       132.57 o                         
   2   2  -5       4139.98       4183.94       103.14 o                         
   4   2  -5       4657.86       4713.11        65.21 o                         
   6   2  -5       1369.39       1343.93        35.32 o                         
   8   2  -5        641.64        585.25        35.07 o                         
  -7   3  -5        227.82        195.31        56.40 o                         
  -5   3  -5        340.24        351.57        37.84 o                         
  -3   3  -5       1499.17       1419.60        50.66 o                         
  -1   3  -5       1129.84       1105.80        37.87 o                         
   1   3  -5       2557.20       2641.35       124.22 o                         
   3   3  -5       1386.18       1313.60        21.71 o                         
   5   3  -5        686.08        644.96        19.64 o                         
   7   3  -5        719.24        636.84        33.27 o                         
   9   3  -5        150.42        180.17        38.45 o                         
  -6   4  -5       1157.15       1177.16        63.41 o                         
  -4   4  -5       3957.53       3842.12       115.28 o                         
  -2   4  -5       5977.18       5847.07       129.41 o                         
   0   4  -5       9409.96       9586.44       178.95 o                         
   2   4  -5      12092.58      12222.25       202.47 o                         
   4   4  -5       8911.78       8761.68       152.16 o                         
   6   4  -5       7216.16       6768.59       240.22 o                         
   8   4  -5       1984.08       2082.51       101.65 o                         
  -7   5  -5        147.55        144.31        28.32 o                         
  -5   5  -5        356.12        347.55        38.28 o                         
  -3   5  -5        652.38        694.82        38.06 o                         
  -1   5  -5        718.36        728.98        41.35 o                         
   1   5  -5       2858.68       2996.88       112.73 o                         
   3   5  -5       1516.59       1499.46        51.29 o                         
   5   5  -5       1762.95       1777.66        65.91 o                         
   7   5  -5        521.48        524.51        43.65 o                         
   9   5  -5        259.92        263.36        40.55 o                         
  -6   6  -5       1068.38       1056.10        71.41 o                         
  -4   6  -5       2254.22       2248.26        78.56 o                         
  -2   6  -5       5635.61       5862.87       150.19 o                         
   0   6  -5       5507.93       5660.43       115.32 o                         
   2   6  -5       5517.57       5569.78       115.69 o                         
   4   6  -5       3257.70       3303.90       128.20 o                         
   6   6  -5        924.41        942.68       100.70 o                         
   8   6  -5        881.74        841.45        65.90 o                         
  -7   7  -5        667.77        720.61        94.78 o                         
  -5   7  -5       1628.95       1610.86       127.51 o                         
  -3   7  -5       3048.08       3199.88       101.21 o                         
  -1   7  -5       6875.26       6969.91       148.36 o                         
   1   7  -5       7604.04       7730.71       140.84 o                         
   3   7  -5       7204.45       7271.49       168.98 o                         
   5   7  -5       4127.30       4313.20       133.28 o                         
   7   7  -5       1942.60       2087.14        99.11 o                         
  -6   8  -5         43.70         79.49        18.73 o                         
  -4   8  -5         63.97         84.42        22.93 o                         
  -2   8  -5         63.58         63.08        15.41 o                         
   0   8  -5         22.62         25.26         8.26 o                         
   2   8  -5         23.11         36.16         9.21 o                         
   4   8  -5        194.80        195.71        33.14 o                         
   6   8  -5         55.52         55.43        19.96 o                         
   8   8  -5         42.76         50.20        34.01 o                         
  -5   9  -5       1750.23       1741.82        81.38 o                         
  -3   9  -5       5471.72       5593.43       160.38 o                         
  -1   9  -5       5730.77       5957.28       137.03 o                         
   1   9  -5       4721.85       4516.86       114.85 o                         
   3   9  -5       5803.11       5932.58       162.30 o                         
   5   9  -5       2812.79       2965.31       101.31 o                         
   7   9  -5       1965.20       2102.43        97.28 o                         
  -6  10  -5       1088.99        980.76        98.40 o                         
  -4  10  -5        960.43       1006.88        50.02 o                         
  -2  10  -5       1766.21       1816.08        63.83 o                         
   0  10  -5       2803.71       2810.17        72.38 o                         
   2  10  -5       3397.39       3480.03        99.88 o                         
   4  10  -5       1583.24       1682.33        71.22 o                         
   6  10  -5       1003.24       1072.87        62.20 o                         
   8  10  -5        616.43        694.04        70.12 o                         
  -5  11  -5        678.14        634.77        46.80 o                         
  -3  11  -5        825.40        867.22        48.70 o                         
  -1  11  -5       1411.51       1417.07        49.04 o                         
   1  11  -5       3180.06       3069.24        73.25 o                         
   3  11  -5        960.65        966.42        47.17 o                         
   5  11  -5        676.33        693.29        50.70 o                         
   7  11  -5        484.05        499.09        50.80 o                         
  -4  12  -5       2729.95       2715.90       107.47 o                         
  -2  12  -5       5093.32       5538.81       157.89 o                         
   0  12  -5       3838.57       3720.04       140.79 o                         
   2  12  -5       5963.91       6062.24       174.60 o                         
   4  12  -5       3230.78       3248.33       118.36 o                         
   6  12  -5       2201.75       2214.33       105.42 o                         
  -5  13  -5        155.20        182.87        28.29 o                         
  -3  13  -5        331.18        322.48        29.28 o                         
  -1  13  -5        355.09        366.80        24.64 o                         
   1  13  -5       1551.83       1560.70        60.22 o                         
   3  13  -5        275.19        271.72        30.32 o                         
   5  13  -5         87.37        108.95        25.09 o                         
   7  13  -5        219.93        219.62        41.58 o                         
  -4  14  -5        993.16       1014.04        63.78 o                         
  -2  14  -5       1554.85       1586.98        94.86 o                         
   0  14  -5       3543.50       3476.79        97.95 o                         
   2  14  -5       2838.49       2963.42       111.31 o                         
   4  14  -5       2273.18       2264.59       106.19 o                         
   6  14  -5       1350.00       1401.56        91.09 o                         
  -3  15  -5       2013.89       1988.80       118.84 o                         
  -1  15  -5       2476.28       2478.38        84.78 o                         
   1  15  -5       1678.26       1821.62        81.49 o                         
   3  15  -5       2321.70       2315.19       105.04 o                         
   5  15  -5       1502.54       1612.88        90.64 o                         
  -4  16  -5         77.54         59.63        35.36 o                         
  -2  16  -5        259.31        251.62        60.24 o                         
   0  16  -5        171.35        148.58        24.06 o                         
   2  16  -5         40.76         90.08        18.68 o                         
   4  16  -5        129.58        146.72        32.73 o                         
  -3  17  -5        960.20        970.04        77.42 o                         
  -1  17  -5       2008.95       1977.64       140.17 o                         
   1  17  -5       2337.11       2475.89       105.22 o                         
   3  17  -5       1775.13       1836.01        92.21 o                         
   5  17  -5       1409.89       1378.93        93.61 o                         
  -2  18  -5        747.05        649.10        75.85 o                         
   0  18  -5        751.06        729.87        48.50 o                         
   2  18  -5        493.31        533.15        44.12 o                         
   4  18  -5        509.89        550.00        46.36 o                         
  -1  19  -5        580.27        546.90        46.96 o                         
   1  19  -5        989.57        971.90        63.98 o                         
  -8   0  -4       1133.92       1152.40       108.78 o                         
  -6   0  -4       2912.99       2976.83       152.04 o                         
  -4   0  -4       7572.65       7481.48       245.17 o                         
  -2   0  -4      34650.82      33900.88       774.31 o                         
   0   0  -4      20832.01      20912.26       439.67 o                         
   2   0  -4      19837.69      20707.80       417.25 o                         
   4   0  -4      13329.51      13361.29       219.48 o                         
   6   0  -4      12380.18      12459.87       283.15 o                         
   8   0  -4       3679.72       3549.90       135.30 o                         
  -7   1  -4        406.38        425.97        33.21 o                         
  -5   1  -4        689.38        707.49        43.32 o                         
  -3   1  -4       1814.69       1834.01        54.60 o                         
  -1   1  -4        146.99        131.00        11.79 o                         
   1   1  -4       3337.06       3408.48        61.95 o                         
   3   1  -4       3318.53       3398.21        42.26 o                         
   5   1  -4        117.68        126.14         9.32 o                         
   7   1  -4        366.65        379.66        22.04 o                         
   9   1  -4        447.76        387.26        42.32 o                         
  -8   2  -4        413.69        387.46        39.35 o                         
  -6   2  -4       1656.14       1732.69        72.35 o                         
  -4   2  -4       3766.59       3665.79        98.93 o                         
  -2   2  -4       6514.82       6532.86       129.45 o                         
   0   2  -4      12237.90      12480.04       193.11 o                         
   2   2  -4      14075.85      14305.13       205.90 o                         
   4   2  -4       5653.64       5691.51        72.44 o                         
   6   2  -4        839.52        838.57        25.94 o                         
   8   2  -4        951.22        833.48        41.46 o                         
  -7   3  -4       1416.79       1430.01        70.99 o                         
  -5   3  -4       3352.72       3350.96       104.45 o                         
  -3   3  -4       9478.37       9835.58       200.76 o                         
  -1   3  -4      20369.95      20591.89       325.63 o                         
   1   3  -4      11203.69      11269.25       167.45 o                         
   3   3  -4       9575.14       9342.26        94.55 o                         
   5   3  -4       7429.67       7399.90       106.98 o                         
   7   3  -4       3055.64       3038.84       118.96 o                         
   9   3  -4        661.20        581.98        52.62 o                         
  -8   4  -4         14.46          3.94        13.83 o                         
  -6   4  -4        193.75        207.25        27.41 o                         
  -4   4  -4         23.96         35.72        13.87 o                         
  -2   4  -4         27.54         71.59        37.27 o                         
   0   4  -4        413.97        437.56        19.06 o                         
   2   4  -4        953.72       1131.21        26.97 o                         
   4   4  -4        251.45        250.93         9.25 o                         
   6   4  -4        326.65        298.37        19.36 o                         
   8   4  -4         22.68         27.45        18.82 o                         
  -7   5  -4       1268.52       1315.81       101.86 o                         
  -5   5  -4       4616.18       4628.45       139.01 o                         
  -3   5  -4       7558.72       7534.94       168.75 o                         
  -1   5  -4      12693.30      12794.27       220.32 o                         
   1   5  -4      16239.45      16889.85       244.07 o                         
   3   5  -4      12154.36      12378.70       269.20 o                         
   5   5  -4       6771.05       6643.30       183.89 o                         
   7   5  -4       2929.42       2932.42       111.19 o                         
   9   5  -4       1602.83       1520.48        94.29 o                         
  -6   6  -4       1356.28       1338.20        58.89 o                         
  -4   6  -4       2289.64       2253.55        55.73 o                         
  -2   6  -4       3721.04       3786.79       141.82 o                         
   0   6  -4       3643.21       3734.63        73.04 o                         
   2   6  -4       1477.32       1384.93        25.25 o                         
   4   6  -4       1830.94       1822.64        57.43 o                         
   6   6  -4        692.56        686.60        43.11 o                         
   8   6  -4        493.56        466.21        60.07 o                         
  -7   7  -4        290.74        262.43        90.29 o                         
  -5   7  -4        552.14        551.64        29.93 o                         
  -3   7  -4       1065.46       1038.40        38.20 o                         
  -1   7  -4       1331.88       1323.66        36.22 o                         
   1   7  -4       4593.11       4716.88        81.18 o                         
   3   7  -4       2985.00       3083.45        79.14 o                         
   5   7  -4       2033.76       2117.38       156.22 o                         
   7   7  -4        940.92        900.62        59.10 o                         
   9   7  -4        188.41        210.98        37.88 o                         
  -6   8  -4       1394.13       1411.16        78.82 o                         
  -4   8  -4       4536.92       4409.19       102.52 o                         
  -2   8  -4       9434.84       9922.89       215.13 o                         
   0   8  -4      10797.80      11435.97       222.87 o                         
   2   8  -4      12592.93      12958.20       263.12 o                         
   4   8  -4       7811.34       7691.90       188.48 o                         
   6   8  -4       6330.56       6260.02       185.85 o                         
   8   8  -4       1737.88       1755.96       126.46 o                         
  -7   9  -4        232.96        260.73        76.00 o                         
  -5   9  -4        220.29        246.82        20.85 o                         
  -3   9  -4        527.27        507.20        24.80 o                         
  -1   9  -4        315.29        285.47        19.15 o                         
   1   9  -4       1175.24       1114.08        66.81 o                         
   3   9  -4        921.04        931.24        41.04 o                         
   5   9  -4         91.27        117.59        25.58 o                         
   7   9  -4        118.14        144.85        29.60 o                         
  -6  10  -4       1143.81       1142.69        63.62 o                         
  -4  10  -4       2209.56       2227.85        64.95 o                         
  -2  10  -4       2501.83       2612.63        74.48 o                         
   0  10  -4       6981.21       7182.95       143.10 o                         
   2  10  -4       6460.93       6631.79       158.78 o                         
   4  10  -4       5464.89       5631.26       159.69 o                         
   6  10  -4       2119.77       2165.05       101.18 o                         
   8  10  -4        906.54        972.96        82.21 o                         
  -5  11  -4       1561.41       1568.85        59.54 o                         
  -3  11  -4       2552.98       2578.74        73.38 o                         
  -1  11  -4       4723.11       5205.56       140.37 o                         
   1  11  -4       4732.77       4754.55       130.13 o                         
   3  11  -4       3470.22       3455.96       101.20 o                         
   5  11  -4       4634.70       4575.62       154.47 o                         
   7  11  -4       1467.87       1649.37        96.26 o                         
  -6  12  -4        145.85        109.38        38.54 o                         
  -4  12  -4        229.30        206.07        24.32 o                         
  -2  12  -4        188.58        202.67        27.26 o                         
   0  12  -4         11.29         29.72        14.23 o                         
   2  12  -4        114.72        136.21        17.08 o                         
   4  12  -4          7.51          6.89        11.37 o                         
   6  12  -4         62.95         62.53        25.37 o                         
   8  12  -4        108.00        130.83        34.86 o                         
  -5  13  -4       1696.78       1638.14        65.26 o                         
  -3  13  -4       2334.71       2280.50        68.90 o                         
  -1  13  -4       4047.36       4246.21       219.61 o                         
   1  13  -4       5404.25       5676.77       155.86 o                         
   3  13  -4       4439.36       4454.80       235.51 o                         
   5  13  -4       2609.26       2890.36       128.12 o                         
   7  13  -4       1215.93       1252.53        84.35 o                         
  -4  14  -4        829.59        836.57        40.97 o                         
  -2  14  -4        616.92        662.81        35.42 o                         
   0  14  -4       1196.11       1219.89        33.97 o                         
   2  14  -4        565.87        599.76        35.30 o                         
   4  14  -4       1364.76       1387.26        67.25 o                         
   6  14  -4        793.44        790.18        63.35 o                         
  -5  15  -4        301.27        271.73        36.78 o                         
  -3  15  -4       1196.52       1131.97        49.23 o                         
  -1  15  -4       1063.31       1038.11        48.42 o                         
   1  15  -4       1072.86       1091.69        55.93 o                         
   3  15  -4       1491.43       1533.76        70.11 o                         
   5  15  -4        546.78        589.24        89.14 o                         
  -4  16  -4       1053.11       1155.10        74.46 o                         
  -2  16  -4       2432.32       2297.66        87.57 o                         
   0  16  -4       2817.72       2894.30        97.31 o                         
   2  16  -4       4176.37       4102.67       136.94 o                         
   4  16  -4       2133.20       2195.56        99.05 o                         
   6  16  -4       1444.15       1471.65        94.37 o                         
  -3  17  -4         88.30        108.95        24.01 o                         
  -1  17  -4         44.17         37.36        15.87 o                         
   1  17  -4        305.60        303.11        33.89 o                         
   3  17  -4        215.53        183.39        30.07 o                         
   5  17  -4        195.12        186.08        36.74 o                         
  -2  18  -4       1397.48       1249.01       107.95 o                         
   0  18  -4       1545.88       1549.36        76.43 o                         
   2  18  -4       1270.46       1341.83        77.11 o                         
   4  18  -4       1348.49       1387.05        80.91 o                         
  -1  19  -4       1162.39       1148.01        64.49 o                         
   1  19  -4       1100.84       1135.17        69.76 o                         
   3  19  -4       1326.63       1378.83        78.63 o                         
   0  20  -4         69.34         49.10        26.52 o                         
   2  20  -4        100.09         78.97        26.75 o                         
  -7   1  -3       1590.16       1622.27        73.24 o                         
  -5   1  -3       4919.30       4916.98       125.83 o                         
  -3   1  -3       8451.45       8046.85       153.00 o                         
  -1   1  -3       9915.37       9975.08       188.38 o                         
   1   1  -3      18580.27      18227.11       217.26 o                         
   3   1  -3       9900.64       9658.66        95.35 o                         
   5   1  -3       8578.19       8779.51       127.47 o                         
   7   1  -3       3152.86       3172.20        77.48 o                         
   9   1  -3       1005.32        969.39        53.43 o                         
  -8   2  -3        747.85        790.73        44.95 o                         
  -6   2  -3       1158.80       1176.64       114.07 o                         
  -4   2  -3       4185.79       4158.65       101.34 o                         
  -2   2  -3       3097.35       3040.99        62.80 o                         
   0   2  -3      12008.17      12254.39       156.69 o                         
   2   2  -3       7304.33       7278.66        63.15 o                         
   4   2  -3       6859.90       6930.50        86.75 o                         
   6   2  -3       4652.16       4826.31        91.99 o                         
   8   2  -3        901.66        943.02        44.97 o                         
  -7   3  -3        470.95        479.07        32.53 o                         
  -5   3  -3        526.93        509.87        30.81 o                         
  -3   3  -3       2573.86       2556.17        42.34 o                         
  -1   3  -3       5499.40       5701.00        93.40 o                         
   1   3  -3       2027.98       2069.01        35.58 o                         
   3   3  -3       5787.63       5904.17        60.98 o                         
   5   3  -3       1344.69       1321.80        29.66 o                         
   7   3  -3       1409.02       1386.10        51.47 o                         
   9   3  -3        302.44        288.38        29.06 o                         
  -8   4  -3       1179.51       1181.20        98.15 o                         
  -6   4  -3       3832.95       3881.36       131.74 o                         
  -4   4  -3       7466.40       7210.23       118.95 o                         
  -2   4  -3      16981.05      16998.20       293.07 o                         
   0   4  -3      17935.95      17582.08       270.19 o                         
   2   4  -3      22385.44      22020.80       207.50 o                         
   4   4  -3      11749.81      11712.72       190.99 o                         
   6   4  -3       5585.58       5624.05        99.40 o                         
   8   4  -3       2565.36       2398.08        92.41 o                         
  -7   5  -3        311.67        257.91        28.09 o                         
  -5   5  -3        489.06        496.47        21.62 o                         
  -3   5  -3       1288.02       1267.22        29.37 o                         
  -1   5  -3       1244.97       1326.18        32.31 o                         
   1   5  -3       2540.77       2543.40        39.45 o                         
   3   5  -3       2781.58       2772.21        34.13 o                         
   5   5  -3       1874.01       1810.34        41.70 o                         
   7   5  -3       1554.47       1506.98        54.26 o                         
   9   5  -3        207.64        271.13        42.15 o                         
  -8   6  -3        393.23        397.59        34.32 o                         
  -6   6  -3       1421.11       1430.83        59.21 o                         
  -4   6  -3       3145.50       3066.76        65.47 o                         
  -2   6  -3       5943.51       5768.61        90.39 o                         
   0   6  -3      10448.63      10596.25       157.73 o                         
   2   6  -3       6989.11       6743.57       121.28 o                         
   4   6  -3       6232.87       6232.65       144.34 o                         
   6   6  -3       2770.82       2596.16        67.68 o                         
   8   6  -3       1066.84       1062.27        99.09 o                         
  -7   7  -3       1228.01       1273.89       147.06 o                         
  -5   7  -3       3231.98       3168.38        74.54 o                         
  -3   7  -3       7366.00       7324.16       124.00 o                         
  -1   7  -3      13237.41      13579.97       185.97 o                         
   1   7  -3      16152.79      16284.53       207.74 o                         
   3   7  -3      13134.29      13289.74       252.17 o                         
   5   7  -3       7223.14       7260.28       186.72 o                         
   7   7  -3       2221.80       2290.41       107.80 o                         
   9   7  -3        990.17        986.03        75.18 o                         
  -8   8  -3        140.36        121.95        34.87 o                         
  -6   8  -3        207.58        197.23        27.02 o                         
  -4   8  -3        182.01        189.22        14.50 o                         
  -2   8  -3        820.52        838.21        26.00 o                         
   0   8  -3         69.78         68.64         8.51 o                         
   2   8  -3        304.77        306.32        19.04 o                         
   4   8  -3        256.34        226.44        21.29 o                         
   6   8  -3        133.57        176.47        31.18 o                         
   8   8  -3          0.11        -10.89        17.57 o                         
  -7   9  -3       1804.48       1663.52       139.74 o                         
  -5   9  -3       4919.81       4985.35       116.39 o                         
  -3   9  -3       7043.98       6926.70        93.24 o                         
  -1   9  -3      11249.00      11622.90       183.91 o                         
   1   9  -3       9832.20       9640.34       122.69 o                         
   3   9  -3       6059.02       5977.88       140.72 o                         
   5   9  -3       3135.92       3101.31       106.26 o                         
   7   9  -3       2001.93       1959.16        95.51 o                         
   9   9  -3        825.90        820.16        70.17 o                         
  -6  10  -3        665.97        620.53        33.04 o                         
  -4  10  -3       2089.47       2055.38        58.33 o                         
  -2  10  -3       4652.89       4794.50        93.67 o                         
   0  10  -3       4113.17       4142.49       128.28 o                         
   2  10  -3       2539.03       2533.64        74.45 o                         
   4  10  -3       3143.18       3091.20        95.91 o                         
   6  10  -3       1251.08       1186.62        72.61 o                         
   8  10  -3        686.88        686.20        60.72 o                         
  -7  11  -3        238.65        276.60        43.82 o                         
  -5  11  -3         92.10        125.21        21.67 o                         
  -3  11  -3       1856.88       1808.21        36.93 o                         
  -1  11  -3       3117.59       3302.82        70.83 o                         
   1  11  -3       2001.09       1952.82        36.82 o                         
   3  11  -3       4559.14       4695.38       125.06 o                         
   5  11  -3       1418.68       1422.81        95.53 o                         
   7  11  -3        495.88        468.39        47.54 o                         
  -6  12  -3       3093.02       3015.40       337.29 o                         
  -4  12  -3       4110.82       4099.53       109.48 o                         
  -2  12  -3       8389.76       8462.67       164.31 o                         
   0  12  -3       9823.34       9697.40       190.03 o                         
   2  12  -3      11973.25      11915.49       265.20 o                         
   4  12  -3       5406.50       5212.27       160.65 o                         
   6  12  -3       2452.67       2481.94       113.18 o                         
   8  12  -3       1582.71       1654.88       110.53 o                         
  -5  13  -3        278.21        299.19        24.82 o                         
  -3  13  -3        452.07        457.55        21.02 o                         
  -1  13  -3        913.01        923.16        33.58 o                         
   1  13  -3         72.68         94.08        16.37 o                         
   3  13  -3       1207.73       1241.65        59.15 o                         
   5  13  -3        146.70        166.38        28.09 o                         
   7  13  -3        284.31        232.35        44.38 o                         
  -6  14  -3        512.46        540.83        45.06 o                         
  -4  14  -3       2279.98       2297.81       111.55 o                         
  -2  14  -3       3653.02       3643.50        89.11 o                         
   0  14  -3       4705.12       4857.51        97.16 o                         
   2  14  -3       3543.01       3659.82       176.69 o                         
   4  14  -3       2953.47       3076.30       117.82 o                         
   6  14  -3       1579.15       1675.86       109.55 o                         
  -5  15  -3       1989.79       1926.33        94.26 o                         
  -3  15  -3       2698.40       2719.40        62.61 o                         
  -1  15  -3       4288.55       4511.72       109.94 o                         
   1  15  -3       5251.49       5394.16       185.57 o                         
   3  15  -3       3425.28       3537.19       153.71 o                         
   5  15  -3       2058.52       2133.63       100.51 o                         
   7  15  -3       1176.34       1255.64       130.30 o                         
  -4  16  -3        169.94        157.68        30.46 o                         
  -2  16  -3         18.05         15.32         8.73 o                         
   0  16  -3        103.42        114.91        29.42 o                         
   2  16  -3        218.09        237.85        27.50 o                         
   4  16  -3         85.80        123.26        23.35 o                         
   6  16  -3        428.05        417.14        85.56 o                         
  -5  17  -3       1433.68       1352.75        80.15 o                         
  -3  17  -3       2733.19       2781.95       186.44 o                         
  -1  17  -3       3659.33       3732.88        95.55 o                         
   1  17  -3       3973.44       4067.85       131.78 o                         
   3  17  -3       2447.73       2488.81       104.70 o                         
   5  17  -3       1954.04       2012.40       105.38 o                         
  -4  18  -3        518.47        488.27        51.64 o                         
  -2  18  -3        554.27        574.54        28.45 o                         
   0  18  -3        986.84        959.70        53.49 o                         
   2  18  -3        684.63        748.34        53.89 o                         
   4  18  -3        488.62        495.11        52.07 o                         
  -3  19  -3        473.43        529.17        51.19 o                         
  -1  19  -3        533.28        529.36        42.25 o                         
   1  19  -3        762.45        764.94        49.92 o                         
   3  19  -3        984.58        968.03        68.00 o                         
  -2  20  -3       1569.13       1495.51       125.72 o                         
   0  20  -3       1897.33       1817.88        82.98 o                         
   2  20  -3       2259.69       2332.32       113.92 o                         
   1  21  -3         12.50         31.69        14.92 o                         
  -8   0  -2       1328.64       1388.10        94.54 o                         
  -6   0  -2       6975.59       7449.00       263.04 o                         
  -4   0  -2      14331.88      13712.02       216.32 o                         
  -2   0  -2      28317.72      27877.41       520.10 o                         
   0   0  -2      26007.32      25834.31       361.84 o                         
   2   0  -2      39500.76      39153.46       389.00 o                         
   4   0  -2      21456.50      22256.68       365.83 o                         
   6   0  -2       2037.58       2193.73        78.69 o                         
   8   0  -2       2236.70       2081.49       124.41 o                         
  -9   1  -2        213.85        183.41        29.62 o                         
  -7   1  -2        575.75        566.52        34.63 o                         
  -5   1  -2       1103.50       1068.71        51.97 o                         
  -3   1  -2       4319.20       4462.67        85.11 o                         
  -1   1  -2      54470.14      52269.38       565.30 o                         
   1   1  -2       9810.78      10170.81       253.73 o                         
   3   1  -2       2840.70       2877.48        36.54 o                         
   5   1  -2       1882.00       1925.33        41.23 o                         
   7   1  -2       2451.83       2373.56        74.54 o                         
   9   1  -2        363.56        349.64        37.75 o                         
  -8   2  -2       1246.43       1256.81        60.01 o                         
  -6   2  -2       2027.03       1873.52       145.97 o                         
  -4   2  -2       5382.73       5366.53        82.10 o                         
  -2   2  -2      17678.12      17873.48       284.06 o                         
   0   2  -2      40378.73      38877.37       376.09 o                         
   2   2  -2      11728.63      11683.44       175.50 o                         
   4   2  -2       6445.91       6555.18        94.47 o                         
   6   2  -2       7066.42       7249.34       142.96 o                         
   8   2  -2       1624.09       1605.61        65.30 o                         
  -9   3  -2        720.64        643.60        45.39 o                         
  -7   3  -2       2072.70       2196.81        74.59 o                         
  -5   3  -2       7690.01       7527.07       172.34 o                         
  -3   3  -2      13551.67      13522.39       116.37 o                         
  -1   3  -2      19279.47      19302.92       184.76 o                         
   1   3  -2      29915.10      29203.23       375.78 o                         
   3   3  -2      29064.98      29413.30       254.12 o                         
   5   3  -2       8809.68       9161.49       135.08 o                         
   7   3  -2       2060.34       2199.10        70.19 o                         
   9   3  -2       1304.36       1230.94        69.83 o                         
  -8   4  -2         83.60         96.15        22.88 o                         
  -6   4  -2         55.74         85.64        12.94 o                         
  -4   4  -2        629.18        650.88        17.99 o                         
  -2   4  -2         52.48         63.21         6.97 o                         
   0   4  -2        347.49        362.16        15.77 o                         
   2   4  -2       1933.96       2077.53        42.10 o                         
   4   4  -2        257.48        300.90        14.54 o                         
   6   4  -2         40.56        140.36        51.57 o                         
   8   4  -2         76.94        212.90        73.02 o                         
  -7   5  -2       2347.29       2327.98        88.08 o                         
  -5   5  -2       6043.87       5946.98       120.84 o                         
  -3   5  -2      12466.40      12188.80       173.82 o                         
  -1   5  -2      15894.82      15814.14       323.11 o                         
   1   5  -2      17475.94      17282.75       156.75 o                         
   3   5  -2       6802.67       6265.39       152.99 o                         
   5   5  -2       6121.11       6169.63       115.66 o                         
   7   5  -2       3190.74       3350.39        96.41 o                         
   9   5  -2        909.89        943.17        82.88 o                         
  -8   6  -2        564.49        551.88        40.57 o                         
  -6   6  -2       1589.76       1514.09        58.15 o                         
  -4   6  -2       5465.43       5461.83        74.82 o                         
  -2   6  -2       9127.81       9396.43       127.14 o                         
   0   6  -2      12442.93      12824.91       235.37 o                         
   2   6  -2       7733.79       7325.18       126.63 o                         
   4   6  -2       3926.23       3767.07        84.36 o                         
   6   6  -2       1812.22       1812.74        53.69 o                         
   8   6  -2        741.60        732.82        54.55 o                         
  -7   7  -2        614.87        527.14        53.89 o                         
  -5   7  -2       1258.65       1243.71        37.98 o                         
  -3   7  -2       2995.30       3049.52        41.31 o                         
  -1   7  -2       7172.30       7552.49       127.97 o                         
   1   7  -2       7353.79       7431.29        77.76 o                         
   3   7  -2       7713.04       7883.17       208.88 o                         
   5   7  -2       3439.32       3361.38       152.27 o                         
   7   7  -2       2030.77       1907.49        92.54 o                         
   9   7  -2        413.29        409.37        50.30 o                         
  -8   8  -2       1170.70       1215.04        91.26 o                         
  -6   8  -2       3750.17       3574.86       174.62 o                         
  -4   8  -2       7121.08       7128.51       135.86 o                         
  -2   8  -2      10981.58      10911.00       189.79 o                         
   0   8  -2      12115.19      11899.31       202.97 o                         
   2   8  -2      18087.90      17440.32       296.70 o                         
   4   8  -2      11537.09      11638.62       264.42 o                         
   6   8  -2       4504.61       4280.24       219.89 o                         
   8   8  -2       1885.70       2018.96       112.24 o                         
  -7   9  -2        112.89        147.52        34.90 o                         
  -5   9  -2        180.62        189.24        16.60 o                         
  -3   9  -2        551.56        549.00        16.15 o                         
  -1   9  -2       3576.09       3789.05        84.57 o                         
   1   9  -2        558.24        588.76        13.57 o                         
   3   9  -2        583.65        559.99        29.73 o                         
   5   9  -2        205.50        173.28        11.40 o                         
   7   9  -2        485.16        458.24        44.25 o                         
   9   9  -2         88.25         77.86        31.35 o                         
  -8  10  -2        838.23        908.95       100.29 o                         
  -6  10  -2        913.68        837.43        63.87 o                         
  -4  10  -2       3536.17       3570.71        97.86 o                         
  -2  10  -2       5280.38       5530.10       143.96 o                         
   0  10  -2       8241.52       8306.25       163.30 o                         
   2  10  -2       6251.95       6606.98       142.91 o                         
   4  10  -2       3417.86       3498.25       104.91 o                         
   6  10  -2       4198.40       4210.20       152.18 o                         
   8  10  -2       1092.63       1131.92        79.51 o                         
  -7  11  -2       1252.04       1222.06        86.74 o                         
  -5  11  -2       3083.12       3211.83       168.22 o                         
  -3  11  -2       5845.40       6092.19       102.68 o                         
  -1  11  -2       4354.94       4307.80       102.52 o                         
   1  11  -2      10705.36      10973.45       213.19 o                         
   3  11  -2       8665.81       8825.27       334.91 o                         
   5  11  -2       5085.54       5257.96       316.13 o                         
   7  11  -2       1840.92       1877.46       108.23 o                         
  -6  12  -2        281.32        264.30        31.28 o                         
  -4  12  -2        202.50        207.75        18.70 o                         
  -2  12  -2        238.26        268.85        20.80 o                         
   0  12  -2        118.94        147.03        12.90 o                         
   2  12  -2        303.30        306.50        21.03 o                         
   4  12  -2        515.66        482.14        37.55 o                         
   6  12  -2        142.77        188.42        37.18 o                         
   8  12  -2         56.42        160.25        33.52 o                         
  -7  13  -2       1049.71       1121.65        94.38 o                         
  -5  13  -2       2322.68       2379.10       142.84 o                         
  -3  13  -2       4361.65       4358.90        85.94 o                         
  -1  13  -2       5294.92       5491.92       160.37 o                         
   1  13  -2       5227.83       5278.49       125.54 o                         
   3  13  -2       3048.19       3269.65       125.18 o                         
   5  13  -2       2725.56       2816.78       116.83 o                         
   7  13  -2       1751.23       1828.16       105.25 o                         
  -6  14  -2        471.77        531.18       130.51 o                         
  -4  14  -2       1571.88       1514.54        61.94 o                         
  -2  14  -2       1123.78       1074.70        48.95 o                         
   0  14  -2       1636.83       1622.77        46.25 o                         
   2  14  -2       2250.46       2227.33       103.97 o                         
   4  14  -2       1021.41       1024.62        58.99 o                         
   6  14  -2        875.58        926.00        73.50 o                         
  -5  15  -2        533.99        537.65        38.14 o                         
  -3  15  -2        640.53        621.03        26.48 o                         
  -1  15  -2       2041.97       2047.11        54.39 o                         
   1  15  -2       1252.11       1257.70        53.58 o                         
   3  15  -2       2353.59       2307.73        90.83 o                         
   5  15  -2       1071.48       1118.12       166.45 o                         
   7  15  -2        309.16        253.63        55.73 o                         
  -6  16  -2       1434.43       1362.80        79.80 o                         
  -4  16  -2       1708.77       1694.21        66.95 o                         
  -2  16  -2       3578.39       3560.07       128.84 o                         
   0  16  -2       3767.95       3848.46        93.84 o                         
   2  16  -2       3864.03       4085.25       129.33 o                         
   4  16  -2       3799.10       4134.28       155.25 o                         
   6  16  -2       1685.26       1817.87       112.54 o                         
  -5  17  -2        162.03        163.59        30.90 o                         
  -3  17  -2         29.61        101.08        35.04 o                         
  -1  17  -2         34.24         57.03        31.22 o                         
   1  17  -2        233.60        202.99        28.94 o                         
   3  17  -2        448.35        421.25        54.53 o                         
   5  17  -2        148.24        181.19        37.63 o                         
  -4  18  -2       1313.31       1268.18       109.61 o                         
  -2  18  -2       2076.86       2081.06        76.88 o                         
   0  18  -2       2676.96       2794.49       159.08 o                         
   2  18  -2       1906.05       1991.25        92.76 o                         
   4  18  -2       1261.96       1351.03        77.15 o                         
  -3  19  -2       1419.15       1393.91        70.04 o                         
  -1  19  -2       2062.85       1955.41        67.38 o                         
   1  19  -2       1964.26       2002.87        84.75 o                         
   3  19  -2       1509.79       1628.36        91.78 o                         
  -2  20  -2         93.13         81.07        18.04 o                         
   0  20  -2         93.88         69.04        20.77 o                         
   2  20  -2         64.95         46.24        23.91 o                         
  -1  21  -2       1651.21       1600.58       134.97 o                         
   1  21  -2       1604.73       1441.64        78.81 o                         
  -9   1  -1       1138.62       1123.79        61.40 o                         
  -7   1  -1       3127.02       3108.91       140.93 o                         
  -5   1  -1       5475.26       5382.93       147.43 o                         
  -3   1  -1      14364.49      14002.52       124.82 o                         
  -1   1  -1       9418.48       9624.91        72.87 o                         
   1   1  -1      20175.73      19274.65       113.78 o                         
   3   1  -1      14784.17      14786.68       153.43 o                         
   5   1  -1       8587.71       8744.56       189.65 o                         
   7   1  -1       4614.23       4559.02       148.15 o                         
   9   1  -1       1051.28       1031.80        72.95 o                         
  -8   2  -1       1669.53       1716.96        80.72 o                         
  -6   2  -1       2403.95       2377.51        45.40 o                         
  -4   2  -1       6155.08       6129.71        71.85 o                         
  -2   2  -1       7743.60       7662.95        56.98 o                         
   2   2  -1      13117.94      13236.83       103.29 o                         
   4   2  -1       3152.77       3138.10        51.43 o                         
   6   2  -1       3829.29       3843.61        95.21 o                         
   8   2  -1       1318.54       1201.91        71.96 o                         
  -9   3  -1        157.00        188.57        24.55 o                         
  -7   3  -1        361.39        393.70        27.96 o                         
  -5   3  -1       2653.52       2736.03        43.11 o                         
  -3   3  -1       2427.72       2465.27        31.50 o                         
  -1   3  -1      12336.74      12668.64       132.67 o                         
   1   3  -1       7304.11       7285.83        86.87 o                         
   3   3  -1       3791.20       3894.13        72.88 o                         
   5   3  -1       1725.04       1719.57        48.78 o                         
   7   3  -1        139.96        155.69        19.23 o                         
   9   3  -1        242.56        242.95        35.01 o                         
  -8   4  -1       1327.07       1364.62        65.53 o                         
  -6   4  -1       5151.78       5047.94        84.26 o                         
  -4   4  -1      10772.27      10746.48       253.88 o                         
  -2   4  -1      23822.29      23097.15       193.58 o                         
   0   4  -1      34748.48      33677.58       350.48 o                         
   2   4  -1      22795.69      22428.79       302.92 o                         
   4   4  -1      18445.05      18814.46       272.32 o                         
   6   4  -1       6446.94       6790.78       150.27 o                         
   8   4  -1       3089.89       3293.26       134.37 o                         
  -9   5  -1        263.02        266.90        51.00 o                         
  -7   5  -1        619.34        601.36        35.83 o                         
  -5   5  -1       1607.07       1632.95        56.17 o                         
  -3   5  -1       2483.12       2474.76        46.33 o                         
  -1   5  -1       5331.95       5457.86        74.45 o                         
   1   5  -1       4768.98       4620.10        67.57 o                         
   3   5  -1       4113.77       4203.30        75.37 o                         
   5   5  -1       1306.92       1293.55        40.14 o                         
   7   5  -1        485.25        539.17        29.99 o                         
   9   5  -1        159.19        133.74        32.28 o                         
  -8   6  -1       1056.78        927.13        49.14 o                         
  -6   6  -1       2426.80       2330.21        56.34 o                         
  -4   6  -1       5359.40       5491.15       113.02 o                         
  -2   6  -1       9698.94       9855.65       104.41 o                         
   0   6  -1      12313.77      11930.08       163.01 o                         
   2   6  -1      10293.40      10247.91       233.43 o                         
   4   6  -1       6031.60       5983.62        98.98 o                         
   6   6  -1       2672.98       2737.21        83.27 o                         
   8   6  -1        671.25        663.85        63.12 o                         
  -9   7  -1        623.76        624.85        64.69 o                         
  -7   7  -1       2207.46       2068.33        95.50 o                         
  -5   7  -1       5647.84       5540.09        89.00 o                         
  -3   7  -1      10476.66      10442.57       125.87 o                         
  -1   7  -1      13185.60      12977.58       184.52 o                         
   1   7  -1      19802.58      19460.23       270.98 o                         
   3   7  -1      12351.75      12277.24       157.27 o                         
   5   7  -1       7370.73       7319.74       139.81 o                         
   7   7  -1       3797.12       3629.26       186.43 o                         
   9   7  -1       1105.62       1247.12       129.27 o                         
  -8   8  -1        142.77        121.44        39.96 o                         
  -6   8  -1        265.30        214.59        19.63 o                         
  -4   8  -1        430.24        449.35        14.77 o                         
  -2   8  -1        326.44        323.04        14.05 o                         
   0   8  -1       1180.14       1259.21        24.19 o                         
   2   8  -1        662.90        680.03        15.59 o                         
   4   8  -1        590.97        602.10        22.21 o                         
   6   8  -1        498.04        439.73        27.34 o                         
   8   8  -1         40.47         49.47        16.14 o                         
  -7   9  -1       1961.39       1831.48       197.74 o                         
  -5   9  -1       4238.66       4167.36       122.28 o                         
  -3   9  -1       9868.38       9757.02       207.17 o                         
  -1   9  -1      20085.30      20145.85       722.50 o                         
   1   9  -1      14316.65      13935.44       188.33 o                         
   3   9  -1      10168.64      10223.68       224.55 o                         
   5   9  -1       5841.00       5636.13       208.43 o                         
   7   9  -1       1295.17       1259.94        63.32 o                         
   9   9  -1        712.85        783.29        78.81 o                         
  -8  10  -1        336.00        389.91        55.64 o                         
  -6  10  -1       1978.99       1882.37       114.04 o                         
  -4  10  -1       4719.58       4765.12       151.73 o                         
  -2  10  -1       4836.86       4826.07        98.33 o                         
   0  10  -1       6739.61       6647.75        98.10 o                         
   2  10  -1       5379.34       5352.86       119.63 o                         
   4  10  -1       1706.44       1559.58        84.11 o                         
   6  10  -1       1056.77        972.63        77.57 o                         
   8  10  -1        652.96        700.61        73.51 o                         
  -7  11  -1        428.82        389.38        38.22 o                         
  -5  11  -1       2470.16       2468.43        86.29 o                         
  -3  11  -1       1983.89       1976.56        39.70 o                         
  -1  11  -1       3664.41       3649.12        86.72 o                         
   1  11  -1       3876.85       3931.41        73.63 o                         
   3  11  -1       2788.67       2800.78       111.96 o                         
   5  11  -1        993.39        895.15        81.45 o                         
   7  11  -1        638.83        632.10        60.41 o                         
  -6  12  -1       2423.42       2173.71       127.67 o                         
  -4  12  -1       4266.98       4191.40       154.95 o                         
  -2  12  -1      10811.18      10493.93       390.81 o                         
   0  12  -1      14894.17      15182.48       430.98 o                         
   2  12  -1       8365.28       8278.15       185.60 o                         
   4  12  -1      10924.46      10218.95       358.00 o                         
   6  12  -1       3131.18       3279.97       138.34 o                         
   8  12  -1       1156.79       1176.22        92.06 o                         
  -7  13  -1         99.50         64.88        29.78 o                         
  -5  13  -1       1226.77       1152.02        48.42 o                         
  -3  13  -1        206.72        201.85        22.70 o                         
  -1  13  -1       1030.97       1044.46        29.74 o                         
   1  13  -1        692.04        690.60        27.86 o                         
   3  13  -1       1979.77       1981.09        73.71 o                         
   5  13  -1        301.89        328.57        35.50 o                         
   7  13  -1        140.44        208.79        39.28 o                         
  -6  14  -1       1414.39       1299.70       117.77 o                         
  -4  14  -1       4720.89       4735.48       131.02 o                         
  -2  14  -1       5137.92       4876.21       202.04 o                         
   0  14  -1       6119.58       5990.68       117.43 o                         
   2  14  -1       7247.75       7707.15       201.69 o                         
   4  14  -1       2059.17       2224.59        92.58 o                         
   6  14  -1       1740.14       1950.56       105.70 o                         
  -5  15  -1       1579.94       1547.59        64.49 o                         
  -3  15  -1       4694.92       4733.09       130.08 o                         
  -1  15  -1       7134.12       7043.45       136.58 o                         
   1  15  -1       6209.47       6340.52       160.39 o                         
   3  15  -1       4147.43       4237.88       147.07 o                         
   5  15  -1       2365.49       2552.14       123.63 o                         
   7  15  -1        749.22        806.88        74.33 o                         
  -6  16  -1        112.51        105.60        50.58 o                         
  -4  16  -1         91.35        104.03        14.99 o                         
  -2  16  -1        124.63        109.29         9.26 o                         
   0  16  -1        195.86        193.13        15.49 o                         
   2  16  -1         62.71         99.23        17.56 o                         
   4  16  -1        180.31        166.61        29.99 o                         
   6  16  -1         85.33        142.47        33.72 o                         
  -5  17  -1       1554.55       1409.67       137.40 o                         
  -3  17  -1       3242.70       3214.15       113.53 o                         
  -1  17  -1       3274.59       3251.44        82.90 o                         
   1  17  -1       4654.57       4827.26       141.33 o                         
   3  17  -1       3609.33       3776.95       135.62 o                         
   5  17  -1       2033.00       2017.58       110.22 o                         
  -4  18  -1        816.09        817.10        44.70 o                         
  -2  18  -1       1282.56       1301.33        43.79 o                         
   0  18  -1       1274.03       1251.95        44.51 o                         
   2  18  -1       1179.08       1135.33        68.11 o                         
   4  18  -1        467.23        520.26        50.20 o                         
  -3  19  -1        775.66        767.87        44.74 o                         
  -1  19  -1       1048.17        987.88        48.86 o                         
   1  19  -1        949.46        935.85        50.89 o                         
   3  19  -1        928.87        888.65        58.93 o                         
  -2  20  -1       1960.65       2021.67        97.09 o                         
   0  20  -1       2106.47       2138.18       163.53 o                         
   2  20  -1       1936.50       1899.89        95.01 o                         
   4  20  -1       1702.03       1709.28       102.65 o                         
  -1  21  -1         27.74         40.47        35.95 o                         
  -8   0   0       2703.76       2632.85        87.13 o                         
  -6   0   0       7946.90       8259.57       176.26 o                         
  -4   0   0      19284.88      19442.02       282.88 o                         
  -2   0   0      59362.13      53832.49       700.34 o                         
   2   0   0      58519.43      54071.56       627.44 o                         
   4   0   0      19213.01      19317.27       514.88 o                         
   6   0   0       7816.13       7792.58       300.11 o                         
   8   0   0       3043.29       2906.52       155.54 o                         
  -9   1   0        118.07        135.84        19.48 o                         
  -7   1   0        289.04        310.29        15.39 o                         
  -5   1   0       3037.93       3188.48        48.45 o                         
  -3   1   0       6446.17       6641.40        85.32 o                         
   3   1   0       6524.63       6649.02        99.22 o                         
   5   1   0       2989.12       2982.92        85.68 o                         
   7   1   0        199.85        209.11        28.91 o                         
   9   1   0        113.50        117.98        26.12 o                         
  -8   2   0       1493.21       1465.79        64.66 o                         
  -6   2   0       3323.46       3371.79        58.94 o                         
  -4   2   0      11211.30      11418.29       140.04 o                         
  -2   2   0      15489.39      15490.87       330.45 o                         
   2   2   0      15682.23      15725.90       167.39 o                         
   4   2   0      11300.72      11540.62       199.82 o                         
   6   2   0       3314.96       3358.06       112.84 o                         
   8   2   0       1336.73       1315.08        73.28 o                         
  -9   3   0       1010.13        988.41        79.04 o                         
  -7   3   0       3707.14       3744.52        73.82 o                         
  -5   3   0       7111.00       7215.24       107.38 o                         
  -3   3   0      11764.91      11548.99       226.14 o                         
  -1   3   0      46874.23      44331.96       377.44 o                         
   1   3   0      46692.96      43852.17       329.73 o                         
   3   3   0      11593.79      11489.17       165.95 o                         
   5   3   0       6960.35       7140.96       144.15 o                         
   7   3   0       3794.63       3998.82       136.12 o                         
   9   3   0       1062.87        985.28        74.63 o                         
  -8   4   0         56.70         57.11        13.00 o                         
  -6   4   0         15.76         14.08         6.47 o                         
  -4   4   0        958.90       1079.74        21.20 o                         
  -2   4   0         60.63         72.20        13.66 o                         
   0   4   0        155.56        162.05         5.52 o                         
   2   4   0         63.46         76.45        21.49 o                         
   4   4   0        918.88        948.20        42.03 o                         
   6   4   0         17.63         25.92        10.39 o                         
   8   4   0         62.86         97.14        22.98 o                         
  -9   5   0       1037.25        947.71        79.31 o                         
  -7   5   0       3472.05       3339.43        71.92 o                         
  -5   5   0       8456.67       8396.20       121.41 o                         
  -3   5   0      24446.24      24265.15       308.38 o                         
  -1   5   0      32206.54      30758.28       303.13 o                         
   1   5   0      32399.04      31322.11       242.55 o                         
   3   5   0      24348.55      24259.02       311.61 o                         
   5   5   0       8496.21       8547.84       165.44 o                         
   7   5   0       3436.07       3440.32       118.70 o                         
   9   5   0       1023.39        951.51        67.22 o                         
  -8   6   0        491.20        501.12        53.81 o                         
  -6   6   0       1455.94       1388.00        33.91 o                         
  -4   6   0       3251.03       3311.57        66.31 o                         
  -2   6   0       6322.88       6186.73        91.35 o                         
   0   6   0       4927.81       4652.14        52.71 o                         
   2   6   0       5992.72       5908.61        79.87 o                         
   4   6   0       2863.05       2838.58        67.09 o                         
   6   6   0       1351.13       1386.31        53.29 o                         
   8   6   0        448.69        485.87        48.53 o                         
  -9   7   0        347.62        342.76        58.51 o                         
  -7   7   0        873.26        807.16        27.81 o                         
  -5   7   0       2359.85       2301.33        43.51 o                         
  -3   7   0       3817.09       3741.11        71.58 o                         
  -1   7   0       2846.69       2786.59        46.80 o                         
   1   7   0       2953.53       2921.39        35.28 o                         
   3   7   0       4022.70       3949.10        79.36 o                         
   5   7   0       2445.82       2452.26        66.16 o                         
   7   7   0        901.91        866.75        47.18 o                         
   9   7   0        341.25        342.14        57.73 o                         
  -8   8   0       2030.04       2023.69       265.80 o                         
  -6   8   0       4826.61       4614.58       147.89 o                         
  -4   8   0      10300.17      10136.68       238.38 o                         
  -2   8   0      16545.12      16485.05       180.03 o                         
   0   8   0      29598.19      29420.31       317.98 o                         
   2   8   0      16713.08      16652.20       220.99 o                         
   4   8   0      10558.99      10544.42       181.55 o                         
   6   8   0       4932.42       5042.24       129.49 o                         
   8   8   0       2120.52       2116.12        98.71 o                         
  -7   9   0         38.62         60.14        20.57 o                         
  -5   9   0        933.04        947.32        78.34 o                         
  -3   9   0       1069.37       1028.02        22.52 o                         
  -1   9   0        778.59        748.45        22.10 o                         
   1   9   0        694.85        677.57        18.50 o                         
   3   9   0       1096.32       1036.72        28.45 o                         
   5   9   0        902.00        880.29        35.27 o                         
   7   9   0         32.98         32.93        15.98 o                         
  -8  10   0       1236.83       1063.13        97.23 o                         
  -6  10   0       2814.51       2703.63        79.96 o                         
  -4  10   0       6121.77       6145.84       178.02 o                         
  -2  10   0       9494.58       9445.38       127.74 o                         
   0  10   0       3618.80       3394.79        54.50 o                         
   2  10   0       9845.94       9975.67       146.78 o                         
   4  10   0       6209.34       6281.62       122.89 o                         
   6  10   0       2958.34       2904.36        86.76 o                         
   8  10   0       1192.11       1184.82        86.43 o                         
  -7  11   0       2220.04       2059.85       143.26 o                         
  -5  11   0       1972.11       2068.87        68.62 o                         
  -3  11   0       5463.51       5309.69       189.47 o                         
  -1  11   0       7769.65       7861.52       112.12 o                         
   1  11   0       7996.91       7933.16       128.96 o                         
   3  11   0       5409.51       5586.44       102.60 o                         
   5  11   0       2083.49       2089.77        93.72 o                         
   7  11   0       2309.70       2166.56        83.40 o                         
  -8  12   0         49.37         47.50        42.37 o                         
  -6  12   0        204.54        188.27        20.46 o                         
  -4  12   0        207.27        235.45        40.66 o                         
  -2  12   0        282.06        271.89        12.80 o                         
   0  12   0        415.14        458.97        17.39 o                         
   2  12   0        241.76        263.47        14.02 o                         
   4  12   0        173.10        179.64        26.14 o                         
   6  12   0        187.31        193.33        25.99 o                         
   8  12   0         52.88        219.17        42.23 o                         
  -7  13   0       1581.96       1423.81       125.05 o                         
  -5  13   0       3522.31       3504.12       108.19 o                         
  -3  13   0       6573.09       6635.29       156.62 o                         
  -1  13   0       6139.82       6181.68       180.10 o                         
   1  13   0       6253.77       6472.09       135.73 o                         
   3  13   0       6640.48       6557.41       191.29 o                         
   5  13   0       3524.63       3352.48       228.41 o                         
   7  13   0       1545.29       1516.62       106.73 o                         
  -6  14   0        674.07        641.86        60.05 o                         
  -4  14   0        773.81        831.65        38.08 o                         
  -2  14   0       2007.80       1932.46        42.20 o                         
   0  14   0       1193.42       1166.85        33.19 o                         
   2  14   0       1995.10       1987.33        71.20 o                         
   4  14   0        674.78        639.29        42.12 o                         
   6  14   0        715.08        828.80        70.96 o                         
  -7  15   0        284.84        200.28        56.25 o                         
  -5  15   0       1187.77       1226.74        53.24 o                         
  -3  15   0        806.22        812.25        39.56 o                         
  -1  15   0       2131.97       2081.91        51.45 o                         
   1  15   0       2027.30       2074.58        59.49 o                         
   3  15   0        831.96        889.22        57.49 o                         
   5  15   0       1212.53       1352.64        86.03 o                         
   7  15   0        288.34        265.00        46.71 o                         
  -6  16   0       1616.47       1392.87       137.60 o                         
  -4  16   0       3128.36       3247.87       116.07 o                         
  -2  16   0       2792.38       2855.03       123.75 o                         
   0  16   0       4463.54       4458.08        99.84 o                         
   2  16   0       2885.65       3083.46       108.26 o                         
   4  16   0       3306.59       3386.82       185.24 o                         
   6  16   0       1585.31       1598.07       108.47 o                         
  -5  17   0        306.96        331.74       101.61 o                         
  -3  17   0        184.98        185.74        22.24 o                         
  -1  17   0         31.53         58.24        19.38 o                         
   1  17   0         32.27         26.98        12.99 o                         
   3  17   0        208.27        233.81        28.81 o                         
   5  17   0        301.63        281.34        42.03 o                         
  -4  18   0       1652.89       1634.51        75.22 o                         
  -2  18   0       2869.02       2825.15       110.27 o                         
   0  18   0       3409.93       3209.76        87.69 o                         
   2  18   0       2814.55       2684.81       106.70 o                         
   4  18   0       1608.71       1690.59       102.97 o                         
  -3  19   0       1722.34       1760.01        77.66 o                         
  -1  19   0       2370.22       2348.94       149.10 o                         
   1  19   0       2352.89       2235.88       158.46 o                         
   3  19   0       1712.33       1764.83        99.26 o                         
  -4  20   0         97.51        100.08        25.42 o                         
  -2  20   0        101.63        122.78        20.94 o                         
   0  20   0         42.26         51.55        28.19 o                         
   2  20   0         86.87        103.25        22.97 o                         
   4  20   0         91.05         90.68        29.56 o                         
  -1  21   0       1829.42       1942.69       149.64 o                         
  -9   1   1       1081.94       1052.10        52.97 o                         
  -7   1   1       4629.50       4773.53        86.58 o                         
  -5   1   1       8365.92       8689.68       168.62 o                         
  -3   1   1      14990.75      15314.05       209.82 o                         
  -1   1   1      19179.69      18454.25       117.59 o                         
   1   1   1       9551.98       9633.90        89.09 o                         
   3   1   1      14504.51      14540.26       240.41 o                         
   5   1   1       5472.79       5354.10       142.54 o                         
   7   1   1       3169.01       3348.92       145.57 o                         
   9   1   1       1080.42       1059.43        86.49 o                         
  -8   2   1       1459.78       1449.73        40.44 o                         
  -6   2   1       3801.30       3954.01        76.56 o                         
  -4   2   1       3111.20       3079.20        63.25 o                         
  -2   2   1      12903.47      13004.76       185.16 o                         
   0   2   1       2858.00       2936.39        20.49 o                         
   2   2   1       8340.54       8053.50       184.60 o                         
   4   2   1       5989.68       6263.44       138.13 o                         
   6   2   1       2539.40       2672.46       104.13 o                         
   8   2   1       1689.56       1659.53        91.42 o                         
  -9   3   1        237.56        236.28        50.65 o                         
  -7   3   1        136.75        147.42        17.86 o                         
  -5   3   1       1823.53       1872.49        37.57 o                         
  -3   3   1       3591.86       3626.29        44.08 o                         
  -1   3   1       7811.80       7837.81       167.08 o                         
   1   3   1      12461.76      12659.35       184.95 o                         
   3   3   1       2428.32       2376.90        51.13 o                         
   5   3   1       2734.78       2828.91        86.79 o                         
   7   3   1        356.86        364.49        66.23 o                         
   9   3   1        196.48        201.82        38.55 o                         
  -8   4   1       2955.45       2791.18        73.16 o                         
  -6   4   1       6365.58       6658.70       134.05 o                         
  -4   4   1      18438.84      18630.62       211.06 o                         
  -2   4   1      22997.32      22000.84       397.86 o                         
   0   4   1      35171.50      33227.61       234.28 o                         
   2   4   1      23871.77      23089.45       385.98 o                         
   4   4   1      11227.53      11337.95       203.85 o                         
   6   4   1       5144.70       5001.07       149.53 o                         
   8   4   1       1301.12       1348.71        81.57 o                         
  -9   5   1        164.15        167.71        44.20 o                         
  -7   5   1        460.93        459.44        21.46 o                         
  -5   5   1       1263.82       1262.81        26.09 o                         
  -3   5   1       3927.97       4104.13        74.76 o                         
  -1   5   1       4662.15       4613.93        71.20 o                         
   1   5   1       5380.92       5456.22        57.89 o                         
   3   5   1       2476.22       2469.39        51.21 o                         
   5   5   1       1618.72       1678.93        66.73 o                         
   7   5   1        631.20        611.21        44.89 o                         
   9   5   1        274.63        282.80        44.53 o                         
  -8   6   1        707.72        683.97        55.63 o                         
  -6   6   1       2724.40       2704.00       103.96 o                         
  -4   6   1       5964.63       6115.75       211.35 o                         
  -2   6   1      10302.66      10553.41       317.62 o                         
   0   6   1      12006.40      11837.87       107.42 o                         
   2   6   1       9501.52       9579.16       139.61 o                         
   4   6   1       5217.57       5103.84       104.58 o                         
   6   6   1       2390.60       2522.31        93.25 o                         
   8   6   1       1072.75       1061.07        69.14 o                         
  -9   7   1       1126.45       1098.86        61.79 o                         
  -7   7   1       3844.85       3757.83       112.27 o                         
  -5   7   1       7326.50       7465.22       162.07 o                         
  -3   7   1      12269.88      12384.70       209.10 o                         
  -1   7   1      19704.18      19202.43       204.08 o                         
   1   7   1      13559.35      13324.90       150.74 o                         
   3   7   1      10677.37      10669.28       171.40 o                         
   5   7   1       5805.86       5915.07       138.34 o                         
   7   7   1       2278.85       2297.47        94.41 o                         
   9   7   1        612.27        623.03        55.46 o                         
  -8   8   1         46.36         20.30        27.90 o                         
  -6   8   1        545.60        495.98        28.18 o                         
  -4   8   1        649.85        664.32        26.90 o                         
  -2   8   1        724.12        766.55        24.04 o                         
   0   8   1       1249.14       1284.54        24.04 o                         
   2   8   1        294.23        300.62        14.46 o                         
   4   8   1        412.29        459.75        24.14 o                         
   6   8   1        252.03        277.58        25.39 o                         
   8   8   1        121.80        138.71        29.12 o                         
  -9   9   1        690.64        660.70        69.15 o                         
  -7   9   1       1293.63       1295.38        57.20 o                         
  -5   9   1       6080.17       6163.02       269.14 o                         
  -3   9   1      10667.58      10712.13       200.75 o                         
  -1   9   1      14616.49      13882.64       239.61 o                         
   1   9   1      19606.21      19456.68       221.87 o                         
   3   9   1       9637.25       9796.52       173.12 o                         
   5   9   1       4028.16       3934.10       105.98 o                         
   7   9   1       1794.54       1756.40        85.69 o                         
  -8  10   1        675.09        660.75        68.25 o                         
  -6  10   1       1121.49       1097.57        41.98 o                         
  -4  10   1       1616.42       1619.80        86.74 o                         
  -2  10   1       5368.78       5099.48        88.13 o                         
   0  10   1       6915.60       6747.67        97.67 o                         
   2  10   1       4769.32       4645.24        73.56 o                         
   4  10   1       4482.56       4533.24       105.00 o                         
   6  10   1       1914.21       1950.58        74.38 o                         
   8  10   1        335.72        362.70        44.03 o                         
  -7  11   1        655.20        590.11        37.87 o                         
  -5  11   1       1007.07       1037.62        40.88 o                         
  -3  11   1       2521.37       2625.11        75.68 o                         
  -1  11   1       3958.54       3900.52        60.20 o                         
   1  11   1       3727.32       3729.69        60.77 o                         
   3  11   1       1879.17       1812.34        50.48 o                         
   5  11   1       2494.70       2513.41        77.07 o                         
   7  11   1        439.30        405.34        34.60 o                         
  -8  12   1       1091.67        966.91       111.99 o                         
  -6  12   1       3199.54       3230.43       106.78 o                         
  -4  12   1      11179.13      11452.22       256.65 o                         
  -2  12   1       8599.54       8127.59       183.23 o                         
   0  12   1      14917.15      14828.15       223.38 o                         
   2  12   1      10613.79      10615.23       160.13 o                         
   4  12   1       4648.94       4565.47       131.94 o                         
   6  12   1       2365.63       2304.50        81.87 o                         
  -7  13   1        142.68        149.85        26.41 o                         
  -5  13   1        310.66        327.06        30.13 o                         
  -3  13   1       1832.88       1760.56        66.89 o                         
  -1  13   1        726.16        698.49        20.64 o                         
   1  13   1       1009.96       1009.50        32.59 o                         
   3  13   1        160.31        146.68        16.51 o                         
   5  13   1       1173.90       1102.83        50.06 o                         
   7  13   1         94.86        110.53        35.24 o                         
  -6  14   1       1721.00       1634.18        75.48 o                         
  -4  14   1       1956.05       2052.20        75.73 o                         
  -2  14   1       7182.89       7206.47       176.53 o                         
   0  14   1       6180.60       6067.85       115.26 o                         
   2  14   1       5206.35       5191.76       113.15 o                         
   4  14   1       4480.77       4211.39       114.91 o                         
   6  14   1       1421.38       1413.77        99.80 o                         
  -7  15   1        696.09        668.86        83.01 o                         
  -5  15   1       2379.51       2505.19        94.18 o                         
  -3  15   1       4379.34       4224.88       123.69 o                         
  -1  15   1       6244.73       6056.57       137.69 o                         
   1  15   1       7057.17       6836.61       147.76 o                         
   3  15   1       4733.70       4689.55       135.22 o                         
   5  15   1       1607.70       1493.31        72.10 o                         
  -6  16   1         74.51         73.32        21.44 o                         
  -4  16   1        193.73        222.05        25.43 o                         
  -2  16   1         57.02         75.76        19.62 o                         
   0  16   1        153.61        134.67        15.03 o                         
   2  16   1        122.94        126.49        48.32 o                         
   4  16   1         92.51         78.31        15.46 o                         
   6  16   1        114.02        175.22        38.86 o                         
  -5  17   1       2049.42       1990.11        93.97 o                         
  -3  17   1       3676.71       3668.12       125.36 o                         
  -1  17   1       4660.52       4772.90       142.47 o                         
   1  17   1       3402.10       3492.52        95.15 o                         
   3  17   1       3233.71       3320.91       139.73 o                         
   5  17   1       1522.40       1550.93       104.60 o                         
  -4  18   1        451.27        481.86        73.07 o                         
  -2  18   1       1177.22       1175.22        64.25 o                         
   0  18   1       1199.27       1179.16       119.13 o                         
   2  18   1       1248.64       1198.14        71.29 o                         
   4  18   1        759.94        755.26        66.72 o                         
  -3  19   1        848.93        775.13        49.02 o                         
  -1  19   1        897.65        935.32        51.32 o                         
   1  19   1       1017.59        975.25        63.87 o                         
   3  19   1        765.18        748.17        58.45 o                         
  -4  20   1       1744.42       1739.04        87.28 o                         
  -2  20   1       1941.65       2090.77        99.56 o                         
   0  20   1       2108.85       2049.90       152.42 o                         
   2  20   1       1973.33       2024.81       178.87 o                         
  -1  21   1         20.26         16.56        14.31 o                         
   1  21   1         30.65         35.28        25.12 o                         
  -8   0   2       2183.88       2278.38        81.79 o                         
  -6   0   2       2163.69       2232.36       103.34 o                         
  -4   0   2      21860.82      22727.97       522.25 o                         
  -2   0   2      39519.57      37982.85       658.30 o                         
   0   0   2      27298.87      26114.41       295.39 o                         
   2   0   2      27023.54      26661.97       533.97 o                         
   4   0   2      14558.25      15364.61       445.98 o                         
   6   0   2       6952.51       7690.88       342.63 o                         
   8   0   2       1108.95       1071.75       106.52 o                         
  -9   1   2        344.23        327.77        21.07 o                         
  -7   1   2       2279.12       2291.46        76.17 o                         
  -5   1   2       1934.84       2025.87        60.19 o                         
  -3   1   2       2864.48       2861.64        56.47 o                         
  -1   1   2      10289.18      10544.46        76.48 o                         
   1   1   2      55224.62      53326.76       592.12 o                         
   3   1   2       4320.43       4324.34        91.96 o                         
   5   1   2       1091.97       1101.16        47.33 o                         
   7   1   2        565.15        520.70        54.30 o                         
   9   1   2        262.58        223.06        38.38 o                         
  -8   2   2       1585.24       1600.48        52.32 o                         
  -6   2   2       7005.32       7383.82       175.96 o                         
  -4   2   2       6364.13       6399.14       120.38 o                         
  -2   2   2      11560.38      11625.04       199.23 o                         
   0   2   2      40077.62      38605.41       250.88 o                         
   2   2   2      17865.46      17806.83       263.44 o                         
   4   2   2       5094.05       5085.47       125.06 o                         
   6   2   2       1941.74       2004.72        79.13 o                         
   8   2   2       1347.59       1318.08        79.78 o                         
  -9   3   2       1286.61       1191.55        48.68 o                         
  -7   3   2       2205.13       2214.02        55.88 o                         
  -5   3   2       8943.68       9486.27       189.99 o                         
  -3   3   2      28972.38      29000.60       423.97 o                         
  -1   3   2      29928.36      29118.76       167.25 o                         
   1   3   2      18501.98      18083.82       247.38 o                         
   3   3   2      13406.35      13799.96       255.33 o                         
   5   3   2       7850.97       8020.09       207.05 o                         
   7   3   2       2025.30       2091.55       120.35 o                         
   9   3   2        674.37        697.32        64.70 o                         
  -8   4   2         77.96        121.45        24.67 o                         
  -6   4   2         36.65         35.26         8.90 o                         
  -4   4   2        239.01        288.39        20.44 o                         
  -2   4   2       1920.00       2109.99        78.70 o                         
   0   4   2        326.03        332.75         8.97 o                         
   2   4   2         61.47         82.62        27.62 o                         
   4   4   2        652.56        690.40        66.69 o                         
   6   4   2         64.27         76.21        20.25 o                         
   8   4   2         85.80         76.03        30.05 o                         
  -9   5   2        921.79        814.22        87.48 o                         
  -7   5   2       3215.22       3392.54       106.56 o                         
  -5   5   2       6052.24       6106.67       138.15 o                         
  -3   5   2       7024.50       6749.03       121.90 o                         
  -1   5   2      17350.18      17017.88       226.83 o                         
   1   5   2      15673.29      15559.20       163.29 o                         
   3   5   2      12285.38      12543.59       240.94 o                         
   5   5   2       5665.60       5496.58       159.43 o                         
   7   5   2       2308.61       2374.21       102.72 o                         
  -8   6   2        712.24        675.42        47.19 o                         
  -6   6   2       1854.29       1883.23        61.64 o                         
  -4   6   2       3971.41       4015.37        88.52 o                         
  -2   6   2       8060.49       7887.71       130.62 o                         
   0   6   2      12624.45      13056.43       305.90 o                         
   2   6   2       9144.70       9567.43       173.44 o                         
   4   6   2       5430.11       5572.44       146.55 o                         
   6   6   2       1562.07       1539.85        68.29 o                         
   8   6   2        554.06        601.29        54.94 o                         
  -9   7   2        405.34        380.79        53.87 o                         
  -7   7   2       1951.86       2007.96        82.80 o                         
  -5   7   2       3312.40       3318.96        92.24 o                         
  -3   7   2       7486.34       7871.61       148.69 o                         
  -1   7   2       7132.45       7310.24        76.79 o                         
   1   7   2       7344.67       7887.09       104.84 o                         
   3   7   2       3125.07       3260.99       182.74 o                         
   5   7   2       1382.86       1457.29        63.75 o                         
   7   7   2        670.01        671.88        48.70 o                         
  -8   8   2       1926.96       1901.05        81.59 o                         
  -6   8   2       4460.62       4584.23       129.93 o                         
  -4   8   2      11580.76      11799.76       238.53 o                         
  -2   8   2      17811.99      17432.72       371.96 o                         
   0   8   2      12045.74      11855.59       134.06 o                         
   2   8   2      10937.39      10784.56       138.49 o                         
   4   8   2       7260.14       7396.68       234.75 o                         
   6   8   2       3835.29       4018.15       135.12 o                         
   8   8   2       1151.95       1129.86        85.11 o                         
  -9   9   2         90.25         84.14        39.13 o                         
  -7   9   2        457.99        405.34        35.67 o                         
  -5   9   2        225.59        292.74        22.16 o                         
  -3   9   2        591.87        641.56        34.56 o                         
  -1   9   2        630.48        634.53        42.99 o                         
   1   9   2       3660.98       3812.79        59.32 o                         
   3   9   2        517.95        538.76        32.88 o                         
   5   9   2        198.05        211.42        34.26 o                         
   7   9   2        109.92        105.40        26.64 o                         
  -8  10   2       1101.98       1043.06        84.96 o                         
  -6  10   2       4086.05       4000.07       122.26 o                         
  -4  10   2       3208.44       3303.05        96.82 o                         
  -2  10   2       6234.42       6283.17       130.89 o                         
   0  10   2       8011.11       8129.13       106.44 o                         
   2  10   2       5496.26       5487.22        87.53 o                         
   4  10   2       3487.84       3700.95       114.02 o                         
   6  10   2        913.94        908.72        51.43 o                         
   8  10   2        899.72        861.36        72.20 o                         
  -7  11   2       1918.74       1842.87        82.20 o                         
  -5  11   2       4971.15       5015.36       223.12 o                         
  -3  11   2       8734.86       8840.79       192.66 o                         
  -1  11   2      10506.16      10576.33       168.81 o                         
   1  11   2       4289.15       4197.03        71.54 o                         
   3  11   2       6126.40       6103.35       134.94 o                         
   5  11   2       3177.83       3362.95       141.26 o                         
   7  11   2       1334.61       1250.31        80.52 o                         
  -8  12   2         56.42         37.36        35.76 o                         
  -6  12   2        165.37        188.27        71.44 o                         
  -4  12   2        504.22        477.74        28.66 o                         
  -2  12   2        284.70        247.19        19.67 o                         
   0  12   2        115.09        125.03        11.79 o                         
   2  12   2        227.77        251.54        15.40 o                         
   4  12   2        228.72        205.41        30.06 o                         
   6  12   2        302.73        277.48        29.47 o                         
  -7  13   2       1773.13       1718.57        77.25 o                         
  -5  13   2       2658.25       2854.74       135.84 o                         
  -3  13   2       3086.81       3210.00       101.01 o                         
  -1  13   2       5249.14       5310.70        80.96 o                         
   1  13   2       5271.09       5281.06       110.27 o                         
   3  13   2       4305.20       4340.58       108.23 o                         
   5  13   2       2210.05       2248.02        91.15 o                         
   7  13   2       1059.49       1051.68       112.75 o                         
  -6  14   2        887.91       1002.76        57.85 o                         
  -4  14   2        992.40       1029.31        59.28 o                         
  -2  14   2       2275.10       2245.67        70.98 o                         
   0  14   2       1518.10       1495.47        43.47 o                         
   2  14   2       1236.45       1193.72        34.75 o                         
   4  14   2       1598.37       1509.35        82.08 o                         
   6  14   2        480.62        442.68        41.60 o                         
  -7  15   2        287.98        311.35        43.33 o                         
  -5  15   2       1131.38       1191.15        65.10 o                         
  -3  15   2       2254.94       2164.75        81.56 o                         
  -1  15   2       1220.58       1230.57        44.06 o                         
   1  15   2       2051.08       1964.26        59.25 o                         
   3  15   2        622.86        598.31        40.37 o                         
   5  15   2        610.75        539.38        36.22 o                         
  -6  16   2       1689.57       1683.91        76.83 o                         
  -4  16   2       3820.40       3698.78       131.81 o                         
  -2  16   2       3728.55       3724.12       116.09 o                         
   0  16   2       3832.79       3864.10       173.07 o                         
   2  16   2       3467.73       3353.81        81.84 o                         
   4  16   2       1734.58       1658.85        65.80 o                         
   6  16   2       1468.58       1518.10       149.58 o                         
  -5  17   2        154.55        158.81        24.63 o                         
  -3  17   2        432.32        421.13        38.35 o                         
  -1  17   2        191.74        177.69        24.48 o                         
   1  17   2         28.23         20.44        12.20 o                         
   3  17   2         44.26         40.55        13.66 o                         
   5  17   2        182.56        144.88        41.37 o                         
  -4  18   2       1272.05       1341.72        66.09 o                         
  -2  18   2       1987.78       2039.67        90.92 o                         
   0  18   2       2753.39       2771.01       172.29 o                         
   2  18   2       2112.20       1929.75        90.96 o                         
   4  18   2       1329.84       1257.20        77.15 o                         
  -3  19   2       1515.53       1465.43       100.60 o                         
  -1  19   2       2014.92       2025.44        89.25 o                         
   1  19   2       2103.28       2079.25       103.21 o                         
   3  19   2       1453.42       1311.93       132.89 o                         
  -2  20   2         65.44        103.22        36.81 o                         
   0  20   2         88.64        105.04        26.00 o                         
   2  20   2         85.93         87.51        46.46 o                         
  -1  21   2       1646.52       1686.65        83.42 o                         
   1  21   2       1611.69       1624.63       117.92 o                         
  -9   1   3       1030.06       1038.67        64.08 o                         
  -7   1   3       3331.32       3442.39       108.47 o                         
  -5   1   3       8550.09       8699.19       185.71 o                         
  -3   1   3       9752.64       9462.15       163.33 o                         
  -1   1   3      18421.04      18417.91       153.84 o                         
   1   1   3       9587.63       9493.16       148.24 o                         
   3   1   3       8730.72       8450.98       169.02 o                         
   5   1   3       4908.04       4999.23       193.02 o                         
   7   1   3       1654.18       1629.47        89.99 o                         
  -8   2   3        939.67        896.89        36.72 o                         
  -6   2   3       4732.47       4758.57       123.72 o                         
  -4   2   3       6573.49       6753.13       139.28 o                         
  -2   2   3       7450.95       7467.55       118.89 o                         
   0   2   3      11170.30      11109.07        98.59 o                         
   2   2   3       2913.20       2811.10        38.34 o                         
   4   2   3       4205.26       4323.26       114.10 o                         
   6   2   3       1111.44       1156.43        63.66 o                         
   8   2   3        769.95        720.69        75.06 o                         
  -9   3   3        302.98        342.06        37.99 o                         
  -7   3   3       1313.97       1304.21        56.63 o                         
  -5   3   3       1361.46       1375.65        45.36 o                         
  -3   3   3       5947.76       6302.94       115.79 o                         
  -1   3   3       2187.77       2155.69        50.41 o                         
   1   3   3       5785.02       5933.00        53.87 o                         
   3   3   3       2544.49       2423.92        74.55 o                         
   5   3   3        595.69        619.42        38.57 o                         
   7   3   3        451.54        484.94        48.91 o                         
  -8   4   3       2593.57       2581.49       155.97 o                         
  -6   4   3       5446.11       5846.17       158.92 o                         
  -4   4   3      11806.36      12107.72       231.96 o                         
  -2   4   3      22023.80      21815.64       325.69 o                         
   0   4   3      18267.89      17876.65       156.25 o                         
   2   4   3      17464.75      17413.14       293.18 o                         
   4   4   3       7532.67       7222.66       175.96 o                         
   6   4   3       3954.41       3961.12       146.41 o                         
   8   4   3       1197.79       1280.01        93.25 o                         
  -9   5   3        215.73        279.47        38.88 o                         
  -7   5   3       1558.09       1552.79        66.42 o                         
  -5   5   3       1818.41       1824.71        57.85 o                         
  -3   5   3       2819.76       2986.32        71.00 o                         
  -1   5   3       2488.80       2430.31        41.24 o                         
   1   5   3       1333.43       1312.06        20.38 o                         
   3   5   3       1339.18       1405.64        47.60 o                         
   5   5   3        538.86        558.70        35.21 o                         
   7   5   3        322.85        372.40        67.44 o                         
  -8   6   3       1082.85       1051.50        57.93 o                         
  -6   6   3       2935.40       2823.42        90.50 o                         
  -4   6   3       6435.58       6553.95       147.29 o                         
  -2   6   3       7279.92       7247.72       128.08 o                         
   0   6   3      10655.27      10904.93       109.91 o                         
   2   6   3       5855.31       5712.58       119.35 o                         
   4   6   3       3161.13       3157.91       100.72 o                         
   6   6   3       1418.50       1385.43        72.47 o                         
   8   6   3        384.41        425.87        51.07 o                         
  -9   7   3        983.62        936.58        56.44 o                         
  -7   7   3       2213.73       2347.47        86.26 o                         
  -5   7   3       7214.13       7281.81       209.15 o                         
  -3   7   3      12978.24      12996.15       245.31 o                         
  -1   7   3      16027.18      16308.00       214.59 o                         
   1   7   3      12845.63      12932.08       168.22 o                         
   3   7   3       7333.11       7351.22       169.73 o                         
   5   7   3       3203.91       3209.57       109.83 o                         
   7   7   3       1222.99       1258.49        89.63 o                         
  -8   8   3          1.77        -11.62        11.62 o                         
  -6   8   3        154.76        191.85        44.72 o                         
  -4   8   3        291.22        286.41        35.97 o                         
  -2   8   3        344.28        362.86        19.26 o                         
   0   8   3         88.37        103.68         6.33 o                         
   2   8   3        818.18        883.93        34.21 o                         
   4   8   3        174.78        184.75        25.02 o                         
   6   8   3        196.43        231.97        33.35 o                         
   8   8   3        134.70        116.83        58.04 o                         
  -9   9   3        821.56        726.32        97.55 o                         
  -7   9   3       2010.49       1947.83        80.37 o                         
  -5   9   3       3297.66       3437.94       100.58 o                         
  -3   9   3       5928.78       5958.64       138.80 o                         
  -1   9   3       9994.42       9941.91       186.00 o                         
   1   9   3      11577.49      11920.67       177.31 o                         
   3   9   3       6890.10       6889.58       170.98 o                         
   5   9   3       4856.64       4824.82       155.29 o                         
   7   9   3       1771.00       1637.74        90.35 o                         
  -8  10   3        654.90        638.26        47.77 o                         
  -6  10   3       1171.64       1206.70        75.82 o                         
  -4  10   3       3167.55       3276.01        92.77 o                         
  -2  10   3       2710.09       2631.49        67.54 o                         
   0  10   3       4062.44       4035.89        58.56 o                         
   2  10   3       4518.88       4598.27        86.27 o                         
   4  10   3       2107.69       2100.51        85.05 o                         
   6  10   3        612.11        662.96        54.67 o                         
  -7  11   3        470.84        464.21        40.81 o                         
  -5  11   3       1461.44       1442.38        58.89 o                         
  -3  11   3       4802.22       4767.16       125.66 o                         
  -1  11   3       2099.01       2096.71        62.15 o                         
   1  11   3       3124.92       3194.81        79.08 o                         
   3  11   3       1833.73       1710.84        65.81 o                         
   5  11   3        112.60        131.64        20.63 o                         
   7  11   3        213.17        165.86        36.22 o                         
  -8  12   3       1572.18       1493.78        87.70 o                         
  -6  12   3       2487.92       2534.55       126.83 o                         
  -4  12   3       5447.68       5487.28       269.15 o                         
  -2  12   3      11454.75      11430.20       256.28 o                         
   0  12   3      10006.81      10066.92       147.02 o                         
   2  12   3       8364.97       8388.24       156.21 o                         
   4  12   3       3895.69       3925.09       131.25 o                         
   6  12   3       3118.25       3088.29       128.88 o                         
  -7  13   3        260.99        258.34        49.27 o                         
  -5  13   3        163.93        225.82        66.01 o                         
  -3  13   3       1313.33       1321.95        55.62 o                         
  -1  13   3         79.37        142.42        15.39 o                         
   1  13   3        904.85        870.53        35.19 o                         
   3  13   3        414.71        431.43        29.27 o                         
   5  13   3        338.51        313.45        34.33 o                         
  -6  14   3       1528.14       1530.09       106.35 o                         
  -4  14   3       2955.18       3108.91       113.18 o                         
  -2  14   3       3889.07       3805.19       109.83 o                         
   0  14   3       4696.26       4773.40       134.97 o                         
   2  14   3       3680.13       3595.72        89.65 o                         
   4  14   3       2380.10       2400.02        92.84 o                         
   6  14   3        477.43        442.54        43.58 o                         
  -7  15   3       1156.27       1222.64        73.73 o                         
  -5  15   3       2086.66       2109.54       131.67 o                         
  -3  15   3       3316.99       3348.47       108.88 o                         
  -1  15   3       5344.89       5425.54       147.21 o                         
   1  15   3       4432.22       4373.17       197.80 o                         
   3  15   3       2702.26       2628.24        95.72 o                         
   5  15   3       1920.85       1699.48        96.61 o                         
  -6  16   3        428.67        402.84        41.96 o                         
  -4  16   3         84.41         87.88        20.30 o                         
  -2  16   3        198.92        246.38        26.63 o                         
   0  16   3         89.73        108.97        22.56 o                         
   2  16   3          7.61          8.57         8.55 o                         
   4  16   3        159.67        161.06        41.74 o                         
  -5  17   3       1860.49       1930.82        95.13 o                         
  -3  17   3       2422.94       2464.93       105.45 o                         
  -1  17   3       3896.51       3921.03       133.36 o                         
   1  17   3       3473.26       3532.83       164.48 o                         
   3  17   3       2722.34       2528.40       100.55 o                         
   5  17   3       1400.02       1285.32       111.35 o                         
  -4  18   3        514.66        566.60        48.45 o                         
  -2  18   3        755.15        748.41        48.80 o                         
   0  18   3       1023.81       1047.07        86.31 o                         
   2  18   3        579.75        598.15        61.07 o                         
  -3  19   3       1004.74       1019.55        62.86 o                         
  -1  19   3        741.79        763.98        54.86 o                         
   1  19   3        545.47        538.24        41.36 o                         
  -2  20   3       2178.81       2135.50       106.17 o                         
   0  20   3       1841.78       1897.06       107.78 o                         
  -1  21   3          9.51          0.38        26.93 o                         
  -8   0   4       3602.81       3491.70       173.48 o                         
  -6   0   4      11917.88      12264.90       417.30 o                         
  -4   0   4      13574.90      13387.39       365.31 o                         
  -2   0   4      19789.51      20150.72       289.42 o                         
   0   0   4      21702.42      22418.36       293.39 o                         
   2   0   4      36067.70      34439.14       997.08 o                         
   4   0   4       7572.74       7795.86       277.81 o                         
   6   0   4       2879.02       2895.58       189.28 o                         
   8   0   4       1124.27       1872.90       142.27 o                         
  -9   1   4        429.05        443.89        38.97 o                         
  -7   1   4        350.33        350.21        32.88 o                         
  -5   1   4         51.62         70.55        18.37 o                         
  -3   1   4       3451.93       3714.15        82.19 o                         
  -1   1   4       3386.18       3484.28        42.71 o                         
   1   1   4        182.40        192.16         8.21 o                         
   3   1   4       1655.10       1689.93        61.92 o                         
   5   1   4        751.96        824.61        49.06 o                         
   7   1   4        422.38        505.67        52.21 o                         
  -8   2   4        937.32        953.61        56.74 o                         
  -6   2   4       1006.21       1036.32        43.81 o                         
  -4   2   4       5645.45       5849.50       132.36 o                         
  -2   2   4      14172.45      14707.34       190.73 o                         
   0   2   4      12063.99      12238.22       123.76 o                         
   2   2   4       5759.10       5664.40       125.15 o                         
   4   2   4       3685.43       3783.29       114.91 o                         
   6   2   4       1691.57       1678.78        84.07 o                         
   8   2   4        393.57        434.27        54.80 o                         
  -9   3   4        687.34        678.56        54.32 o                         
  -7   3   4       2954.18       3034.61       112.44 o                         
  -5   3   4       7565.88       7754.42       182.17 o                         
  -3   3   4       9651.33       9537.00       179.82 o                         
  -1   3   4      11092.02      11238.98       144.66 o                         
   1   3   4      20708.82      20717.49       295.15 o                         
   3   3   4       9452.66       9177.28       311.16 o                         
   5   3   4       3172.03       3237.27       198.64 o                         
   7   3   4       1335.81       1458.97        95.18 o                         
  -8   4   4         25.79         45.63        16.86 o                         
  -6   4   4        311.12        335.81        26.75 o                         
  -4   4   4        235.17        294.88        24.06 o                         
  -2   4   4        946.16       1168.04        85.60 o                         
   0   4   4        392.82        416.62        11.04 o                         
   2   4   4         26.48         45.13         5.79 o                         
   4   4   4         23.37         43.89        29.87 o                         
   6   4   4        187.25        219.45        33.82 o                         
   8   4   4         17.34         31.59        19.44 o                         
  -9   5   4       1558.51       1520.00        88.70 o                         
  -7   5   4       2909.26       3081.38       119.34 o                         
  -5   5   4       6674.45       6779.43       188.93 o                         
  -3   5   4      11957.75      12191.04       234.99 o                         
  -1   5   4      16367.09      16826.55       169.36 o                         
   1   5   4      12592.64      12590.39       131.04 o                         
   3   5   4       7637.42       7978.92       396.15 o                         
   5   5   4       4715.87       5052.73       236.40 o                         
   7   5   4       1296.12       1384.24       130.90 o                         
  -8   6   4        475.36        507.77        41.82 o                         
  -6   6   4        683.82        696.19        45.05 o                         
  -4   6   4       1796.12       1805.62        59.48 o                         
  -2   6   4       1396.79       1299.76        41.12 o                         
   0   6   4       3668.19       3683.82        48.87 o                         
   2   6   4       3549.35       3630.27        78.40 o                         
   4   6   4       2218.37       2304.11        84.26 o                         
   6   6   4       1265.20       1306.00        75.78 o                         
  -9   7   4        189.56        194.93        32.33 o                         
  -7   7   4        974.51        949.54        51.18 o                         
  -5   7   4       1958.10       2052.40        79.24 o                         
  -3   7   4       2970.75       3010.47        81.41 o                         
  -1   7   4       4453.44       4486.28        79.72 o                         
   1   7   4       1206.60       1178.26        23.08 o                         
   3   7   4       1046.07       1069.17        53.34 o                         
   5   7   4        539.03        505.17        43.19 o                         
   7   7   4        311.01        372.12        70.96 o                         
  -8   8   4       1756.79       1833.98        89.57 o                         
  -6   8   4       6284.86       6239.75       181.01 o                         
  -4   8   4       7790.86       8020.53       189.84 o                         
  -2   8   4      12650.49      13038.29       256.41 o                         
   0   8   4      10756.99      10617.76       166.58 o                         
   2   8   4       9786.44       9638.17       210.06 o                         
   4   8   4       4584.47       4690.83       142.69 o                         
   6   8   4       1432.15       1438.95        88.91 o                         
  -7   9   4        120.54        186.60        23.90 o                         
  -5   9   4         72.28         95.28        17.21 o                         
  -3   9   4       1024.79       1064.06        46.40 o                         
  -1   9   4       1193.43       1183.23        31.10 o                         
   1   9   4        338.19        345.68        13.41 o                         
   3   9   4        503.47        503.84        55.49 o                         
   5   9   4        235.20        220.14        30.42 o                         
   7   9   4        239.30        189.84        39.89 o                         
  -8  10   4        891.17        951.96        62.99 o                         
  -6  10   4       2200.95       2244.61       119.03 o                         
  -4  10   4       5347.28       5361.76       146.41 o                         
  -2  10   4       6502.01       6403.60       150.46 o                         
   0  10   4       6862.18       6878.47       111.67 o                         
   2  10   4       2329.19       2290.42        55.15 o                         
   4  10   4       2339.32       2529.49        95.33 o                         
   6  10   4       1183.74       1246.01        75.15 o                         
  -7  11   4       1522.79       1653.75        77.60 o                         
  -5  11   4       4646.32       4827.87       147.68 o                         
  -3  11   4       3328.14       3338.83        99.65 o                         
  -1  11   4       4774.85       4900.51       116.10 o                         
   1  11   4       4683.14       4711.67        81.34 o                         
   3  11   4       2672.20       2668.17        96.15 o                         
   5  11   4       1503.08       1438.49        80.16 o                         
  -8  12   4        113.74        107.59        28.78 o                         
  -6  12   4         53.20         74.12        18.86 o                         
  -4  12   4          8.51          3.24         9.57 o                         
  -2  12   4         94.97        142.39        41.71 o                         
   0  12   4          4.45         27.26         8.84 o                         
   2  12   4        194.40        201.35        23.33 o                         
   4  12   4        214.90        226.69        30.56 o                         
   6  12   4        141.02        153.56        29.63 o                         
  -7  13   4       1221.36       1262.51        73.58 o                         
  -5  13   4       2607.62       2675.76       105.91 o                         
  -3  13   4       4414.21       4507.91       130.98 o                         
  -1  13   4       5362.60       5353.43       148.67 o                         
   1  13   4       3915.91       3960.91        79.89 o                         
   3  13   4       2375.08       2308.01        89.13 o                         
   5  13   4       1788.29       1746.23        88.51 o                         
  -6  14   4        836.37        873.71        56.67 o                         
  -4  14   4       1256.67       1366.25        70.52 o                         
  -2  14   4        516.02        552.95        40.42 o                         
   0  14   4       1170.84       1219.39        49.62 o                         
   2  14   4        604.36        586.31        28.41 o                         
   4  14   4        842.71        749.38        50.98 o                         
  -5  15   4        566.58        582.13        49.75 o                         
  -3  15   4       1535.57       1550.35        70.55 o                         
  -1  15   4       1043.53       1044.91        50.65 o                         
   1  15   4       1134.87       1143.12        40.46 o                         
   3  15   4       1164.44       1087.74        62.27 o                         
   5  15   4        283.71        305.31        37.18 o                         
  -6  16   4       1442.18       1511.09        90.78 o                         
  -4  16   4       2229.91       2211.71        93.13 o                         
  -2  16   4       4142.44       3972.77       128.26 o                         
   0  16   4       2716.46       2801.48        98.76 o                         
   2  16   4       2432.42       2308.10        69.49 o                         
   4  16   4       1030.51       1026.39        67.45 o                         
  -5  17   4        201.02        205.29        28.88 o                         
  -3  17   4        227.80        247.86        46.87 o                         
  -1  17   4        286.51        288.57        29.74 o                         
   1  17   4         36.93         72.34        22.13 o                         
   3  17   4         79.39         56.39        31.39 o                         
  -4  18   4       1365.85       1308.97        77.27 o                         
  -2  18   4       1294.98       1207.78        67.26 o                         
   0  18   4       1658.66       1645.77        70.88 o                         
   2  18   4       1441.01       1404.77        68.23 o                         
  -3  19   4       1297.48       1286.68        70.19 o                         
  -1  19   4       1117.91       1175.64        70.42 o                         
   1  19   4       1200.50       1167.94        77.07 o                         
  -2  20   4        109.22        130.21        24.46 o                         
   0  20   4         73.77         80.45        44.47 o                         
  -9   1   5       1027.94       1111.40        98.68 o                         
  -7   1   5       2283.62       2338.48        94.36 o                         
  -5   1   5       6687.61       6765.09       174.78 o                         
  -3   1   5       8955.83       9190.56       188.88 o                         
  -1   1   5       8896.61       9112.51       110.83 o                         
   1   1   5       8853.79       8879.87        98.78 o                         
   3   1   5       4044.97       3940.32       111.94 o                         
   5   1   5       2603.10       2656.26       104.54 o                         
   7   1   5        802.01        830.00        73.55 o                         
  -8   2   5        645.28        695.59        86.91 o                         
  -6   2   5       1499.51       1553.39        63.08 o                         
  -4   2   5       4595.18       4646.47       120.06 o                         
  -2   2   5       3883.86       3899.88        56.19 o                         
   0   2   5       6834.60       6948.12        86.62 o                         
   2   2   5       2740.74       2681.96        79.36 o                         
   4   2   5       1716.01       1709.23        75.19 o                         
   6   2   5       1097.05       1087.35        79.96 o                         
  -9   3   5        140.14        151.07        48.81 o                         
  -7   3   5        735.96        692.94        46.29 o                         
  -5   3   5        655.85        633.38        34.87 o                         
  -3   3   5       1512.03       1565.08        50.69 o                         
  -1   3   5       2547.72       2691.46        41.37 o                         
   1   3   5       1289.84       1203.98        20.16 o                         
   3   3   5       1606.75       1553.55        60.56 o                         
   5   3   5        343.66        336.56        37.50 o                         
   7   3   5        249.35        222.16        50.06 o                         
  -8   4   5       2050.44       2090.01        98.58 o                         
  -6   4   5       7243.61       7242.24       199.22 o                         
  -4   4   5       8893.82       8869.76       202.79 o                         
  -2   4   5      12407.27      12185.07       139.86 o                         
   0   4   5       9352.56       9163.94       112.64 o                         
   2   4   5       6128.16       5896.54       178.53 o                         
   4   4   5       3975.31       4069.03       128.47 o                         
   6   4   5       1199.82       1270.02        80.70 o                         
  -9   5   5        251.60        300.28        42.71 o                         
  -7   5   5        547.84        619.84        48.11 o                         
  -5   5   5       1709.89       1735.62        66.68 o                         
  -3   5   5       1444.94       1451.30        53.15 o                         
  -1   5   5       2785.37       2830.05        42.42 o                         
   1   5   5        657.02        635.40        20.83 o                         
   3   5   5        712.20        709.32        24.31 o                         
   5   5   5        358.49        348.96        40.92 o                         
   7   5   5        159.11        225.20        38.48 o                         
  -8   6   5        861.74        834.45        55.72 o                         
  -6   6   5        886.68        926.31        57.68 o                         
  -4   6   5       3413.60       3318.60       107.79 o                         
  -2   6   5       5495.83       5579.57       100.99 o                         
   0   6   5       5629.43       5653.99        77.23 o                         
   2   6   5       5598.00       5775.53       104.47 o                         
   4   6   5       2223.07       2187.54        85.38 o                         
   6   6   5       1050.34       1065.93       155.97 o                         
  -7   7   5       1983.50       2010.56        87.42 o                         
  -5   7   5       4307.79       4439.38       133.95 o                         
  -3   7   5       7275.34       7562.90       179.85 o                         
  -1   7   5       7653.65       7585.38       166.40 o                         
   1   7   5       6926.73       6806.59       114.14 o                         
   3   7   5       2997.18       2987.18        68.43 o                         
   5   7   5       1633.43       1742.29        93.76 o                         
   7   7   5        682.55        712.01        68.30 o                         
  -8   8   5         48.71         72.11        22.52 o                         
  -6   8   5         66.46         42.62        20.00 o                         
  -4   8   5        223.52        180.00        27.47 o                         
  -2   8   5         27.10         67.06        10.86 o                         
   0   8   5         30.83         27.09         5.30 o                         
   2   8   5         78.37        102.75        11.62 o                         
   4   8   5         58.55         71.95        13.25 o                         
   6   8   5         50.42         88.22        31.14 o                         
  -7   9   5       1874.84       1799.96        89.71 o                         
  -5   9   5       2658.82       2746.64       103.49 o                         
  -3   9   5       5867.46       5940.97       157.58 o                         
  -1   9   5       4765.83       4743.92        95.29 o                         
   1   9   5       5741.83       5630.30        86.90 o                         
   3   9   5       5401.49       5497.88       122.02 o                         
   5   9   5       1747.88       1837.21        93.53 o                         
  -8  10   5        595.95        575.35        55.68 o                         
  -6  10   5        990.69       1014.27        56.57 o                         
  -4  10   5       1532.46       1660.13        71.94 o                         
  -2  10   5       3087.16       3033.73       102.24 o                         
   0  10   5       2760.72       2731.87        72.68 o                         
   2  10   5       1786.96       1779.03        49.41 o                         
   4  10   5        930.64        925.90        36.21 o                         
   6  10   5       1090.10       1121.94       140.21 o                         
  -7  11   5        496.35        497.82        46.53 o                         
  -5  11   5        728.01        712.17        45.15 o                         
  -3  11   5        992.28       1007.96        46.99 o                         
  -1  11   5       3120.47       3215.86        77.03 o                         
   1  11   5       1488.98       1422.14        39.77 o                         
   3  11   5        846.78        811.52        38.93 o                         
   5  11   5        642.01        636.52        54.26 o                         
  -6  12   5       2090.90       2104.88       105.32 o                         
  -4  12   5       3336.43       3511.58       117.32 o                         
  -2  12   5       6391.41       6348.09       167.81 o                         
   0  12   5       3892.76       3870.11        86.80 o                         
   2  12   5       5133.70       5316.50       124.04 o                         
   4  12   5       2670.81       2584.74        80.65 o                         
  -7  13   5        226.06        242.56        34.52 o                         
  -5  13   5         76.29         69.39        22.44 o                         
  -3  13   5        272.66        269.41        45.67 o                         
  -1  13   5       1492.10       1537.40        60.04 o                         
   1  13   5        376.20        393.21        21.38 o                         
   3  13   5        318.97        339.87        24.96 o                         
   5  13   5        129.58        158.62        28.54 o                         
  -6  14   5       1377.21       1449.53        79.95 o                         
  -4  14   5       2247.66       2256.16       104.12 o                         
  -2  14   5       2665.46       2676.94        93.02 o                         
   0  14   5       3599.30       3567.80        92.48 o                         
   2  14   5       1574.53       1544.24        66.74 o                         
   4  14   5       1001.09       1002.03        50.08 o                         
  -5  15   5       1433.85       1544.13        82.06 o                         
  -3  15   5       2361.88       2468.21       100.27 o                         
  -1  15   5       1792.75       1802.03        73.49 o                         
   1  15   5       2503.44       2390.54        69.81 o                         
   3  15   5       2017.19       1923.17        79.43 o                         
  -4  16   5        105.95        132.65        37.62 o                         
  -2  16   5         44.64         73.56        18.52 o                         
   0  16   5        152.45        163.48        24.56 o                         
   2  16   5        239.68        220.78        30.44 o                         
   4  16   5         82.85         87.06        21.93 o                         
  -5  17   5       1464.26       1465.69        86.94 o                         
  -3  17   5       1752.53       1697.92        86.11 o                         
  -1  17   5       2363.51       2325.15       126.20 o                         
   1  17   5       1990.24       1891.85        65.44 o                         
   3  17   5        950.85        907.12        62.08 o                         
  -4  18   5        481.64        483.17        98.96 o                         
  -2  18   5        466.22        497.09        46.70 o                         
   0  18   5        756.06        771.78        52.48 o                         
   2  18   5        719.57        618.63        46.70 o                         
  -1  19   5        940.39        867.98        61.56 o                         
   1  19   5        541.87        527.63        57.73 o                         
  -8   0   6       2412.96       2502.01       149.01 o                         
  -6   0   6       3125.26       3330.21       162.51 o                         
  -4   0   6       3156.39       3109.18       132.49 o                         
  -2   0   6      11155.54      11742.29       221.34 o                         
   0   0   6       9386.55       9650.45       183.64 o                         
   2   0   6       4027.28       4116.29       161.73 o                         
   4   0   6       4172.29       4324.80       215.94 o                         
   6   0   6       1132.30       1133.64       108.54 o                         
  -9   1   6         58.97         80.67        23.99 o                         
  -7   1   6        840.28        907.64        57.00 o                         
  -5   1   6       3623.62       3679.39       114.84 o                         
  -3   1   6       1474.58       1563.01        53.27 o                         
  -1   1   6       1132.82       1119.11        26.02 o                         
   1   1   6        929.89        932.91        20.04 o                         
   3   1   6       2558.72       2624.07        88.32 o                         
   5   1   6        231.25        242.65        36.95 o                         
   7   1   6        114.41        176.34        36.90 o                         
  -8   2   6        491.99        518.69        46.72 o                         
  -6   2   6       2257.28       2294.71        94.04 o                         
  -4   2   6       5288.83       5527.78       142.03 o                         
  -2   2   6       4057.09       4032.36        64.76 o                         
   0   2   6       3956.70       4009.24        61.70 o                         
   2   2   6       5761.79       5490.12       211.24 o                         
   4   2   6       1809.85       1984.39        81.27 o                         
   6   2   6        877.92        844.01        68.06 o                         
  -9   3   6       1057.17        958.37       122.75 o                         
  -7   3   6       2072.15       2010.36        93.32 o                         
  -5   3   6       1405.24       1504.52        62.37 o                         
  -3   3   6       5808.00       5942.74       147.58 o                         
  -1   3   6       9901.14      10173.92       135.76 o                         
   1   3   6       6601.98       6508.69       108.37 o                         
   3   3   6       4659.68       4567.03       137.88 o                         
   5   3   6       1849.59       1990.41       106.53 o                         
  -8   4   6        110.43         88.22        33.87 o                         
  -6   4   6         82.32        110.51        20.59 o                         
  -4   4   6        230.39        284.45        53.72 o                         
  -2   4   6        282.65        289.85        23.07 o                         
   0   4   6        274.26        267.54        12.05 o                         
   2   4   6        237.40        220.63        23.55 o                         
   4   4   6          0.75          8.17        13.39 o                         
   6   4   6         35.80          6.71        31.87 o                         
  -7   5   6       1494.54       1510.80        78.21 o                         
  -5   5   6       3937.01       4089.57       131.25 o                         
  -3   5   6       5678.63       5583.54       148.59 o                         
  -1   5   6       4920.92       4891.70        75.71 o                         
   1   5   6       5502.91       5459.00        89.98 o                         
   3   5   6       3132.01       3160.78       106.95 o                         
   5   5   6       1675.01       1652.22        85.64 o                         
  -8   6   6        804.82        951.47        67.30 o                         
  -6   6   6       1197.46       1208.42        86.35 o                         
  -4   6   6       1853.51       1928.02        72.90 o                         
  -2   6   6       3209.88       3359.60        75.88 o                         
   0   6   6       2594.53       2535.68        45.83 o                         
   2   6   6       2951.87       2938.92        81.31 o                         
   4   6   6       1295.09       1263.20        65.36 o                         
   6   6   6        624.78        664.06        58.14 o                         
  -7   7   6        702.34        661.46        48.14 o                         
  -5   7   6       2713.86       2736.70       103.95 o                         
  -3   7   6       1938.68       2002.90        71.92 o                         
  -1   7   6       2660.91       2606.35        53.40 o                         
   1   7   6       1459.29       1403.74        31.22 o                         
   3   7   6        639.53        639.91        26.21 o                         
   5   7   6        383.39        334.92        37.81 o                         
  -8   8   6       1058.88        997.97        67.07 o                         
  -6   8   6       2450.18       2466.19       101.17 o                         
  -4   8   6       4326.00       4322.55       136.28 o                         
  -2   8   6       5565.75       5712.64       143.97 o                         
   0   8   6       6856.89       6770.03       155.75 o                         
   2   8   6       2955.10       2969.78        72.29 o                         
   4   8   6       2114.74       2179.47        98.40 o                         
   6   8   6        845.26        926.40        70.35 o                         
  -7   9   6         93.01        132.30        23.38 o                         
  -5   9   6        548.84        548.42        53.60 o                         
  -3   9   6         96.93        158.43        21.88 o                         
  -1   9   6        320.12        348.98        21.22 o                         
   1   9   6        213.15        213.42        12.23 o                         
   3   9   6        574.95        519.23        25.99 o                         
   5   9   6        130.03        149.26        35.38 o                         
  -6  10   6       1585.00       1539.18        80.34 o                         
  -4  10   6       3681.50       3836.62       131.21 o                         
  -2  10   6       2553.26       2406.95        78.77 o                         
   0  10   6       2263.71       2169.46        58.11 o                         
   2  10   6       2044.08       1950.46        59.13 o                         
   4  10   6        779.95        843.36        56.13 o                         
  -7  11   6       1052.23       1133.72        76.73 o                         
  -5  11   6       1902.06       1946.01        91.55 o                         
  -3  11   6       3542.64       3707.06       119.34 o                         
  -1  11   6       3915.24       3922.32        97.60 o                         
   1  11   6       3320.74       3259.49       168.16 o                         
   3  11   6       1114.23       1060.61        59.63 o                         
   5  11   6        850.05        836.06        66.93 o                         
  -6  12   6         33.19         24.65        17.20 o                         
  -4  12   6         11.13         64.80        44.64 o                         
  -2  12   6        274.63        241.02        40.20 o                         
   0  12   6        166.40        173.20        23.99 o                         
   2  12   6        101.21         91.46        14.56 o                         
   4  12   6         75.04         78.11        25.71 o                         
  -5  13   6       2101.90       2116.70        96.22 o                         
  -3  13   6       2703.53       2843.22       110.97 o                         
  -1  13   6       2178.09       2105.13        77.03 o                         
   1  13   6       2007.25       2039.14        85.42 o                         
   3  13   6       1323.49       1230.90        61.60 o                         
  -6  14   6        413.45        406.25        57.97 o                         
  -4  14   6        969.05        996.23        59.31 o                         
  -2  14   6        877.65        857.69        53.37 o                         
   0  14   6        945.63        904.67        42.18 o                         
   2  14   6        560.53        526.45        40.24 o                         
   4  14   6        194.07        233.05        43.56 o                         
  -5  15   6        317.23        255.41        37.31 o                         
  -3  15   6        582.35        539.05        46.55 o                         
  -1  15   6       1117.52        991.34        56.10 o                         
   1  15   6        517.14        512.97        58.78 o                         
   3  15   6        520.90        465.84        36.84 o                         
  -4  16   6       1444.15       1435.45        89.79 o                         
  -2  16   6       2099.58       2077.77        99.20 o                         
   0  16   6       1936.33       1875.68       132.48 o                         
   2  16   6       1163.57       1125.92        60.06 o                         
  -3  17   6         46.88         59.41        24.55 o                         
  -1  17   6        158.68        149.79        23.38 o                         
   1  17   6         83.42         96.28        36.57 o                         
  -2  18   6        999.56       1079.77        70.77 o                         
   0  18   6        623.06        643.26        71.81 o                         
  -7   1   7       1344.94       1446.70        78.41 o                         
  -5   1   7       2652.54       2623.18       110.25 o                         
  -3   1   7       4807.01       4856.59       142.09 o                         
  -1   1   7       4255.69       4325.89        75.06 o                         
   1   1   7       4191.42       4125.84       109.10 o                         
   3   1   7       1889.45       1996.12        88.14 o                         
   5   1   7        923.38        938.28        94.76 o                         
  -8   2   7        597.03        671.98        57.42 o                         
  -6   2   7       1060.09       1135.22        63.75 o                         
  -4   2   7       2889.51       3002.19        95.14 o                         
  -2   2   7       3242.14       3169.49        60.26 o                         
   0   2   7       2136.56       2129.13        44.63 o                         
   2   2   7       2211.35       2231.91        86.50 o                         
   4   2   7        687.28        733.57        87.65 o                         
   6   2   7        440.53        482.49        51.19 o                         
  -7   3   7        426.90        411.49        43.62 o                         
  -5   3   7       1272.32       1224.39        59.03 o                         
  -3   3   7        735.12        743.71        41.59 o                         
  -1   3   7       1112.51       1108.66        28.84 o                         
   1   3   7        452.01        465.24        20.31 o                         
   3   3   7        404.62        425.91        38.03 o                         
   5   3   7        278.09        263.77        40.18 o                         
  -8   4   7       1230.46       1258.24        82.88 o                         
  -6   4   7       2822.22       2764.16       108.94 o                         
  -4   4   7       4981.05       5026.06       150.30 o                         
  -2   4   7       4866.87       4854.14        84.29 o                         
   0   4   7       6041.16       5924.95        96.96 o                         
   2   4   7       2520.61       2655.10       102.47 o                         
   4   4   7       1578.15       1565.04        89.47 o                         
   6   4   7        682.14        713.70        83.34 o                         
  -7   5   7        174.29        210.32        58.28 o                         
  -5   5   7       1392.81       1387.32        72.02 o                         
  -3   5   7       1105.23       1172.27        54.04 o                         
  -1   5   7        554.88        552.23        19.80 o                         
   1   5   7        552.38        562.87        25.25 o                         
   3   5   7         35.76         62.97        21.67 o                         
   5   5   7        114.19        204.81        29.31 o                         
  -8   6   7        428.58        417.80        45.06 o                         
  -6   6   7       1079.52       1112.47        70.41 o                         
  -4   6   7       1161.30       1168.21        58.29 o                         
  -2   6   7       2479.35       2545.23        68.27 o                         
   0   6   7       1644.19       1590.08        36.52 o                         
   2   6   7       1913.03       1777.37        78.96 o                         
   4   6   7        990.50        956.26        71.67 o                         
  -7   7   7       1455.03       1508.29        89.59 o                         
  -5   7   7       2068.36       2097.26        94.95 o                         
  -3   7   7       3734.91       3748.94       126.90 o                         
  -1   7   7       3948.72       3967.74       110.77 o                         
   1   7   7       2977.76       2885.89        84.12 o                         
   3   7   7       2266.50       2306.17       101.87 o                         
   5   7   7        855.77        894.48        69.87 o                         
  -6   8   7         10.05          3.12        14.66 o                         
  -4   8   7          6.30        -12.88        12.96 o                         
  -2   8   7         59.77         56.77        17.68 o                         
   0   8   7          0.03          4.70         7.84 o                         
   2   8   7         25.28         26.87         9.19 o                         
   4   8   7        108.10        102.35        22.88 o                         
  -7   9   7       1148.25       1139.28        77.03 o                         
  -5   9   7       1651.09       1718.49        86.10 o                         
  -3   9   7       2225.42       2298.41        89.51 o                         
  -1   9   7       3779.07       3826.53        97.11 o                         
   1   9   7       2571.15       2495.56        67.58 o                         
   3   9   7       1644.25       1595.38        80.47 o                         
   5   9   7        770.77        755.14        65.57 o                         
  -6  10   7        886.84        881.71        59.76 o                         
  -4  10   7       1257.42       1273.38        67.23 o                         
  -2  10   7       1786.59       1697.69       108.45 o                         
   0  10   7        585.37        545.23        28.55 o                         
   2  10   7        970.06        906.22        35.31 o                         
   4  10   7        731.41        742.25        56.18 o                         
  -5  11   7        471.11        495.11        43.73 o                         
  -3  11   7        553.20        538.15        46.31 o                         
  -1  11   7        833.87        772.26        34.22 o                         
   1  11   7        320.02        305.32        28.81 o                         
   3  11   7        530.76        481.63        43.46 o                         
  -6  12   7       1487.83       1598.43        88.47 o                         
  -4  12   7       1432.77       1462.27        78.54 o                         
  -2  12   7       2388.42       2350.72        94.80 o                         
   0  12   7       4175.04       4105.91       127.76 o                         
   2  12   7       1812.07       1683.22       152.50 o                         
   4  12   7       1157.57       1121.49       105.63 o                         
  -5  13   7        271.57        282.71        35.16 o                         
  -3  13   7         43.39         41.86        18.62 o                         
  -1  13   7        187.10        194.28        28.62 o                         
   1  13   7         13.54         29.10        16.11 o                         
   3  13   7        254.09        289.80        47.59 o                         
  -4  14   7       1306.34       1282.18        78.98 o                         
  -2  14   7       1304.15       1271.68        67.75 o                         
   0  14   7        543.42        578.38        50.93 o                         
   2  14   7       1021.00        982.06        58.30 o                         
  -3  15   7       1075.37       1056.33        65.42 o                         
  -1  15   7       1611.40       1537.57        74.03 o                         
   1  15   7       1214.61       1163.70        62.44 o                         
  -2  16   7         33.10          2.77        13.75 o                         
   0  16   7        130.62        170.28        31.69 o                         
  -8   0   8        690.26        576.90        79.46 o                         
  -6   0   8       2655.59       2586.59       156.35 o                         
  -4   0   8       6285.67       6531.39       274.28 o                         
  -2   0   8       3873.52       4009.31       125.71 o                         
   0   0   8       3636.30       3617.29       105.11 o                         
   2   0   8       2230.37       2207.41       124.32 o                         
   4   0   8       1685.27       1667.58       123.93 o                         
  -7   1   8        352.45        413.23        46.11 o                         
  -5   1   8        123.84        172.29        27.08 o                         
  -3   1   8        283.81        321.42        33.18 o                         
  -1   1   8        765.02        764.14        25.76 o                         
   1   1   8        473.52        438.81        34.28 o                         
   3   1   8        233.86        176.38        36.90 o                         
   5   1   8        315.42        268.16        42.46 o                         
  -6   2   8        993.57        937.54        59.70 o                         
  -4   2   8        551.84        614.98        58.54 o                         
  -2   2   8       1917.30       1954.88        46.96 o                         
   0   2   8       2048.29       1976.16        55.17 o                         
   2   2   8       1291.00       1298.88        66.58 o                         
   4   2   8       1161.34       1156.49        78.75 o                         
  -7   3   8        814.89        827.66        62.93 o                         
  -5   3   8       2265.25       2254.94        96.11 o                         
  -3   3   8       2419.48       2448.10        83.32 o                         
  -1   3   8       2498.92       2502.78        55.74 o                         
   1   3   8       1853.45       1940.18        78.11 o                         
   3   3   8       2007.54       1965.75        96.47 o                         
   5   3   8        666.65        824.72        73.53 o                         
  -6   4   8          9.11         93.43        44.55 o                         
  -4   4   8        276.66        278.23        28.20 o                         
  -2   4   8        175.01        156.10        12.51 o                         
   0   4   8        229.61        206.94        28.69 o                         
   2   4   8        139.51        112.16        21.51 o                         
   4   4   8         16.27         29.80        22.18 o                         
  -7   5   8       1481.84       1411.73        98.20 o                         
  -5   5   8       2076.48       2150.53        98.49 o                         
  -3   5   8       3312.97       3341.91       120.91 o                         
  -1   5   8       3687.86       3502.01        74.01 o                         
   1   5   8       2577.11       2463.78        75.87 o                         
   3   5   8       1525.61       1518.90        82.18 o                         
  -6   6   8        513.42        496.80        47.11 o                         
  -4   6   8        511.77        532.10        46.04 o                         
  -2   6   8       1090.69       1101.90        47.79 o                         
   0   6   8       1005.80        940.14        33.70 o                         
   2   6   8        833.82        836.27        52.32 o                         
   4   6   8        576.24        520.94        50.21 o                         
  -7   7   8        164.88        192.30        37.66 o                         
  -5   7   8        445.13        425.95        39.01 o                         
  -3   7   8        886.14        852.83        48.03 o                         
  -1   7   8        417.31        435.70        24.48 o                         
   1   7   8        815.82        713.60        29.74 o                         
   3   7   8        253.05        230.69        32.37 o                         
  -6   8   8       1306.41       1216.16        79.83 o                         
  -4   8   8       3562.04       3501.80       128.13 o                         
  -2   8   8       2363.14       2404.46        82.82 o                         
   0   8   8       2443.57       2478.31        91.75 o                         
   2   8   8       1604.87       1637.53        79.01 o                         
   4   8   8        719.67        728.28        64.06 o                         
  -5   9   8         53.05         92.10        28.27 o                         
  -3   9   8         91.73         90.81        20.71 o                         
  -1   9   8        224.14        251.33        20.70 o                         
   1   9   8        305.20        326.41        51.04 o                         
   3   9   8         55.82         44.62        29.77 o                         
  -6  10   8        811.39        817.72        64.09 o                         
  -4  10   8        995.58        989.83        62.99 o                         
  -2  10   8       1828.42       1749.33        76.06 o                         
   0  10   8       1358.73       1260.07        65.02 o                         
   2  10   8       1061.65       1029.94        88.43 o                         
  -5  11   8       1026.03       1068.43        68.77 o                         
  -3  11   8       1825.25       1936.32        96.26 o                         
  -1  11   8       1140.51       1072.60        44.31 o                         
   1  11   8        927.01        882.14        48.06 o                         
   3  11   8        586.71        582.54        87.79 o                         
  -4  12   8         51.21         81.41        29.33 o                         
  -2  12   8         59.94         51.21        18.44 o                         
   0  12   8        172.51        179.84        25.35 o                         
   2  12   8         28.79         27.33        31.26 o                         
  -3  13   8       1477.89       1463.06       140.12 o                         
  -1  13   8       1646.40       1528.01        75.15 o                         
   1  13   8       1259.10       1157.51        60.57 o                         
  -2  14   8        733.23        723.89        86.83 o                         
   0  14   8        363.01        356.05        39.38 o                         
  -7   1   9        797.91        824.79        67.94 o                         
  -5   1   9       1374.34       1309.66        78.27 o                         
  -3   1   9       2302.78       2302.04        91.20 o                         
  -1   1   9       2081.75       2026.20        56.47 o                         
   1   1   9       1413.55       1364.04        65.03 o                         
   3   1   9        951.95        897.99        61.81 o                         
  -6   2   9        550.88        576.35        46.94 o                         
  -4   2   9        745.20        745.72        50.74 o                         
  -2   2   9       1382.57       1321.28        38.92 o                         
   0   2   9       1006.74        955.60        54.27 o                         
   2   2   9        753.33        762.41        57.67 o                         
  -5   3   9        273.82        270.13        34.21 o                         
  -3   3   9        269.58        262.05        33.02 o                         
  -1   3   9        250.92        231.31        20.57 o                         
   1   3   9        388.53        354.03        29.95 o                         
   3   3   9         79.78         72.97        23.85 o                         
  -6   4   9       1013.09       1008.14        68.55 o                         
  -4   4   9       2671.41       2535.79       130.22 o                         
  -2   4   9       2307.45       2245.26        73.54 o                         
   0   4   9       1630.51       1548.80        51.26 o                         
   2   4   9       1293.97       1344.22        74.40 o                         
  -5   5   9        159.57        238.09        32.59 o                         
  -3   5   9        699.88        674.75        46.86 o                         
  -1   5   9        270.89        294.94        26.36 o                         
   1   5   9        405.48        442.43        38.23 o                         
   3   5   9        105.73        136.40        28.77 o                         
  -6   6   9        857.96        792.04        65.34 o                         
  -4   6   9        673.46        677.14        51.16 o                         
  -2   6   9        925.35        847.61        41.98 o                         
   0   6   9       1090.16       1011.28        58.50 o                         
   2   6   9        538.63        523.74        46.96 o                         
  -5   7   9       1057.63       1101.20        70.18 o                         
  -3   7   9        983.47        998.68        56.00 o                         
  -1   7   9       1313.03       1367.92        67.50 o                         
   1   7   9        904.24        923.40        82.54 o                         
  -4   8   9         34.43         18.83        15.85 o                         
  -2   8   9         20.73         32.97        11.95 o                         
   0   8   9         25.19         16.88        21.48 o                         
   2   8   9          8.85        -13.34        18.66 o                         
  -5   9   9       1175.96       1173.65        71.27 o                         
  -3   9   9       1275.51       1276.56        77.79 o                         
  -1   9   9       1567.10       1517.06        78.53 o                         
   1   9   9        772.15        655.71        94.07 o                         
  -4  10   9        359.73        380.28        45.41 o                         
  -2  10   9        513.37        491.60        51.97 o                         
   0  10   9       1086.61       1094.88        61.44 o                         
  -3  11   9        151.12        153.25        24.54 o                         
  -1  11   9        199.37        174.47        31.35 o                         
   1  11   9        554.90        595.04        72.05 o                         
  -2  12   9        810.46        899.84        87.66 o                         
  -4   0  10        788.61        738.39        75.94 o                         
  -2   0  10       1083.20        985.09        52.89 o                         
   0   0  10       1234.80       1152.43        81.45 o                         
   2   0  10        770.38        760.26        88.02 o                         
  -5   1  10        171.14        157.15        29.69 o                         
  -3   1  10        707.67        652.31        43.88 o                         
  -1   1  10        133.62        113.90        23.08 o                         
   1   1  10        172.29        166.52        36.27 o                         
  -4   2  10        975.88        933.01        67.45 o                         
  -2   2  10        778.41        731.23        40.68 o                         
   0   2  10        665.48        619.10        47.22 o                         
   2   2  10        381.46        395.22        39.93 o                         
  -5   3  10       1059.18       1047.08        72.88 o                         
  -3   3  10        693.81        671.52        55.20 o                         
  -1   3  10        967.72       1012.18        80.37 o                         
   1   3  10        771.00        719.04        71.74 o                         
  -4   4  10         13.73         16.14        14.96 o                         
  -2   4  10         79.20         80.28        26.27 o                         
   0   4  10         20.94         -2.64        17.13 o                         
  -5   5  10        682.70        659.03        63.56 o                         
  -3   5  10       1094.09       1037.96        71.47 o                         
  -1   5  10       1144.12       1158.93        89.06 o                         
   1   5  10        936.00        937.62        86.16 o                         
  -4   6  10        485.18        500.64        46.97 o                         
  -2   6  10        413.60        445.19        38.78 o                         
   0   6  10        591.33        617.22        73.13 o                         
  -3   7  10        641.68        568.63        53.65 o                         
  -1   7  10        242.11        349.29        56.60 o                         
  -2   8  10       1188.26       1078.51        62.86 o                         
                                                                                
