# Supplementary material for: Crystal structures of five 1-alkyl-4-aryl-1,2,4-triazol-1-ium halide salts
Source: Acta Crystallogr E Crystallogr Commun. 2015 May 16;71(Pt 6):628–35. doi: 10.1107/S2056989015009019 (PMC4459379; doi:10.1107/S2056989015009019)
Supplement: Supplementary file 7 [file e-71-00628-salt5sup6.hkl]

data_salt5                                                                      
_shelx_title ' User-defined'                                                    
_shelx_refln_list_code          4                                               
_shelx_F_calc_maximum      527.94                                               
_exptl_crystal_F_000      1360.00                                               
_reflns_d_resolution_high  0.7698                                               
                                                                                
loop_                                                                           
 _space_group_symop_operation_xyz                                               
 'x, y, z'                                                                      
 '-x, y, -z+1/2'                                                                
 'x+1/2, y+1/2, z'                                                              
 '-x+1/2, y+1/2, -z+1/2'                                                        
 '-x, -y, -z'                                                                   
 'x, -y, z-1/2'                                                                 
 '-x+1/2, -y+1/2, -z'                                                           
 'x+1/2, -y+1/2, z-1/2'                                                         
                                                                                
_cell_length_a    24.7827                                                       
_cell_length_b     8.9961                                                       
_cell_length_c    13.0894                                                       
_cell_angle_alpha  90.000                                                       
_cell_angle_beta  100.068                                                       
_cell_angle_gamma  90.000                                                       
                                                                                
_shelx_F_squared_multiplier     1.000                                           
                                                                                
loop_                                                                           
 _refln_index_h                                                                 
 _refln_index_k                                                                 
 _refln_index_l                                                                 
 _refln_F_squared_calc                                                          
 _refln_F_squared_meas                                                          
 _refln_F_squared_sigma                                                         
 _refln_observed_status                                                         
   4   0   0       4726.94       4599.80        75.60 o                         
   6   0   0      98289.84      77609.76      2088.50 o                         
   8   0   0       6928.42       6927.05       161.57 o                         
  10   0   0      47315.24      45757.89      1450.08 o                         
  12   0   0      37568.65      38141.24      1326.35 o                         
  14   0   0       4162.95       5300.23       201.73 o                         
  16   0   0      23522.49      26478.64      1064.19 o                         
  18   0   0      14396.28      16278.88       801.10 o                         
  20   0   0       2575.65       3079.77       230.51 o                         
  22   0   0       7154.52       8135.97       428.82 o                         
  24   0   0         46.47        -43.49        75.97 o                         
  26   0   0        231.42        320.55        94.39 o                         
  28   0   0       1805.33       2282.55       261.24 o                         
  30   0   0        769.53       1284.99       219.41 o                         
   3   1   0        254.37        295.00        10.58 o                         
   5   1   0       5930.77       5948.27        75.20 o                         
   7   1   0      31660.74      29858.98       498.64 o                         
   9   1   0        177.66        210.04        37.52 o                         
  11   1   0      12895.13      12320.42       262.09 o                         
  13   1   0        417.02        642.86        57.70 o                         
  15   1   0       2993.22       3145.65       164.76 o                         
  17   1   0       6309.84       6333.82       213.22 o                         
  19   1   0        596.67        617.57       115.95 o                         
  21   1   0       1770.43       1846.89        87.75 o                         
  23   1   0       7877.46       7993.46       361.49 o                         
  25   1   0       1025.11       1061.44       105.02 o                         
  27   1   0       2139.43       2476.94       170.89 o                         
  29   1   0       1682.36       1743.74       156.11 o                         
  31   1   0          1.68         59.99        91.89 o                         
   0   2   0      54724.63      52829.29       323.90 o                         
   2   2   0       2014.39       2026.22        10.92 o                         
   4   2   0        945.00        928.98        21.53 o                         
   6   2   0       2951.07       2899.22        38.04 o                         
   8   2   0       3485.31       3681.05        42.45 o                         
  10   2   0       4741.50       4638.46       192.03 o                         
  12   2   0        484.06        324.73        34.90 o                         
  14   2   0       1233.89       1337.92        37.76 o                         
  16   2   0       2100.91       2021.02        52.76 o                         
  18   2   0       3344.13       3390.48       129.84 o                         
  20   2   0         11.78        241.46       135.09 o                         
  22   2   0       2775.29       2794.55       114.73 o                         
  24   2   0          4.40         -0.96        52.16 o                         
  26   2   0         83.93         97.46       125.20 o                         
  28   2   0        969.02       1470.85       204.88 o                         
  30   2   0          4.79         94.95       109.57 o                         
   1   3   0       6486.14       6122.88        53.15 o                         
   3   3   0      15609.20      16273.58       168.22 o                         
   5   3   0      21270.20      21192.27       235.88 o                         
   7   3   0         21.27         32.85        16.34 o                         
   9   3   0       2627.79       2872.49        43.74 o                         
  11   3   0       1397.17       1260.25        66.21 o                         
  13   3   0        680.88        660.43        40.74 o                         
  15   3   0        338.81        336.91        29.65 o                         
  17   3   0       3485.05       3316.64        84.88 o                         
  19   3   0       2359.48       2224.34        86.92 o                         
  21   3   0        256.55        276.97        34.55 o                         
  23   3   0       1103.36       1091.53        56.40 o                         
  25   3   0        238.56        275.67        72.78 o                         
  27   3   0        941.30       1202.91       305.15 o                         
  29   3   0         68.59         94.44        74.29 o                         
   0   4   0      25197.41      22934.04       771.08 o                         
   2   4   0       3682.27       3259.48        91.98 o                         
   4   4   0       2293.65       2156.01        35.39 o                         
   6   4   0      20055.18      19318.23       260.57 o                         
   8   4   0        619.17        536.57        17.33 o                         
  10   4   0       3012.21       3094.20        52.73 o                         
  12   4   0       6900.25       7069.45       118.48 o                         
  14   4   0         94.03         70.71        22.86 o                         
  16   4   0       2133.75       1927.57        82.10 o                         
  18   4   0        210.33        245.90        38.07 o                         
  20   4   0       2996.39       2987.33       153.86 o                         
  22   4   0       3150.71       3226.07       112.94 o                         
  24   4   0       2944.42       2721.09       177.37 o                         
  26   4   0        147.18         37.53        60.11 o                         
  28   4   0        564.43        511.93       152.46 o                         
   1   5   0      27017.51      27194.57       508.96 o                         
   3   5   0        315.52        382.67        31.51 o                         
   5   5   0      43175.46      43919.64       728.95 o                         
   7   5   0       4322.64       4034.29       109.65 o                         
   9   5   0        491.95        425.66        40.46 o                         
  11   5   0      13716.79      12683.80       200.26 o                         
  13   5   0       3741.59       3814.00        80.46 o                         
  15   5   0       7264.00       6763.38       134.57 o                         
  17   5   0      26271.30      24366.62       945.92 o                         
  19   5   0        755.28        743.34        90.45 o                         
  21   5   0       2021.15       2128.87       164.74 o                         
  23   5   0       5175.35       5284.67       244.31 o                         
  25   5   0         64.79        -26.24        52.39 o                         
  27   5   0       2848.50       3344.61       332.12 o                         
   0   6   0       9211.26       8620.50       286.50 o                         
   2   6   0       8553.62       8949.32       296.63 o                         
   4   6   0       1509.27       1236.75        50.81 o                         
   6   6   0      13898.76      13065.58       228.41 o                         
   8   6   0       2969.00       3032.54        71.75 o                         
  10   6   0      11654.92      11297.91       291.87 o                         
  12   6   0       7086.63       7003.36       207.01 o                         
  14   6   0         12.17        -38.50        38.50 o                         
  16   6   0        782.11        943.89        74.11 o                         
  18   6   0       1382.45       1521.16        98.45 o                         
  20   6   0         11.27         89.09        48.90 o                         
  22   6   0       1484.61       1561.47       102.25 o                         
  24   6   0        809.61        900.30       181.79 o                         
  26   6   0         94.78        167.40       109.75 o                         
   1   7   0       2589.66       2707.84       104.00 o                         
   3   7   0        435.78        409.57        24.79 o                         
   5   7   0       3470.45       3455.28        79.92 o                         
   7   7   0         40.88         38.83        23.85 o                         
   9   7   0         53.29        -27.83        35.45 o                         
  11   7   0       1480.89       1541.11        86.89 o                         
  13   7   0       1748.36       1978.92       145.24 o                         
  15   7   0          5.79          0.87        74.22 o                         
  17   7   0       4896.90       4507.34       390.65 o                         
  19   7   0          2.07        114.03        46.49 o                         
  21   7   0          6.91         49.85        55.10 o                         
  23   7   0        268.02        276.60        64.19 o                         
  25   7   0         22.83        -50.34       110.12 o                         
   0   8   0       7695.03       8178.44       383.29 o                         
   2   8   0       2556.64       2614.05       122.83 o                         
   4   8   0         86.16        125.05        44.31 o                         
   6   8   0        416.11        594.67        80.00 o                         
   8   8   0          9.51        -12.81        25.78 o                         
  10   8   0         63.27         19.28        38.22 o                         
  12   8   0       1095.19        850.54        96.15 o                         
  14   8   0        101.54        237.56       136.45 o                         
  16   8   0        101.62        399.98       246.85 o                         
  18   8   0        649.76        626.40       112.71 o                         
  20   8   0         76.30        102.06        62.28 o                         
  22   8   0        229.85        221.95       133.90 o                         
   1   9   0       1129.71       1174.48        81.07 o                         
   3   9   0        331.32        367.71        54.47 o                         
   5   9   0       2569.51       2565.28       115.35 o                         
   7   9   0       3057.92       3333.19       144.99 o                         
   9   9   0        131.78        186.19        87.54 o                         
  11   9   0       1044.88       1319.60       153.89 o                         
  13   9   0       1110.10       1192.54       149.63 o                         
  15   9   0       1351.67       1039.30       119.19 o                         
  17   9   0       1595.40       1669.30       153.71 o                         
  19   9   0        227.04        214.04        83.10 o                         
   0  10   0       8518.04       8800.02       431.41 o                         
   2  10   0       1352.02       1387.10        87.80 o                         
   4  10   0       2457.70       2528.04       130.85 o                         
   6  10   0       5001.45       5358.72       243.85 o                         
   8  10   0        579.62        711.69       227.18 o                         
  10  10   0       3237.90       3327.59       230.88 o                         
  12  10   0       2850.19       3158.98       277.34 o                         
  14  10   0         42.59        -80.51        80.51 o                         
  16  10   0       1112.39        990.72       161.76 o                         
   1  11   0       1022.94        975.21        80.79 o                         
   3  11   0         39.55         67.75        62.37 o                         
   5  11   0       3100.84       3176.88       168.35 o                         
   7  11   0        878.53       1426.48       291.13 o                         
   9  11   0        825.28        930.47       138.44 o                         
 -31   1   1        350.89        407.17       104.75 o                         
 -29   1   1       1798.58       1699.33       148.01 o                         
 -27   1   1          1.41        -28.17        61.90 o                         
 -25   1   1       1265.61       1439.45       123.75 o                         
 -23   1   1       3539.02       3509.89       167.65 o                         
 -21   1   1        405.36        489.61        75.10 o                         
 -19   1   1       1924.06       1860.17        58.93 o                         
 -17   1   1        700.53        685.56        83.28 o                         
 -15   1   1         84.03         64.85        15.42 o                         
 -13   1   1       7851.84       7084.23       291.72 o                         
 -11   1   1       1710.76       1440.79        43.59 o                         
  -9   1   1      12631.29      12211.42       124.69 o                         
  -7   1   1      26772.62      26279.86       263.27 o                         
  -5   1   1        366.41        422.77        11.22 o                         
  -3   1   1        722.14        693.01         8.68 o                         
   3   1   1       2022.17       2388.79        75.09 o                         
   5   1   1       8978.77       9149.90       197.57 o                         
   7   1   1        799.44        824.34        25.55 o                         
   9   1   1      15985.90      15477.95       276.28 o                         
  11   1   1        166.12        332.47        60.10 o                         
  13   1   1       1463.57       1675.97       199.00 o                         
  15   1   1      10857.51      11651.56       314.35 o                         
  17   1   1       5086.15       5083.99       169.08 o                         
  19   1   1         18.00        -54.91        70.14 o                         
  21   1   1       6583.09       7222.65       283.91 o                         
  23   1   1       2742.84       3406.29       179.91 o                         
  25   1   1        304.11        454.23        96.01 o                         
  27   1   1       1224.49       1390.65       120.58 o                         
  29   1   1        233.77        335.70       120.99 o                         
  31   1   1        320.34        555.12       264.57 o                         
 -30   2   1        404.47        492.95       104.47 o                         
 -28   2   1       1553.75       1694.83       135.57 o                         
 -26   2   1        799.34        657.20        91.37 o                         
 -24   2   1       2245.10       2066.37       143.84 o                         
 -22   2   1       4515.54       4679.45       116.95 o                         
 -20   2   1         49.65         58.69        23.48 o                         
 -18   2   1       5477.26       5189.80       157.32 o                         
 -16   2   1         39.94         97.10        18.40 o                         
 -14   2   1      11533.00      11005.02       408.40 o                         
 -12   2   1      11879.73      10994.54       367.74 o                         
 -10   2   1        552.00        629.67        20.48 o                         
  -8   2   1      14506.53      13805.31       154.92 o                         
  -6   2   1      47873.39      46178.58       432.01 o                         
  -4   2   1        160.15        204.16        15.97 o                         
  -2   2   1     131591.81     120221.02      1153.20 o                         
   0   2   1      25724.20      25049.40       126.09 o                         
   2   2   1       8689.58       8746.08       158.20 o                         
   4   2   1     108348.34     100131.28      2873.27 o                         
   6   2   1        113.48        135.38        28.86 o                         
   8   2   1        460.03        341.25        80.51 o                         
  10   2   1      33360.87      32501.48       679.36 o                         
  12   2   1       6750.11       6992.64       318.52 o                         
  14   2   1      13856.46      13827.83       653.92 o                         
  16   2   1      18896.03      20413.05       987.38 o                         
  18   2   1         18.60         64.70        42.96 o                         
  20   2   1       3149.27       3744.66       101.36 o                         
  22   2   1       4513.35       5140.48       207.25 o                         
  24   2   1        116.93        191.82        63.67 o                         
  26   2   1       1222.66       1527.72       125.65 o                         
  28   2   1        763.42        763.34       109.07 o                         
  30   2   1         73.46          9.00       107.67 o                         
 -29   3   1       5096.01       6072.33       331.97 o                         
 -27   3   1          2.16         41.21        71.06 o                         
 -25   3   1       1471.67       1596.96       124.73 o                         
 -23   3   1       6189.55       6339.42       164.22 o                         
 -21   3   1        591.04        644.55        77.81 o                         
 -19   3   1      21468.71      20852.41       876.19 o                         
 -17   3   1      15222.18      14618.37       563.35 o                         
 -15   3   1        181.42        277.01        25.99 o                         
 -13   3   1      29631.37      29422.39       714.66 o                         
 -11   3   1      14287.30      14020.35       203.07 o                         
  -9   3   1      17876.81      18619.51       245.55 o                         
  -7   3   1      75161.97      73467.80       890.94 o                         
  -5   3   1      21592.53      21876.41       238.15 o                         
  -3   3   1       9503.14       8788.08        90.13 o                         
  -1   3   1      78273.22      75229.57       837.44 o                         
   1   3   1       3581.91       3228.37        66.57 o                         
   3   3   1       1562.44       1443.30        23.11 o                         
   5   3   1      21078.00      19881.48       295.86 o                         
   7   3   1       3738.21       3612.15        88.53 o                         
   9   3   1      32883.57      32952.25       509.18 o                         
  11   3   1       6001.63       5066.69        91.04 o                         
  13   3   1        729.09        800.44        35.01 o                         
  15   3   1      16032.43      16511.90       346.19 o                         
  17   3   1       2344.51       2436.32       100.48 o                         
  19   3   1       1114.30       1353.13        64.60 o                         
  21   3   1       8314.19       9091.37       229.50 o                         
  23   3   1        543.17        642.36        56.37 o                         
  25   3   1        832.93       1105.53       240.04 o                         
  27   3   1       2816.24       2685.65       167.36 o                         
  29   3   1        212.66        132.06        69.06 o                         
 -30   4   1        451.07        586.23       153.98 o                         
 -28   4   1        213.15        215.83       101.79 o                         
 -26   4   1        112.49        300.48       269.61 o                         
 -24   4   1       2630.64       2298.35       138.48 o                         
 -22   4   1         33.15         23.30        29.08 o                         
 -20   4   1        110.28        103.10        43.62 o                         
 -18   4   1       1196.09       1163.52        89.48 o                         
 -16   4   1        165.02        271.92        29.15 o                         
 -14   4   1       2050.46       2104.26        55.08 o                         
 -12   4   1       7473.01       7442.37       173.28 o                         
 -10   4   1        248.47        332.11        18.88 o                         
  -8   4   1       2498.04       2200.16        33.61 o                         
  -6   4   1       6669.95       6504.82        86.18 o                         
  -4   4   1       5212.78       5821.38       133.75 o                         
  -2   4   1       3642.39       3456.51        67.49 o                         
   0   4   1       6303.21       6435.45        67.42 o                         
   2   4   1         12.24         15.74        10.27 o                         
   4   4   1      17148.14      17309.92       247.93 o                         
   6   4   1       7049.91       6942.21       153.43 o                         
   8   4   1        828.83        649.71        18.93 o                         
  10   4   1       5498.13       5115.66       121.12 o                         
  12   4   1       2833.70       2840.18        60.87 o                         
  14   4   1        660.46        671.26        48.72 o                         
  16   4   1       3351.52       3222.89       204.47 o                         
  18   4   1        407.46        443.83        42.27 o                         
  20   4   1        417.90        471.28        45.87 o                         
  22   4   1       3426.85       3424.46       125.62 o                         
  24   4   1          2.05          9.60        34.61 o                         
  26   4   1        983.78       1217.57       345.54 o                         
  28   4   1         13.74        -53.10        59.28 o                         
 -27   5   1        332.57        681.82       140.47 o                         
 -25   5   1          6.82         81.79        85.00 o                         
 -23   5   1          4.43        -19.90        54.42 o                         
 -21   5   1        485.89        453.12        43.94 o                         
 -19   5   1        304.15        261.02        36.63 o                         
 -17   5   1         39.59          9.02        24.87 o                         
 -15   5   1         42.81         85.33        23.74 o                         
 -13   5   1        155.21        175.01        44.37 o                         
 -11   5   1        102.55        136.60        32.46 o                         
  -9   5   1        406.61        425.37        38.77 o                         
  -7   5   1       1907.11       1999.02        26.84 o                         
  -5   5   1        662.61        731.89        12.80 o                         
  -3   5   1        498.70        475.19        36.23 o                         
  -1   5   1        257.86        252.66        23.91 o                         
   1   5   1       1227.54       1277.00        32.14 o                         
   3   5   1       1260.97       1205.56        63.43 o                         
   5   5   1       2499.98       2468.64       103.06 o                         
   7   5   1        382.52        409.43        44.56 o                         
   9   5   1          7.94         86.73        89.07 o                         
  11   5   1       1422.45       1254.79        58.57 o                         
  13   5   1         88.82        204.50        43.03 o                         
  15   5   1       1737.14       1543.28        59.66 o                         
  17   5   1         20.69         -8.67        33.76 o                         
  19   5   1         28.68          8.48        30.46 o                         
  21   5   1        326.81        367.29        45.85 o                         
  23   5   1        175.11        167.04        62.60 o                         
  25   5   1         45.77         97.79        56.09 o                         
  27   5   1        202.26        283.91       144.27 o                         
 -26   6   1        465.25        556.34       153.43 o                         
 -24   6   1       1019.31       1177.48       108.04 o                         
 -22   6   1        212.68        113.00        51.05 o                         
 -20   6   1        314.66        346.61        65.42 o                         
 -18   6   1        759.42        916.57       135.61 o                         
 -16   6   1         17.44         68.30        41.82 o                         
 -14   6   1       3028.31       2853.62       117.36 o                         
 -12   6   1       1734.23       1610.44        70.97 o                         
 -10   6   1          8.51         12.54        21.72 o                         
  -8   6   1       6084.37       5931.07       107.90 o                         
  -6   6   1       4315.27       4339.80        83.59 o                         
  -4   6   1          7.81         11.32        14.00 o                         
  -2   6   1      10199.78      10468.97       227.97 o                         
   0   6   1      10454.37       9439.85       416.64 o                         
   2   6   1        588.23        548.50        23.22 o                         
   4   6   1       4015.26       3999.10       115.94 o                         
   6   6   1       1405.62       1387.77        90.18 o                         
   8   6   1        658.54        522.51        40.19 o                         
  10   6   1       7610.84       7249.20       210.87 o                         
  12   6   1        770.86        738.58       128.81 o                         
  14   6   1       1476.30       1668.59        86.04 o                         
  16   6   1       3972.85       3761.65       148.93 o                         
  18   6   1        187.57        189.28        50.90 o                         
  20   6   1        971.81       1090.48       168.97 o                         
  22   6   1        747.56        843.91        96.20 o                         
  24   6   1         27.24         20.89        56.16 o                         
  26   6   1        936.72       1201.80       214.60 o                         
 -25   7   1        357.71        470.46       143.34 o                         
 -23   7   1       2526.87       2703.05       144.23 o                         
 -21   7   1        125.90        161.64        60.47 o                         
 -19   7   1       3229.94       3184.89       159.24 o                         
 -17   7   1       1764.88       1782.91       150.47 o                         
 -15   7   1        490.57        662.19       188.92 o                         
 -13   7   1       6274.94       5856.57       194.11 o                         
 -11   7   1       2469.20       2498.33        78.18 o                         
  -9   7   1       1950.63       1941.79        69.74 o                         
  -7   7   1       7862.16       7893.79       152.83 o                         
  -5   7   1       5517.22       5413.71       195.16 o                         
  -3   7   1       1477.57       1612.15        65.16 o                         
  -1   7   1       9706.46       9997.44       227.58 o                         
   1   7   1        704.65        683.52        45.40 o                         
   3   7   1       7798.41       7218.61       297.86 o                         
   5   7   1       6894.06       6931.69       217.22 o                         
   7   7   1        104.87        174.73        50.02 o                         
   9   7   1       3931.58       4103.33       135.15 o                         
  11   7   1       2686.33       2799.45       120.49 o                         
  13   7   1       1199.57       1065.48        87.03 o                         
  15   7   1       8573.49       8668.57       298.45 o                         
  17   7   1       3463.50       3677.69       205.44 o                         
  19   7   1       1024.42       1209.17       106.77 o                         
  21   7   1       4392.66       5023.52       256.19 o                         
  23   7   1        924.19       1124.53        95.75 o                         
 -22   8   1        203.80        192.79       277.06 o                         
 -20   8   1        273.32        360.82        61.80 o                         
 -18   8   1       4454.27       4117.02       186.03 o                         
 -16   8   1        947.84        845.85        74.01 o                         
 -14   8   1       2543.72       2372.88       121.97 o                         
 -12   8   1       9661.22       9157.77       284.22 o                         
 -10   8   1          2.14         47.11        35.20 o                         
  -8   8   1      10648.95      10083.51       280.45 o                         
  -6   8   1       9119.38       9332.89       271.65 o                         
  -4   8   1       3999.74       3851.51       128.71 o                         
  -2   8   1      12988.43      13427.43       403.37 o                         
   0   8   1      10298.24      10335.16       281.41 o                         
   2   8   1        680.79        657.88        59.22 o                         
   4   8   1      15134.46      15495.06       439.45 o                         
   6   8   1       3973.57       3810.82       115.91 o                         
   8   8   1       7373.50       6471.66       244.76 o                         
  10   8   1      11147.11      10555.64       352.48 o                         
  12   8   1        774.32        742.22        72.16 o                         
  14   8   1       1886.66       1836.34       108.12 o                         
  16   8   1       3243.57       3237.46       275.35 o                         
  18   8   1        120.58        168.67        68.49 o                         
  20   8   1        871.83        992.69        87.07 o                         
  22   8   1       1028.70       1258.29       148.94 o                         
 -19   9   1       1651.47       1596.29       147.97 o                         
 -17   9   1        442.33        366.91        84.67 o                         
 -15   9   1          1.87        -68.57        68.57 o                         
 -13   9   1       1581.70       1291.83       154.35 o                         
 -11   9   1        940.68        920.85       134.92 o                         
  -9   9   1          9.69        -27.71        44.85 o                         
  -7   9   1        714.99        628.20        63.52 o                         
  -5   9   1       1659.03       1501.06        86.96 o                         
  -3   9   1         40.92         23.33        74.22 o                         
  -1   9   1       3798.33       3801.31       144.89 o                         
   1   9   1         17.01        243.55       159.72 o                         
   3   9   1        303.97        370.53        51.78 o                         
   5   9   1       2378.59       2612.30       123.45 o                         
   7   9   1        155.81        142.05        71.81 o                         
   9   9   1       1150.65       1441.65       163.24 o                         
  11   9   1       1408.30       1461.83       169.72 o                         
  13   9   1        209.98        220.52        79.31 o                         
  15   9   1       1636.15       1901.38       201.83 o                         
  17   9   1        404.71        569.57       122.24 o                         
  19   9   1        251.92        224.41       106.97 o                         
 -16  10   1          9.60        -31.19        73.29 o                         
 -14  10   1          2.29       1686.70       197.75 o                         
 -12  10   1        426.19        692.19       112.06 o                         
 -10  10   1        332.45        477.55       189.66 o                         
  -8  10   1         14.31         48.35        48.81 o                         
  -6  10   1        131.47        191.92        51.83 o                         
  -4  10   1          5.20         -5.31        41.74 o                         
  -2  10   1        542.35        681.13        64.73 o                         
   0  10   1         57.20         68.27        50.58 o                         
   2  10   1         49.20         -6.61        53.56 o                         
   4  10   1        406.05        384.43        62.81 o                         
   6  10   1          3.03         -5.92        67.46 o                         
   8  10   1          0.49        -78.01        78.01 o                         
  10  10   1         83.24         30.72        89.58 o                         
  12  10   1         74.57        105.31        81.71 o                         
  14  10   1          0.63         73.94        99.66 o                         
  -9  11   1        472.27        454.27        73.34 o                         
  -7  11   1       1293.61       1440.65       118.56 o                         
  -5  11   1        743.80        842.11       109.47 o                         
  -3  11   1        371.50        491.05       159.67 o                         
  -1  11   1       1105.77       1182.93       160.09 o                         
   1  11   1        721.18        552.26        90.64 o                         
   3  11   1        275.48        354.14       121.64 o                         
   5  11   1         61.06         41.73        79.95 o                         
   7  11   1          3.25         28.04        99.57 o                         
   9  11   1        402.26        323.70       131.50 o                         
 -32   0   2       1488.95       1558.53       238.10 o                         
 -30   0   2       2020.66       2328.63       238.10 o                         
 -28   0   2         17.63        -95.59        95.59 o                         
 -26   0   2       1614.46       1629.23       216.63 o                         
 -24   0   2      18862.49      20030.47      1208.92 o                         
 -22   0   2       1949.28       2029.55       196.64 o                         
 -20   0   2      10750.44      10586.20       496.75 o                         
 -18   0   2      10279.80       9755.39       385.05 o                         
 -16   0   2       6131.06       5151.70       125.30 o                         
 -14   0   2      17089.67      14177.40       223.85 o                         
 -12   0   2        159.82         79.95        31.74 o                         
 -10   0   2       8309.56       7466.96       324.02 o                         
  -8   0   2      77696.31      72084.39      1990.59 o                         
  -6   0   2      61401.12      59127.09      1307.47 o                         
  -4   0   2      42497.78      40511.89       663.13 o                         
  -2   0   2      30293.75      31878.90       437.06 o                         
   0   0   2       5988.28       6392.08        65.79 o                         
   2   0   2      32100.95      31980.96       430.40 o                         
   4   0   2        903.80        941.11        26.93 o                         
   6   0   2       4234.71       4005.06        75.14 o                         
   8   0   2      59011.26      56758.56      1595.73 o                         
  10   0   2      28827.68      29570.90       832.47 o                         
  12   0   2         43.62        279.10        42.75 o                         
  14   0   2      33741.28      35921.34      1450.54 o                         
  16   0   2        490.74        393.57        68.20 o                         
  18   0   2       3815.28       4152.66       226.44 o                         
  20   0   2       4303.95       4649.22       262.44 o                         
  22   0   2        567.26        465.10        97.17 o                         
  24   0   2        672.37        689.60       126.78 o                         
  26   0   2       5084.62       6157.50       464.08 o                         
  28   0   2        240.45        467.04       126.13 o                         
  30   0   2        709.06        921.68       217.74 o                         
 -31   1   2        862.12        959.62       125.21 o                         
 -29   1   2        333.39        504.51        99.84 o                         
 -27   1   2         66.87         99.28        69.72 o                         
 -25   1   2       3570.43       3918.92       239.64 o                         
 -23   1   2       1856.34       1851.23       138.94 o                         
 -21   1   2        399.95        368.37        63.64 o                         
 -19   1   2       6193.28       5927.79       229.57 o                         
 -17   1   2        334.68        434.15        79.31 o                         
 -15   1   2      20427.85      19368.74       264.17 o                         
 -13   1   2      27366.21      26551.08       449.30 o                         
 -11   1   2         66.42         92.31        25.60 o                         
  -9   1   2      30666.76      29385.19       304.28 o                         
  -7   1   2      20598.71      20123.86       110.87 o                         
  -5   1   2       1909.75       2068.52        18.43 o                         
  -3   1   2      14754.71      16117.27       292.05 o                         
  -1   1   2       1120.54       1219.88        22.35 o                         
   1   1   2      13652.20      13420.47        99.63 o                         
   3   1   2     113965.77     109898.27      1591.72 o                         
   5   1   2         81.93        111.17        21.56 o                         
   7   1   2      23252.64      23058.97       342.36 o                         
   9   1   2       8413.26       7959.13       202.10 o                         
  11   1   2        306.63        290.89        38.59 o                         
  13   1   2      20660.91      21468.91       525.78 o                         
  15   1   2       3976.08       3735.18       118.15 o                         
  17   1   2       1612.06       1869.87        90.91 o                         
  19   1   2       6540.51       7148.59       366.41 o                         
  21   1   2       7992.06       8508.34       347.56 o                         
  23   1   2          6.52         39.91        59.48 o                         
  25   1   2       2928.87       3671.37       237.11 o                         
  27   1   2        373.03        470.04        95.76 o                         
  29   1   2        239.34        424.07       106.23 o                         
 -30   2   2          4.50        -21.84        69.71 o                         
 -28   2   2        150.76        131.47        75.61 o                         
 -26   2   2        820.99        922.39       103.07 o                         
 -24   2   2       1511.06       1280.17       190.95 o                         
 -22   2   2        287.15        427.67        77.27 o                         
 -20   2   2        432.99        403.72        83.30 o                         
 -18   2   2        149.64        138.53        19.98 o                         
 -16   2   2        715.72        610.10        74.66 o                         
 -14   2   2       1178.17       1047.61        27.45 o                         
 -12   2   2         38.81         54.06        10.96 o                         
 -10   2   2         87.73         93.93        18.50 o                         
  -8   2   2       3963.84       3992.36        46.45 o                         
  -6   2   2        970.04        980.17        11.65 o                         
  -4   2   2      12114.79      12273.89        85.53 o                         
  -2   2   2      11411.45      11903.74       161.14 o                         
   0   2   2       2593.81       2770.43        31.41 o                         
   2   2   2         30.62         39.07         5.97 o                         
   4   2   2      22058.92      23211.34       263.18 o                         
   6   2   2       5420.37       5550.85        74.36 o                         
   8   2   2        205.53        148.98        18.34 o                         
  10   2   2       7062.24       7428.95       137.24 o                         
  12   2   2        111.50        246.86        78.84 o                         
  14   2   2       6654.98       6982.67       189.39 o                         
  16   2   2        561.48        529.25        47.43 o                         
  18   2   2         32.23         57.05        85.18 o                         
  20   2   2        812.01        842.22        82.90 o                         
  22   2   2        493.26        607.50        90.93 o                         
  24   2   2         85.12        304.02       102.15 o                         
  26   2   2        632.40        835.93       140.20 o                         
  28   2   2          7.31        348.85       267.02 o                         
  30   2   2         23.32         30.27        80.48 o                         
 -31   3   2         19.75         69.72        72.53 o                         
 -29   3   2        919.04       1157.90       216.45 o                         
 -27   3   2        589.33        643.92        90.56 o                         
 -25   3   2        199.86        104.87        56.96 o                         
 -23   3   2        423.52        489.33        72.51 o                         
 -21   3   2       1315.72       1252.94       120.09 o                         
 -19   3   2       2774.91       2806.32       125.61 o                         
 -17   3   2         96.48        110.68        40.11 o                         
 -15   3   2         39.76         41.15        18.84 o                         
 -13   3   2       4725.95       4433.81       103.13 o                         
 -11   3   2         42.78         48.95        28.73 o                         
  -9   3   2       9197.53       9648.74       146.14 o                         
  -7   3   2       8224.09       8254.87        86.31 o                         
  -5   3   2       3262.82       3414.06        32.84 o                         
  -3   3   2        334.30        320.70        14.70 o                         
  -1   3   2       2750.47       2834.00        57.48 o                         
   1   3   2       1010.24       1061.71        28.66 o                         
   3   3   2        437.61        545.50        21.77 o                         
   5   3   2       2012.89       2224.81        28.77 o                         
   7   3   2       4552.21       4456.78        63.40 o                         
   9   3   2       2117.73       1967.99        42.83 o                         
  11   3   2         75.68         69.29        20.27 o                         
  13   3   2        273.46        253.98        22.23 o                         
  15   3   2        359.18        368.00        38.45 o                         
  17   3   2        105.11         63.43        31.03 o                         
  19   3   2       1044.90       1095.96        65.56 o                         
  21   3   2         57.06         42.84        36.64 o                         
  23   3   2        836.33        867.36        65.75 o                         
  25   3   2          5.68         20.76        53.89 o                         
  27   3   2         18.43         54.34       152.09 o                         
  29   3   2          5.58        -16.86        68.80 o                         
 -30   4   2       1578.56       1601.44       161.63 o                         
 -28   4   2       1046.31        954.42        95.82 o                         
 -26   4   2         58.23         98.59        65.32 o                         
 -24   4   2        827.88        760.81        92.95 o                         
 -22   4   2        158.25        166.35        30.14 o                         
 -20   4   2        696.93        728.41        64.05 o                         
 -18   4   2        700.53        663.30        36.67 o                         
 -16   4   2       4508.83       4340.69        95.56 o                         
 -14   4   2      13663.06      12779.56       271.16 o                         
 -12   4   2       1043.24        966.73        56.18 o                         
 -10   4   2       4054.26       3755.82        47.60 o                         
  -8   4   2       5280.13       4663.74       123.00 o                         
  -6   4   2        300.59        541.49        24.07 o                         
  -4   4   2       6476.70       6645.53        79.64 o                         
  -2   4   2      13803.32      13884.20       141.45 o                         
   0   4   2        766.72        775.65        54.99 o                         
   2   4   2      33675.32      35078.37       469.84 o                         
   4   4   2      12558.43      13721.96       230.44 o                         
   6   4   2       8381.79       9614.95       164.06 o                         
   8   4   2      39600.82      38888.64       893.18 o                         
  10   4   2       6077.05       5598.62       109.00 o                         
  12   4   2       1068.16        945.35        46.93 o                         
  14   4   2      19841.92      19444.88       518.09 o                         
  16   4   2      15347.19      16248.97       385.98 o                         
  18   4   2        137.89        119.34        34.71 o                         
  20   4   2       4044.46       4469.44       145.10 o                         
  22   4   2       1325.82       1486.88        87.39 o                         
  24   4   2        683.96        849.24        83.84 o                         
  26   4   2       2898.08       3451.69       221.07 o                         
  28   4   2         54.16       -120.48       120.48 o                         
 -29   5   2        878.08        754.46       152.78 o                         
 -27   5   2        350.81        393.47       112.90 o                         
 -25   5   2       3791.96       3178.02       235.42 o                         
 -23   5   2       1333.00       1191.73        61.53 o                         
 -21   5   2       5367.40       5070.08       201.21 o                         
 -19   5   2      15716.76      14979.70       567.90 o                         
 -17   5   2        139.05        161.05        33.93 o                         
 -15   5   2      10817.62      10179.82       198.58 o                         
 -13   5   2      12912.19      12301.45       208.98 o                         
 -11   5   2         13.81         12.62        19.14 o                         
  -9   5   2      24634.14      24411.94       351.63 o                         
  -7   5   2      43331.96      45281.84       585.72 o                         
  -5   5   2       1341.19       1249.32        18.88 o                         
  -3   5   2      21104.81      21035.19       199.31 o                         
  -1   5   2      11089.24      11206.63       350.00 o                         
   1   5   2      10150.29      10076.17       267.79 o                         
   3   5   2      13215.34      12422.83       178.34 o                         
   5   5   2       3033.46       3439.99       145.47 o                         
   7   5   2       4317.56       4135.77       102.33 o                         
   9   5   2      25691.71      25268.55       941.44 o                         
  11   5   2         13.20         19.30        35.58 o                         
  13   5   2       7292.75       6633.25       386.28 o                         
  15   5   2       3849.31       3422.65       233.90 o                         
  17   5   2       1470.77       1363.23       106.91 o                         
  19   5   2       5701.82       5943.31       254.86 o                         
  21   5   2       1162.09       1384.00        77.57 o                         
  23   5   2        379.17        399.66        71.30 o                         
  25   5   2       1217.80       1288.73       107.28 o                         
  27   5   2        289.83        117.06       140.57 o                         
 -26   6   2       1073.75       1290.91       165.09 o                         
 -24   6   2        812.91       1189.86       160.74 o                         
 -22   6   2          3.02         36.08       154.82 o                         
 -20   6   2       3274.77       3358.11       140.11 o                         
 -18   6   2        453.95        525.52        35.94 o                         
 -16   6   2        287.29        271.94        27.43 o                         
 -14   6   2      11312.77      10610.34       199.78 o                         
 -12   6   2       1163.87       1098.17        28.73 o                         
 -10   6   2       6721.46       6516.44        84.30 o                         
  -8   6   2      10989.19      10761.73       132.22 o                         
  -6   6   2       1125.36       1275.05        38.89 o                         
  -4   6   2       2473.32       2180.68        28.42 o                         
  -2   6   2      13217.22      13474.77       172.85 o                         
   0   6   2         25.97         69.45        15.71 o                         
   2   6   2      11812.81      11858.49       191.67 o                         
   4   6   2      19258.58      19637.88       324.89 o                         
   6   6   2        497.69        459.56       160.88 o                         
   8   6   2      16833.39      17202.35       675.16 o                         
  10   6   2       2528.40       2345.57        93.37 o                         
  12   6   2       1108.00       1048.11       160.09 o                         
  14   6   2       3007.16       2752.45       133.79 o                         
  16   6   2       2133.93       2127.87       114.50 o                         
  18   6   2        242.25        350.33       121.97 o                         
  20   6   2       6056.23       6355.60       293.73 o                         
  22   6   2        133.18        237.23        65.09 o                         
  24   6   2        898.98       1102.65       205.76 o                         
  26   6   2        761.14        755.39       207.01 o                         
 -25   7   2        588.98        744.10       128.44 o                         
 -23   7   2        166.52        399.57       203.17 o                         
 -21   7   2       1035.95       1026.10       156.53 o                         
 -19   7   2       1087.34       1113.53        88.54 o                         
 -17   7   2          0.41        -43.29        45.84 o                         
 -15   7   2        307.52        458.44        51.14 o                         
 -13   7   2         14.97         80.10        35.14 o                         
 -11   7   2        153.74        129.13        32.21 o                         
  -9   7   2         29.41         45.68        22.12 o                         
  -7   7   2       4276.83       4384.52        83.03 o                         
  -5   7   2        258.11        302.45        40.60 o                         
  -3   7   2        704.76        796.60        58.38 o                         
  -1   7   2       2240.17       2081.42        95.35 o                         
   1   7   2        270.10        295.04        23.85 o                         
   3   7   2        572.04        616.99        63.41 o                         
   5   7   2         58.98        174.50        55.15 o                         
   7   7   2       2201.65       2111.94        89.20 o                         
   9   7   2       3831.59       3807.54       132.75 o                         
  11   7   2         89.82        105.73        46.34 o                         
  13   7   2        533.26        678.90       104.75 o                         
  15   7   2        838.79        930.05       261.84 o                         
  17   7   2        313.54        328.44        70.42 o                         
  19   7   2       1284.23       1545.46       125.90 o                         
  21   7   2         91.62        171.68        87.22 o                         
  23   7   2        125.93        170.30        68.47 o                         
 -22   8   2         30.79        -30.43        56.36 o                         
 -20   8   2        137.38        171.91        82.68 o                         
 -18   8   2        303.09        391.49       143.71 o                         
 -16   8   2        234.03        150.69        63.34 o                         
 -14   8   2        205.32        252.81        46.11 o                         
 -12   8   2        329.09        373.54        49.59 o                         
 -10   8   2        233.27        331.54        46.07 o                         
  -8   8   2        179.42        262.58        44.12 o                         
  -6   8   2       2985.80       3180.13       146.35 o                         
  -4   8   2         51.92        109.26        39.98 o                         
  -2   8   2         91.57        125.91        36.93 o                         
   0   8   2          0.17         25.38        36.20 o                         
   2   8   2        392.96        445.14        48.22 o                         
   4   8   2         79.11        192.09        82.94 o                         
   6   8   2        104.84        113.37        36.97 o                         
   8   8   2        139.88        123.44        82.13 o                         
  10   8   2        959.58        871.62        85.09 o                         
  12   8   2        433.57        462.67       138.71 o                         
  14   8   2        415.84        516.18        70.01 o                         
  16   8   2         76.51        193.41        60.51 o                         
  18   8   2        195.72        366.92       139.69 o                         
  20   8   2         24.97         20.94        66.17 o                         
  22   8   2          3.16         -7.02        55.26 o                         
 -19   9   2       1878.86       2062.12       157.96 o                         
 -17   9   2          3.75        113.27        71.07 o                         
 -15   9   2       3171.51       3028.59       245.69 o                         
 -13   9   2       2040.47       2035.20       159.17 o                         
 -11   9   2          3.67        -49.43       113.36 o                         
  -9   9   2       3019.38       3247.99       158.24 o                         
  -7   9   2       2443.26       2718.57       119.15 o                         
  -5   9   2         81.42        138.62       133.72 o                         
  -3   9   2       3818.59       3844.98       234.12 o                         
  -1   9   2       1287.99       1427.57        84.16 o                         
   1   9   2        431.28        474.51        69.10 o                         
   3   9   2       3384.84       3415.63       163.52 o                         
   5   9   2        722.03        917.89       123.08 o                         
   7   9   2       2157.00       2098.95       157.59 o                         
   9   9   2       2676.75       2920.05       200.16 o                         
  11   9   2        100.45        117.34        72.74 o                         
  13   9   2       2247.85       2117.91       137.14 o                         
  15   9   2       1944.43       1855.48       190.86 o                         
  17   9   2         80.52        108.59        60.82 o                         
  19   9   2       1231.18       1552.42       211.36 o                         
 -16  10   2        377.00        498.78       102.53 o                         
 -14  10   2       3024.73       3066.63       209.41 o                         
 -12  10   2       1040.16        827.29       116.32 o                         
 -10  10   2       2016.65       2008.79       110.72 o                         
  -8  10   2       3474.19       3617.96       160.40 o                         
  -6  10   2         48.73        -14.12        37.68 o                         
  -4  10   2       4177.88       4308.93       389.59 o                         
  -2  10   2       8156.66       8298.40       635.00 o                         
   0  10   2        743.49        787.91        73.65 o                         
   2  10   2       3215.44       3578.01       170.54 o                         
   4  10   2       7302.71       7512.08       414.29 o                         
   6  10   2        450.94        499.80       123.08 o                         
   8  10   2       3418.91       3604.74       303.25 o                         
  10  10   2       1360.27       1285.17       177.77 o                         
  12  10   2        167.18          3.98        94.85 o                         
  14  10   2       3196.20       2952.44       244.86 o                         
  -9  11   2       2980.24       2782.73       164.07 o                         
  -7  11   2        938.94       1025.81       138.48 o                         
  -5  11   2        355.64        495.30       143.94 o                         
  -3  11   2       3155.09       3156.23       173.54 o                         
  -1  11   2        510.94        679.29        94.18 o                         
   1  11   2        140.12        187.77        65.76 o                         
   3  11   2       4776.81       5073.32       392.45 o                         
   5  11   2        157.66        352.48       105.22 o                         
   7  11   2       1385.02       1499.03       207.29 o                         
   9  11   2       1638.76       1909.62       243.38 o                         
 -31   1   3        352.56        401.73        98.86 o                         
 -29   1   3        436.93        515.56       100.21 o                         
 -27   1   3        202.75        226.81        84.27 o                         
 -25   1   3         14.23        120.16        63.32 o                         
 -23   1   3       1708.22       1781.54       147.04 o                         
 -21   1   3       2361.90       2136.22       122.48 o                         
 -19   1   3        176.36        151.63        43.14 o                         
 -17   1   3       1037.05       1114.60        64.64 o                         
 -15   1   3      22964.74      22656.34       281.53 o                         
 -13   1   3       3283.39       3185.90        37.56 o                         
 -11   1   3       1424.22       1219.46        36.34 o                         
  -9   1   3       9976.95      10194.02       158.22 o                         
  -7   1   3        517.72        439.62        17.78 o                         
  -5   1   3       7840.69       8446.25        93.51 o                         
  -3   1   3      40518.62      42576.74       533.93 o                         
  -1   1   3      12533.08      14354.09       248.65 o                         
   1   1   3      21044.99      22339.40       229.92 o                         
   3   1   3      13927.46      13839.53       142.07 o                         
   5   1   3       1877.20       1787.26        78.70 o                         
   7   1   3      34740.31      36677.28       617.95 o                         
   9   1   3       5956.40       6223.09       115.47 o                         
  11   1   3        218.75        204.16        34.33 o                         
  13   1   3       2945.54       2994.05        91.47 o                         
  15   1   3       3159.11       3375.86       124.69 o                         
  17   1   3       4000.06       4071.13       158.49 o                         
  19   1   3       2376.12       2922.25       221.26 o                         
  21   1   3        237.12        244.03        65.14 o                         
  23   1   3       1930.05       2335.61       153.25 o                         
  25   1   3       1057.64        994.69       107.37 o                         
  27   1   3        341.75        437.65        98.12 o                         
  29   1   3        281.42        566.38       246.38 o                         
 -30   2   3        326.50        427.93       209.92 o                         
 -28   2   3        341.70        375.29        88.46 o                         
 -26   2   3       6982.71       7012.20       314.66 o                         
 -24   2   3        176.83        170.33        64.15 o                         
 -22   2   3       2185.54       2156.52       173.05 o                         
 -20   2   3      17456.18      16405.06       523.60 o                         
 -18   2   3       2445.48       2246.58        46.98 o                         
 -16   2   3      11093.17       9819.73       179.47 o                         
 -14   2   3       6638.50       5922.07       155.69 o                         
 -12   2   3         41.49         51.03        15.19 o                         
 -10   2   3      21660.93      21354.85       179.45 o                         
  -8   2   3       8233.44       7919.63        93.93 o                         
  -6   2   3      12076.56      12823.58       159.81 o                         
  -4   2   3      17619.09      18129.06       165.03 o                         
  -2   2   3        194.89        274.11        24.62 o                         
   0   2   3      69311.71      70522.16       934.51 o                         
   2   2   3      27866.72      28009.48       302.26 o                         
   4   2   3       5062.96       5352.96        83.79 o                         
   6   2   3      12877.76      12755.01       388.24 o                         
   8   2   3      34722.77      35022.44       644.31 o                         
  10   2   3       3114.69       3420.76        81.85 o                         
  12   2   3      23776.03      26447.12       632.60 o                         
  14   2   3       9457.86      10109.01       287.32 o                         
  16   2   3        917.58       1305.32       106.51 o                         
  18   2   3       3164.28       3492.24       165.18 o                         
  20   2   3       1332.51       1492.07        95.11 o                         
  22   2   3         65.17        296.07       183.04 o                         
  24   2   3       4792.07       5674.99       527.84 o                         
  26   2   3        951.61       1261.63       206.18 o                         
  28   2   3         98.13        122.85        88.16 o                         
 -31   3   3        706.15        899.45       119.81 o                         
 -29   3   3        354.31        592.88       173.69 o                         
 -27   3   3       2412.26       2514.54       263.78 o                         
 -25   3   3       2177.96       1826.68       252.91 o                         
 -23   3   3       1306.63       1306.73       100.68 o                         
 -21   3   3       8877.25       8014.46       195.58 o                         
 -19   3   3       1678.82       1500.03        53.60 o                         
 -17   3   3       3436.40       3148.72       137.78 o                         
 -15   3   3      26789.97      26256.17       456.23 o                         
 -13   3   3       1295.04       1190.80        46.94 o                         
 -11   3   3      14817.37      14825.25       137.32 o                         
  -9   3   3      31454.65      31796.00       338.16 o                         
  -7   3   3        707.97        767.89        37.58 o                         
  -5   3   3       8160.10       7960.84       140.03 o                         
  -3   3   3      20396.16      21362.32       190.69 o                         
  -1   3   3      10939.92      11676.27       207.60 o                         
   1   3   3      35509.31      34643.02       336.32 o                         
   3   3   3       2904.84       2727.22        70.88 o                         
   5   3   3       6083.23       6350.25        81.54 o                         
   7   3   3      52308.67      52202.88       967.98 o                         
   9   3   3        329.48        280.85        37.39 o                         
  11   3   3       3107.37       2726.19        94.94 o                         
  13   3   3       5951.45       5725.89       203.17 o                         
  15   3   3        176.98        253.75        42.28 o                         
  17   3   3      14876.03      15499.95      1034.86 o                         
  19   3   3       7687.07       7949.75       304.53 o                         
  21   3   3          2.29        -35.84        35.84 o                         
  23   3   3       1917.04       2359.59       178.84 o                         
  25   3   3       2203.20       2167.54       161.89 o                         
  27   3   3        600.66        930.71       132.65 o                         
  29   3   3       1683.46       2117.26       214.09 o                         
 -30   4   3        248.41        236.22        77.47 o                         
 -28   4   3        263.18        274.08        82.34 o                         
 -26   4   3        839.14        738.26        95.01 o                         
 -24   4   3         12.24        -70.61        70.61 o                         
 -22   4   3        286.37        286.62        62.10 o                         
 -20   4   3       1797.29       1765.94       131.99 o                         
 -18   4   3        332.18        284.01        29.25 o                         
 -16   4   3       2534.00       2224.43        78.21 o                         
 -14   4   3       1169.58        981.29        43.68 o                         
 -12   4   3         87.34        120.36        13.40 o                         
 -10   4   3       6995.55       6704.50        83.20 o                         
  -8   4   3        756.56        718.59        31.58 o                         
  -6   4   3       1323.86       1346.45        22.59 o                         
  -4   4   3       7232.39       6813.86       176.08 o                         
  -2   4   3       4819.12       4897.89        49.18 o                         
   0   4   3       3895.44       3648.09        61.03 o                         
   2   4   3      28522.90      29112.29       269.23 o                         
   4   4   3         20.21         24.52         8.72 o                         
   6   4   3        833.67        705.33        44.79 o                         
   8   4   3      18894.63      18750.21       285.10 o                         
  10   4   3        988.41        945.42        37.68 o                         
  12   4   3       4229.06       4228.62        97.30 o                         
  14   4   3       8921.79       9366.62       317.38 o                         
  16   4   3        550.64        550.24        45.73 o                         
  18   4   3       4947.38       5371.83       159.68 o                         
  20   4   3        451.55        436.25        50.50 o                         
  22   4   3         96.93        194.78        49.55 o                         
  24   4   3       2183.90       2296.27       104.91 o                         
  26   4   3         99.28        196.95        71.71 o                         
  28   4   3         65.98       1572.69       288.16 o                         
 -29   5   3          2.08        110.40       122.89 o                         
 -27   5   3        179.52        112.23        72.13 o                         
 -25   5   3          1.35        -24.26        53.29 o                         
 -23   5   3         41.42         93.95        49.94 o                         
 -21   5   3        266.36        304.25        54.46 o                         
 -19   5   3         59.71         44.57        28.08 o                         
 -17   5   3       1054.80       1095.91        45.86 o                         
 -15   5   3        106.25        137.14        26.04 o                         
 -13   5   3        302.34        304.11        18.89 o                         
 -11   5   3        506.41        466.47        19.74 o                         
  -9   5   3        608.25        699.57        24.10 o                         
  -7   5   3        740.68        882.21        21.69 o                         
  -5   5   3        347.47        344.83        40.23 o                         
  -3   5   3       2895.36       3120.67        42.73 o                         
  -1   5   3        576.31        695.29        22.93 o                         
   1   5   3       1086.30       1178.95        33.68 o                         
   3   5   3        382.11        376.00        28.22 o                         
   5   5   3       1752.94       1843.21        53.85 o                         
   7   5   3         57.57         86.71        28.26 o                         
   9   5   3        436.08        347.92        40.19 o                         
  11   5   3          0.64        -22.66        22.82 o                         
  13   5   3        239.81        253.39        28.39 o                         
  15   5   3        135.72        157.14        31.04 o                         
  17   5   3         39.88         23.71        31.36 o                         
  19   5   3         77.03         29.16        38.12 o                         
  21   5   3         22.28         -1.58        37.96 o                         
  23   5   3          0.51         49.96        53.77 o                         
  25   5   3        208.56        201.58        65.37 o                         
  27   5   3          1.69        215.61       121.50 o                         
 -26   6   3        872.75       1091.30       170.09 o                         
 -24   6   3         14.62         82.73       107.90 o                         
 -22   6   3        823.94        887.45        72.97 o                         
 -20   6   3       1747.64       1798.86        73.29 o                         
 -18   6   3        146.31        167.20        27.97 o                         
 -16   6   3       1465.32       1553.74        67.73 o                         
 -14   6   3       1178.06       1173.97        51.32 o                         
 -12   6   3        570.37        539.56        24.00 o                         
 -10   6   3       1975.20       1958.25        57.25 o                         
  -8   6   3       1744.61       1826.56       209.78 o                         
  -6   6   3        822.78        840.85        40.48 o                         
  -4   6   3        569.17        525.58        19.90 o                         
  -2   6   3        404.82        438.58        24.66 o                         
   0   6   3       4452.82       4540.42        78.39 o                         
   2   6   3       7671.74       7685.36       184.98 o                         
   4   6   3        313.58        435.14        33.48 o                         
   6   6   3       5050.90       4667.31       206.18 o                         
   8   6   3       2934.38       2963.21       145.93 o                         
  10   6   3       1096.14       1060.84        72.06 o                         
  12   6   3       4974.39       5012.51       272.25 o                         
  14   6   3       1325.55       1264.61       121.55 o                         
  16   6   3         16.00        -48.98        53.45 o                         
  18   6   3        921.22        863.77       250.55 o                         
  20   6   3        859.47       1059.42       103.94 o                         
  22   6   3        555.73       1125.22       487.91 o                         
  24   6   3       1353.53       1631.36       169.21 o                         
 -25   7   3        282.98        331.47       109.57 o                         
 -23   7   3       1234.30       1127.02       181.00 o                         
 -21   7   3       4192.50       4268.50       193.22 o                         
 -19   7   3        363.15        370.19        87.87 o                         
 -17   7   3       3479.50       3090.70       325.55 o                         
 -15   7   3       9474.70       9008.83       278.95 o                         
 -13   7   3       2404.29       2343.11        72.64 o                         
 -11   7   3       1694.87       1774.00        58.40 o                         
  -9   7   3       8578.81       8784.33       157.86 o                         
  -7   7   3        328.48        290.27        45.52 o                         
  -5   7   3      14257.28      13565.09       276.31 o                         
  -3   7   3      18834.35      18151.89       422.85 o                         
  -1   7   3          3.99          3.73        27.05 o                         
   1   7   3       4385.89       4361.77        91.81 o                         
   3   7   3       6054.95       5740.93       130.64 o                         
   5   7   3        326.84        353.70       138.30 o                         
   7   7   3      10109.35      10001.69       296.42 o                         
   9   7   3       3657.23       3802.14       323.28 o                         
  11   7   3        414.85        445.20        64.05 o                         
  13   7   3       8390.22       8619.38       321.97 o                         
  15   7   3        163.07        360.99       147.04 o                         
  17   7   3        843.70        862.60       144.96 o                         
  19   7   3       1597.72       1801.95       136.35 o                         
  21   7   3         68.34         37.64        59.59 o                         
  23   7   3       1048.82       1398.21       122.80 o                         
 -22   8   3        767.63        984.13       163.89 o                         
 -20   8   3       2574.25       2513.64       143.72 o                         
 -18   8   3         72.55         54.52        45.14 o                         
 -16   8   3       5320.58       5211.22       206.40 o                         
 -14   8   3       1852.25       1840.78        69.60 o                         
 -12   8   3       2120.10       1901.17        73.23 o                         
 -10   8   3      12484.91      12285.91       663.18 o                         
  -8   8   3       1452.26       1345.47        65.29 o                         
  -6   8   3       3713.02       3736.88       205.20 o                         
  -4   8   3       6026.73       5909.48       190.35 o                         
  -2   8   3        106.80        118.43        56.82 o                         
   0   8   3       5814.63       5639.07       177.23 o                         
   2   8   3      23159.17      22861.89      1399.46 o                         
   4   8   3        976.36        928.49        62.98 o                         
   6   8   3       5021.76       4909.94       164.62 o                         
   8   8   3       6589.52       6495.08       238.48 o                         
  10   8   3        549.93        587.22       180.50 o                         
  12   8   3       3563.99       3493.97       167.83 o                         
  14   8   3       1620.45       1578.61       121.92 o                         
  16   8   3         37.06         42.66        70.93 o                         
  18   8   3       2880.23       2855.70       188.40 o                         
  20   8   3        588.06        592.80        89.55 o                         
 -19   9   3         45.64        100.96        79.31 o                         
 -17   9   3        246.83        443.54       102.44 o                         
 -15   9   3        971.68       1035.50       138.81 o                         
 -13   9   3         26.31         23.45        38.60 o                         
 -11   9   3        268.99        401.81        51.63 o                         
  -9   9   3       2850.35       2945.28       224.27 o                         
  -7   9   3        158.03        175.05        51.56 o                         
  -5   9   3       1344.89       1416.32       220.47 o                         
  -3   9   3       3087.49       3289.86       133.55 o                         
  -1   9   3          5.70         65.65        51.02 o                         
   1   9   3        768.64        705.55        65.46 o                         
   3   9   3       1160.37       1414.54       124.93 o                         
   5   9   3        179.17         74.68        66.72 o                         
   7   9   3       1749.57       1773.22       160.92 o                         
   9   9   3        234.34        172.40       101.51 o                         
  11   9   3        223.95        321.72        62.75 o                         
  13   9   3       3228.56       3253.85       178.76 o                         
  15   9   3         26.71         34.94        56.16 o                         
  17   9   3        782.20        759.96        93.10 o                         
 -16  10   3          1.59         72.27        82.08 o                         
 -14  10   3        148.23        125.85        71.44 o                         
 -12  10   3         19.13        -50.73        50.73 o                         
 -10  10   3        239.19        218.01        55.63 o                         
  -8  10   3          0.39         10.02        42.80 o                         
  -6  10   3          7.97        -15.15        81.39 o                         
  -4  10   3         96.74         68.70        45.50 o                         
  -2  10   3          0.06         33.23        49.00 o                         
   0  10   3         10.90         38.52        58.11 o                         
   2  10   3         90.04        558.65       119.10 o                         
   4  10   3        355.24        463.52        97.44 o                         
   6  10   3        146.34        -16.66        89.21 o                         
   8  10   3        193.38        108.45        98.28 o                         
  10  10   3         89.53         91.06       107.16 o                         
  12  10   3        207.38        213.67        90.22 o                         
  14  10   3         91.84         76.53       107.34 o                         
  -9  11   3        428.83        697.58       254.48 o                         
  -7  11   3        421.23        481.07       136.54 o                         
  -5  11   3        257.05        357.65        68.89 o                         
  -3  11   3        370.92        683.00       146.67 o                         
  -1  11   3        393.02        303.06       108.36 o                         
   1  11   3        254.16        478.79        99.94 o                         
   3  11   3        466.82        523.77       131.40 o                         
   5  11   3        280.61        461.40       113.08 o                         
   7  11   3       1275.75       1162.74       187.30 o                         
 -32   0   4       1066.93       1441.19       253.09 o                         
 -30   0   4        119.63        283.17       145.47 o                         
 -28   0   4       6701.80       7417.32       610.48 o                         
 -26   0   4       1401.63       1134.24       144.64 o                         
 -24   0   4        412.68        451.68       119.10 o                         
 -22   0   4      22857.09      20998.79      1153.12 o                         
 -20   0   4       1521.25       1579.91       127.52 o                         
 -18   0   4       2750.98       2895.43       184.34 o                         
 -16   0   4       6377.38       5768.65       261.51 o                         
 -14   0   4       1445.66       1875.57       104.20 o                         
 -12   0   4      22908.17      22639.41       649.90 o                         
 -10   0   4      11922.81      11845.64       304.91 o                         
  -8   0   4      10054.26      10816.71       244.12 o                         
  -6   0   4      61766.43      62505.20      1540.30 o                         
  -4   0   4      19307.83      20327.80       368.67 o                         
  -2   0   4     278724.59     273965.06      9489.99 o                         
   0   0   4      82540.09      86116.90      1945.16 o                         
   2   0   4      12593.68      12799.72       222.55 o                         
   4   0   4      12406.42      12261.88       215.52 o                         
   6   0   4      15115.16      15537.83       337.21 o                         
   8   0   4        781.87        630.56        35.53 o                         
  10   0   4      38800.05      41927.54      1340.42 o                         
  12   0   4      16107.68      16057.90       535.33 o                         
  14   0   4        166.34        306.86        69.87 o                         
  16   0   4      11946.28      13103.33       558.93 o                         
  18   0   4       3078.95       3041.64       220.80 o                         
  20   0   4        957.95        887.91       143.90 o                         
  22   0   4       1284.22       2393.87       245.41 o                         
  24   0   4       3354.94       3847.93       310.56 o                         
  26   0   4          4.46         54.78       109.10 o                         
  28   0   4       1736.57       2017.15       287.70 o                         
 -31   1   4          0.58         97.24        81.26 o                         
 -29   1   4       1892.57       2165.48       174.70 o                         
 -27   1   4        429.26        601.38        97.78 o                         
 -25   1   4        727.03        715.45        84.73 o                         
 -23   1   4        460.56        547.67        74.35 o                         
 -21   1   4      12520.86      12147.89       422.85 o                         
 -19   1   4       1188.92        995.37        67.23 o                         
 -17   1   4       9366.14       9001.11       260.94 o                         
 -15   1   4      11286.84      11667.53       277.29 o                         
 -13   1   4         84.80         58.09        69.64 o                         
 -11   1   4      24679.66      25102.82       499.93 o                         
  -9   1   4        787.94       1084.44        13.10 o                         
  -7   1   4        468.85        354.41        34.52 o                         
  -5   1   4      58721.93      60316.11      1001.11 o                         
  -3   1   4      63685.09      68274.16      1100.55 o                         
  -1   1   4       1114.12        955.02        28.78 o                         
   1   1   4      75315.01      76722.86      1220.72 o                         
   3   1   4        220.78        181.43        13.84 o                         
   5   1   4      13283.39      13007.56       172.14 o                         
   7   1   4      19664.01      20369.95       349.19 o                         
   9   1   4        803.16        993.77        33.84 o                         
  11   1   4       5160.24       4813.55       173.00 o                         
  13   1   4       3367.71       3540.39       277.85 o                         
  15   1   4         19.59         25.90        42.90 o                         
  17   1   4      10685.47      12136.36       411.83 o                         
  19   1   4        978.51       1138.37       102.48 o                         
  21   1   4       4289.50       4526.22       221.07 o                         
  23   1   4       4721.03       5526.51       277.33 o                         
  25   1   4         58.48         -3.38        71.58 o                         
  27   1   4        161.83         75.36        70.53 o                         
  29   1   4       1922.58       2315.85       212.44 o                         
 -30   2   4         36.03        -69.28        69.28 o                         
 -28   2   4        614.97        643.54       112.67 o                         
 -26   2   4         29.98        -66.40        66.40 o                         
 -24   2   4         81.64        274.03       173.69 o                         
 -22   2   4       1319.66       1105.54       111.51 o                         
 -20   2   4        115.95        197.45        73.94 o                         
 -18   2   4        437.48        504.68        50.23 o                         
 -16   2   4         33.48         19.20        31.33 o                         
 -14   2   4       1465.35       1451.83        36.12 o                         
 -12   2   4       4056.86       4071.96        60.81 o                         
 -10   2   4        841.32        804.52        52.42 o                         
  -8   2   4         64.22        105.67        27.25 o                         
  -6   2   4       2249.01       2158.39        38.40 o                         
  -4   2   4        556.24        593.31        17.89 o                         
  -2   2   4       3489.01       4031.50       132.70 o                         
   0   2   4       3670.60       3763.88        49.12 o                         
   2   2   4        210.47        271.07        13.14 o                         
   4   2   4        807.72        726.89        40.16 o                         
   6   2   4       5653.94       5904.50       156.57 o                         
   8   2   4        507.91        553.19        26.66 o                         
  10   2   4       1754.83       1827.02        59.59 o                         
  12   2   4       2643.72       2803.75        97.07 o                         
  14   2   4        882.24       1005.58       141.58 o                         
  16   2   4       3108.93       3332.08       144.10 o                         
  18   2   4        425.02        435.22        65.10 o                         
  20   2   4        224.10        532.18       220.29 o                         
  22   2   4        598.41        710.62        80.91 o                         
  24   2   4         74.11        -25.48       104.06 o                         
  26   2   4         33.16         36.88        61.98 o                         
  28   2   4        198.93        287.90        93.22 o                         
 -31   3   4        301.98        593.06       217.00 o                         
 -29   3   4         20.49        118.85        70.53 o                         
 -27   3   4        544.79        539.74        87.17 o                         
 -25   3   4        313.10        192.27        99.20 o                         
 -23   3   4        128.92        159.51        61.35 o                         
 -21   3   4        774.88        753.52        96.61 o                         
 -19   3   4         53.72         24.22        28.13 o                         
 -17   3   4       1595.42       1521.30        61.93 o                         
 -15   3   4         38.54        -22.43        30.54 o                         
 -13   3   4         71.97        120.60        38.77 o                         
 -11   3   4        324.97        337.85        12.58 o                         
  -9   3   4        131.51        181.99        27.53 o                         
  -7   3   4       2027.24       2064.93        29.30 o                         
  -5   3   4        325.37        364.73        28.71 o                         
  -3   3   4          2.28          2.01        21.49 o                         
  -1   3   4      13138.37      14066.47       160.98 o                         
   1   3   4       2621.15       2488.03       114.10 o                         
   3   3   4       1636.34       1635.38        32.25 o                         
   5   3   4       6183.92       6656.22        98.17 o                         
   7   3   4        868.78        871.35        46.78 o                         
   9   3   4         34.28         74.91        20.57 o                         
  11   3   4        691.40        794.54        41.25 o                         
  13   3   4        977.28       1015.08        59.20 o                         
  15   3   4       6321.28       6557.68       204.79 o                         
  17   3   4       1488.17       1578.53        98.25 o                         
  19   3   4        350.80        295.23        62.04 o                         
  21   3   4       1086.96       1253.87        98.53 o                         
  23   3   4        120.30        226.21       119.61 o                         
  25   3   4          5.35         45.51        47.31 o                         
  27   3   4        246.78        371.25       191.74 o                         
 -30   4   4         95.42        148.01       105.91 o                         
 -28   4   4        561.41        615.57       104.89 o                         
 -26   4   4        752.97        644.99        96.43 o                         
 -24   4   4       2353.20       2198.71       258.32 o                         
 -22   4   4      11199.48      10371.56       346.07 o                         
 -20   4   4       3628.70       3300.87       135.20 o                         
 -18   4   4         91.86        136.94        31.91 o                         
 -16   4   4      14705.70      14065.53       268.63 o                         
 -14   4   4        200.47        229.80        18.35 o                         
 -12   4   4       2788.64       2629.61        56.60 o                         
 -10   4   4       8752.73       8881.50       213.32 o                         
  -8   4   4         83.03        109.52        22.41 o                         
  -6   4   4      13472.09      13171.86       144.61 o                         
  -4   4   4      14669.14      15553.79       176.00 o                         
  -2   4   4       3663.28       3796.96        45.05 o                         
   0   4   4      11779.22      10968.01       116.43 o                         
   2   4   4      15647.27      15650.94       159.22 o                         
   4   4   4       2828.79       2945.00        48.13 o                         
   6   4   4      16448.15      16078.74       216.15 o                         
   8   4   4        704.23        551.99        35.31 o                         
  10   4   4        963.61        988.30        77.41 o                         
  12   4   4       6987.71       7002.43       166.34 o                         
  14   4   4       1609.09       1514.47        70.33 o                         
  16   4   4       1255.85       1526.53        68.42 o                         
  18   4   4        808.65        917.56       108.56 o                         
  20   4   4          9.96         30.51        36.66 o                         
  22   4   4       3450.98       3761.06       176.22 o                         
  24   4   4       1816.38       2120.23       106.76 o                         
  26   4   4          1.81        -40.89        59.28 o                         
 -27   5   4       2722.24       2743.69       380.75 o                         
 -25   5   4        199.59        165.04        52.72 o                         
 -23   5   4       3864.75       3392.54       167.41 o                         
 -21   5   4        897.03        826.59       113.83 o                         
 -19   5   4       3933.79       3535.11       169.62 o                         
 -17   5   4      12650.27      11967.90       361.15 o                         
 -15   5   4       2555.93       2599.35        67.70 o                         
 -13   5   4       1223.82       1134.08        39.62 o                         
 -11   5   4      15596.78      15296.62       380.79 o                         
  -9   5   4       1900.51       1819.63        56.63 o                         
  -7   5   4      16220.13      16930.73       281.80 o                         
  -5   5   4      27486.36      28134.43       331.29 o                         
  -3   5   4         57.69        117.80        16.20 o                         
  -1   5   4      13583.91      13281.47       451.31 o                         
   1   5   4      11454.76      10966.44       201.34 o                         
   3   5   4        174.08        206.85        52.28 o                         
   5   5   4      11013.43      10551.80       230.56 o                         
   7   5   4       8636.24       8538.05       231.90 o                         
   9   5   4         43.73         26.07        40.78 o                         
  11   5   4       9720.35       9514.21       219.17 o                         
  13   5   4        329.92        458.95        58.62 o                         
  15   5   4       6658.58       6851.17       184.27 o                         
  17   5   4       6668.93       7168.12       213.15 o                         
  19   5   4        592.14        709.38        59.50 o                         
  21   5   4       1002.59       1069.19       107.93 o                         
  23   5   4       2596.17       3049.01       186.18 o                         
  25   5   4         84.29        176.54        74.48 o                         
 -26   6   4        784.50       1220.21       166.85 o                         
 -24   6   4        688.87        916.96       166.29 o                         
 -22   6   4       1361.39       1373.00        66.07 o                         
 -20   6   4       1848.73       1738.47       100.30 o                         
 -18   6   4        540.16        559.42        39.53 o                         
 -16   6   4       8500.33       8022.12       171.35 o                         
 -14   6   4        213.89        216.21        27.65 o                         
 -12   6   4       7000.16       6718.18       160.75 o                         
 -10   6   4       2499.96       2371.84        42.65 o                         
  -8   6   4        100.09        155.74        19.60 o                         
  -6   6   4       3014.04       2699.68        81.37 o                         
  -4   6   4       7437.93       7521.08       125.94 o                         
  -2   6   4       2377.97       2246.59        60.22 o                         
   0   6   4      18368.80      18593.68       357.41 o                         
   2   6   4       6773.23       6830.54       324.90 o                         
   4   6   4       3138.26       2989.52        89.94 o                         
   6   6   4      21249.37      21383.40       540.33 o                         
   8   6   4       2659.47       2309.63        94.90 o                         
  10   6   4         57.04         72.63        43.66 o                         
  12   6   4      18696.88      18307.90       600.38 o                         
  14   6   4       1248.48       1204.59       100.77 o                         
  16   6   4       1823.00       1828.29       110.62 o                         
  18   6   4       3351.61       3631.94       196.50 o                         
  20   6   4        174.77        187.76       102.25 o                         
  22   6   4       2360.82       2705.13       339.66 o                         
  24   6   4        262.04        357.37        79.77 o                         
 -25   7   4         11.23         14.71        99.94 o                         
 -23   7   4        277.59        461.67       103.18 o                         
 -21   7   4         13.96         58.32        42.40 o                         
 -19   7   4        591.04        553.51        94.44 o                         
 -17   7   4        214.01        380.06        50.52 o                         
 -15   7   4         14.69         -8.37        23.97 o                         
 -13   7   4         63.19         96.97        24.97 o                         
 -11   7   4       2800.57       2744.80       110.71 o                         
  -9   7   4       1055.25       1065.74        84.27 o                         
  -7   7   4        610.59        615.30        38.95 o                         
  -5   7   4       3585.45       3392.89        77.89 o                         
  -3   7   4       1062.37       1162.96        60.27 o                         
  -1   7   4        988.87        911.32       103.41 o                         
   1   7   4        134.27        189.25        69.87 o                         
   3   7   4         19.04         20.89        26.77 o                         
   5   7   4       1410.60       1364.78        86.48 o                         
   7   7   4       1128.95       1023.79        69.64 o                         
   9   7   4        190.16        319.70       163.28 o                         
  11   7   4       3436.66       3386.75       152.38 o                         
  13   7   4        124.28        297.44       120.02 o                         
  15   7   4       1279.62       1330.70       113.87 o                         
  17   7   4        543.47        553.60        81.71 o                         
  19   7   4          9.12        -22.20        67.92 o                         
  21   7   4          4.15         48.83        65.41 o                         
 -22   8   4          8.36         40.72        88.47 o                         
 -20   8   4          0.55        -27.83        42.08 o                         
 -18   8   4        120.57         55.47        53.16 o                         
 -16   8   4         60.33         29.24        42.04 o                         
 -14   8   4         10.74         21.00        28.27 o                         
 -12   8   4        195.57        161.67        29.43 o                         
 -10   8   4        455.54        394.54        55.71 o                         
  -8   8   4        161.68        194.77        43.50 o                         
  -6   8   4        475.48        397.60        64.41 o                         
  -4   8   4        506.87        574.91       102.30 o                         
  -2   8   4       2333.18       2438.10        99.70 o                         
   0   8   4       3681.16       3614.92       170.27 o                         
   2   8   4        498.65        540.81        98.18 o                         
   4   8   4          6.12         16.33        57.14 o                         
   6   8   4          9.28         -0.65        55.57 o                         
   8   8   4        888.00        851.02        73.68 o                         
  10   8   4       2525.47       2304.54       134.28 o                         
  12   8   4         95.04         85.00        50.97 o                         
  14   8   4         52.15        -18.44        52.26 o                         
  16   8   4        543.49        458.44        88.20 o                         
  18   8   4        351.52        486.83        78.85 o                         
  20   8   4          8.01         79.91        77.83 o                         
 -19   9   4        412.45        383.29        92.17 o                         
 -17   9   4       1437.11       1270.83       137.70 o                         
 -15   9   4       1234.36       1229.59       195.90 o                         
 -13   9   4        182.34        284.89        48.00 o                         
 -11   9   4       1666.83       1673.60        90.78 o                         
  -9   9   4        827.69        934.17        76.49 o                         
  -7   9   4       2180.99       2343.18       123.31 o                         
  -5   9   4       5148.81       5441.16       212.02 o                         
  -3   9   4       1900.17       1890.10       118.02 o                         
  -1   9   4        372.30        347.94        71.81 o                         
   1   9   4       5920.93       6338.32       379.13 o                         
   3   9   4        147.01        188.69        93.74 o                         
   5   9   4       1123.10        869.77       114.19 o                         
   7   9   4       5157.72       5250.44       363.58 o                         
   9   9   4          7.27        -13.63       114.05 o                         
  11   9   4       2715.24       2634.63       147.05 o                         
  13   9   4         31.14         47.01       120.39 o                         
  15   9   4         19.66         73.69        60.56 o                         
  17   9   4       2250.84       2353.84       248.51 o                         
 -14  10   4         20.94        -24.06        70.70 o                         
 -12  10   4       2835.31       2907.18       144.03 o                         
 -10  10   4       1914.58       1930.82       115.74 o                         
  -8  10   4         42.79        136.33        52.95 o                         
  -6  10   4       3678.14       3894.29       177.60 o                         
  -4  10   4        858.61        977.24       102.44 o                         
  -2  10   4        745.10        812.12       101.33 o                         
   0  10   4       5484.61       5711.47       365.80 o                         
   2  10   4        299.29        255.87       101.88 o                         
   4  10   4        989.70        853.76       117.99 o                         
   6  10   4       4441.13       4691.04       384.31 o                         
   8  10   4        196.85        112.16       111.79 o                         
  10  10   4       1184.25       1243.99       207.10 o                         
  12  10   4       3159.01       3042.38       277.24 o                         
  -7  11   4        896.44       1001.30        81.95 o                         
  -5  11   4       2465.50       2419.51       210.25 o                         
  -3  11   4        403.38        491.01       113.08 o                         
  -1  11   4        598.14        791.67       140.38 o                         
   1  11   4       2584.62       2285.60       235.32 o                         
   3  11   4        374.91        432.52       126.78 o                         
   5  11   4        637.44        678.12       128.35 o                         
 -31   1   5        412.35        563.52       112.91 o                         
 -29   1   5        926.22       1107.79       132.74 o                         
 -27   1   5          6.28        -25.54        85.00 o                         
 -25   1   5        181.70        238.37        79.62 o                         
 -23   1   5       1621.03       1678.36       152.69 o                         
 -21   1   5         25.59         11.88        82.73 o                         
 -19   1   5        318.75        365.51        59.90 o                         
 -17   1   5       3939.08       3745.54       153.15 o                         
 -15   1   5       1178.76       1269.85       201.04 o                         
 -13   1   5       6367.18       5993.71       178.60 o                         
 -11   1   5        235.57        203.33        18.96 o                         
  -9   1   5         67.30         98.10        19.66 o                         
  -7   1   5      17822.31      18654.32       292.02 o                         
  -5   1   5       7751.19       7916.85       113.22 o                         
  -3   1   5        375.25        566.27        21.43 o                         
  -1   1   5       9441.34       9775.02       130.49 o                         
   1   1   5       7080.36       7310.13       120.67 o                         
   3   1   5       7577.56       7627.69       354.70 o                         
   5   1   5       3822.54       3558.23        57.59 o                         
   7   1   5         28.31         90.39        25.68 o                         
   9   1   5        569.31        516.81        31.11 o                         
  11   1   5       4102.04       3599.81       130.99 o                         
  13   1   5       1088.46       1066.24       135.66 o                         
  15   1   5       7100.86       7105.79       515.58 o                         
  17   1   5       2998.70       3204.11       317.96 o                         
  19   1   5       1507.96       1494.88        96.73 o                         
  21   1   5       2603.16       3120.06       174.51 o                         
  23   1   5        410.13        472.75       144.54 o                         
  25   1   5        266.76        360.13        87.52 o                         
  27   1   5        932.26       1104.48       149.12 o                         
 -30   2   5        994.38       1105.65       146.38 o                         
 -28   2   5       2390.28       2641.22       268.27 o                         
 -26   2   5         43.09         42.72        88.10 o                         
 -24   2   5       8651.82       8158.39       362.61 o                         
 -22   2   5       4665.50       4449.26       297.00 o                         
 -20   2   5         39.82        106.04        42.08 o                         
 -18   2   5       7277.82       6977.90       222.33 o                         
 -16   2   5        188.23        293.24        36.76 o                         
 -14   2   5        698.07        615.86        38.83 o                         
 -12   2   5      32572.43      31443.27       656.89 o                         
 -10   2   5        431.85        405.00        13.96 o                         
  -8   2   5      20124.89      19510.15       228.96 o                         
  -6   2   5      28188.82      28563.30       467.27 o                         
  -4   2   5       1607.56       1902.15        36.97 o                         
  -2   2   5      19863.87      20774.47       302.41 o                         
   0   2   5      24854.41      25996.17       375.72 o                         
   2   2   5       3588.23       4248.40        65.51 o                         
   4   2   5      11655.06      11201.05       165.56 o                         
   6   2   5      13288.43      13366.92       212.07 o                         
   8   2   5      10531.15      10762.84       191.34 o                         
  10   2   5      23037.44      23398.30       785.42 o                         
  12   2   5        725.46        735.67        98.09 o                         
  14   2   5       5105.16       5538.97       505.86 o                         
  16   2   5       7653.04       8025.97       266.23 o                         
  18   2   5       2589.97       2655.48       146.63 o                         
  20   2   5       1909.55       1799.78       124.77 o                         
  22   2   5       2906.26       3466.96       544.45 o                         
  24   2   5        150.02        214.37       151.35 o                         
  26   2   5        632.28        984.13       117.55 o                         
  28   2   5        976.53       1033.74       126.59 o                         
 -29   3   5       1714.51       1795.79       386.58 o                         
 -27   3   5        262.78        414.21       129.60 o                         
 -25   3   5       1848.72       1759.51       180.91 o                         
 -23   3   5       1908.75       1836.85       128.96 o                         
 -21   3   5       3453.81       3169.15       146.27 o                         
 -19   3   5       7491.63       7527.34       234.22 o                         
 -17   3   5      13658.34      13317.38       386.86 o                         
 -15   3   5       5452.40       5268.37       144.64 o                         
 -13   3   5      14580.35      14241.47       178.13 o                         
 -11   3   5       1521.57       1268.45        48.63 o                         
  -9   3   5       8817.04       9332.55       115.36 o                         
  -7   3   5      51867.30      52800.33       785.92 o                         
  -5   3   5       5718.91       5972.69        74.24 o                         
  -3   3   5       4859.54       5034.81        73.36 o                         
  -1   3   5      33726.96      34660.05       525.29 o                         
   1   3   5      12506.31      13200.52       180.43 o                         
   3   3   5       3322.48       2930.20        46.53 o                         
   5   3   5       7706.40       7483.93       110.56 o                         
   7   3   5         86.90        115.52        32.67 o                         
   9   3   5       4065.28       3638.71       223.94 o                         
  11   3   5      13771.03      13693.80       317.47 o                         
  13   3   5          4.92          0.13        27.13 o                         
  15   3   5       3600.58       3765.85       213.95 o                         
  17   3   5       2711.48       2744.12       234.31 o                         
  19   3   5        100.37        243.46        61.83 o                         
  21   3   5       4096.98       4536.21       246.44 o                         
  23   3   5        485.88        535.54        88.05 o                         
  25   3   5        185.61        168.35       134.83 o                         
  27   3   5       1703.52       1729.02       161.70 o                         
 -28   4   5        440.18        471.65        93.81 o                         
 -26   4   5        131.06         68.94        73.38 o                         
 -24   4   5        817.89        718.25       140.01 o                         
 -22   4   5       2726.08       2805.14       145.91 o                         
 -20   4   5         14.60         24.30        23.64 o                         
 -18   4   5       1544.99       1406.38        79.41 o                         
 -16   4   5       1789.85       1823.92        60.11 o                         
 -14   4   5       1756.39       1744.80        45.72 o                         
 -12   4   5       4934.51       4846.68        72.67 o                         
 -10   4   5       1403.17       1458.41        41.70 o                         
  -8   4   5       1302.46       1258.91        61.80 o                         
  -6   4   5       7818.67       7870.95       105.80 o                         
  -4   4   5         11.43         17.30        14.37 o                         
  -2   4   5       3570.02       3448.22        48.72 o                         
   0   4   5      13023.33      13682.63       156.75 o                         
   2   4   5       2827.66       3001.53        41.07 o                         
   4   4   5      13949.25      14138.14       280.25 o                         
   6   4   5       2196.43       2302.57        47.95 o                         
   8   4   5         33.78         16.70        20.17 o                         
  10   4   5      16178.61      16511.67       888.69 o                         
  12   4   5        302.75        412.87        39.70 o                         
  14   4   5        281.89        306.96       107.16 o                         
  16   4   5       6872.70       6830.15       245.34 o                         
  18   4   5         95.73        125.65        51.88 o                         
  20   4   5       1732.34       1437.07       166.65 o                         
  22   4   5        846.80       1052.38        76.94 o                         
  24   4   5         51.45         98.17        49.62 o                         
  26   4   5        321.17        918.92       324.90 o                         
 -27   5   5        103.79         11.38        53.68 o                         
 -25   5   5        208.76        123.29        50.30 o                         
 -23   5   5         23.09         44.12        40.71 o                         
 -21   5   5         26.44        113.70        80.98 o                         
 -19   5   5         95.11         78.69        37.74 o                         
 -17   5   5        259.21        253.13        30.48 o                         
 -15   5   5        154.36        137.84        22.45 o                         
 -13   5   5         89.59         90.17        29.51 o                         
 -11   5   5       1238.97       1201.63        30.17 o                         
  -9   5   5        179.61        222.35        24.72 o                         
  -7   5   5         76.56         93.40        22.81 o                         
  -5   5   5       2148.56       2178.47        39.05 o                         
  -3   5   5        162.89        139.07        27.41 o                         
  -1   5   5          6.10         -3.86        17.60 o                         
   1   5   5        730.90        811.81        31.21 o                         
   3   5   5        672.72        804.21        81.06 o                         
   5   5   5        543.11        581.92        48.03 o                         
   7   5   5        334.06        316.46        41.95 o                         
   9   5   5         14.71         63.11        20.50 o                         
  11   5   5         75.84        159.81        61.86 o                         
  13   5   5       1654.85       1601.80        65.13 o                         
  15   5   5          4.41        125.84        54.31 o                         
  17   5   5        180.09        178.48        69.29 o                         
  19   5   5         51.63         24.38        77.18 o                         
  21   5   5        119.58        204.08        71.77 o                         
  23   5   5        464.70        481.81        86.52 o                         
  25   5   5         48.94         58.14        70.35 o                         
 -26   6   5          6.49       -100.59       100.59 o                         
 -24   6   5        429.68        158.52        86.25 o                         
 -22   6   5        782.71        826.13        69.06 o                         
 -20   6   5         42.22        292.56       188.53 o                         
 -18   6   5        796.92        761.56        95.28 o                         
 -16   6   5         23.34         40.62        26.88 o                         
 -14   6   5        422.67        418.53        23.23 o                         
 -12   6   5       4768.68       4759.51        78.15 o                         
 -10   6   5          3.18         17.96        18.10 o                         
  -8   6   5       2479.76       2430.59        67.92 o                         
  -6   6   5       4310.02       4377.29        69.29 o                         
  -4   6   5         16.91        119.33       123.82 o                         
  -2   6   5       8432.97       8596.45       169.36 o                         
   0   6   5       5048.36       4980.58       166.52 o                         
   2   6   5        106.16         51.90        31.23 o                         
   4   6   5       2319.54       2273.37        85.68 o                         
   6   6   5       1666.05       1683.12        76.53 o                         
   8   6   5       3764.67       3673.12       133.97 o                         
  10   6   5       2163.46       1979.21       118.31 o                         
  12   6   5        381.26        493.82        56.27 o                         
  14   6   5       1555.44       1459.33       106.76 o                         
  16   6   5       2090.43       2239.94       206.73 o                         
  18   6   5        181.41        528.40       127.75 o                         
  20   6   5        178.89        215.12       142.00 o                         
  22   6   5         81.92        184.55        69.69 o                         
 -25   7   5       1172.69        981.83       176.38 o                         
 -23   7   5       2369.07       2331.78       236.44 o                         
 -21   7   5          7.31        -38.40        58.53 o                         
 -19   7   5       1217.35       1029.22       115.95 o                         
 -17   7   5       2552.05       2464.15       192.71 o                         
 -15   7   5        128.42        175.43        37.75 o                         
 -13   7   5       4864.54       4850.58       111.24 o                         
 -11   7   5       5942.48       5682.25       149.46 o                         
  -9   7   5        990.72        972.68        29.42 o                         
  -7   7   5      12181.78      12283.63       222.69 o                         
  -5   7   5       6143.22       6202.47       170.59 o                         
  -3   7   5        551.19        573.93        61.12 o                         
  -1   7   5       4485.23       4558.22       143.30 o                         
   1   7   5        756.52        721.64        78.52 o                         
   3   7   5        877.08        789.10        51.89 o                         
   5   7   5      13655.43      13068.96       522.05 o                         
   7   7   5        337.47        219.20        47.50 o                         
   9   7   5       2009.99       2073.29       107.26 o                         
  11   7   5       2374.07       2744.93       124.67 o                         
  13   7   5        106.36        181.52        65.00 o                         
  15   7   5       4890.14       4940.12       240.20 o                         
  17   7   5        625.89        747.55       103.09 o                         
  19   7   5         82.61        113.68        68.31 o                         
  21   7   5       3579.50       4128.82       274.93 o                         
 -22   8   5       1952.17       1978.10       172.95 o                         
 -20   8   5       1770.07       1738.16       114.02 o                         
 -18   8   5       2875.89       2777.33       129.94 o                         
 -16   8   5        719.77        679.44        65.54 o                         
 -14   8   5       2992.25       2958.70        87.90 o                         
 -12   8   5       3545.12       3585.28       118.56 o                         
 -10   8   5        284.44        520.27       193.08 o                         
  -8   8   5       1702.50       1697.91        83.90 o                         
  -6   8   5       1900.61       2099.05       129.74 o                         
  -4   8   5        310.48        329.27        41.46 o                         
  -2   8   5       9056.77       9045.29       713.15 o                         
   0   8   5       3797.74       3741.21       343.32 o                         
   2   8   5       1993.47       1939.28        95.68 o                         
   4   8   5       4877.56       4907.92       310.33 o                         
   6   8   5        249.37        412.09       187.16 o                         
   8   8   5        845.26        908.88       259.34 o                         
  10   8   5       7029.14       6521.25       276.39 o                         
  12   8   5        257.74        309.74        66.80 o                         
  14   8   5         63.79        150.01        62.19 o                         
  16   8   5       6239.40       6390.20       314.83 o                         
  18   8   5        137.85        253.56        78.80 o                         
 -19   9   5        238.52        265.77        89.21 o                         
 -17   9   5       2151.19       2055.65       186.37 o                         
 -15   9   5          4.33        -34.05        74.59 o                         
 -13   9   5       1677.96       1517.91       122.57 o                         
 -11   9   5       2784.31       2678.83       122.34 o                         
  -9   9   5         36.06        183.12       102.81 o                         
  -7   9   5       5561.68       5359.17       271.32 o                         
  -5   9   5       1711.01       1834.85       124.46 o                         
  -3   9   5        455.39        545.79        78.75 o                         
  -1   9   5       3543.34       3659.34       246.24 o                         
   1   9   5        710.57        904.19       131.22 o                         
   3   9   5        584.11        772.14       135.85 o                         
   5   9   5       5741.29       5787.90       353.59 o                         
   7   9   5         38.00         54.20        46.48 o                         
   9   9   5       1327.41       1492.70       107.94 o                         
  11   9   5       2102.27       2019.59       134.07 o                         
  13   9   5          1.95        -27.43        60.98 o                         
  15   9   5        703.56        711.54       101.39 o                         
 -14  10   5          4.78        -16.19        65.24 o                         
 -12  10   5          1.57         17.53        48.49 o                         
 -10  10   5        129.20        216.43       206.82 o                         
  -8  10   5          0.84         59.59        67.46 o                         
  -6  10   5         22.81        -67.92        73.11 o                         
  -4  10   5        201.11        340.91        94.39 o                         
  -2  10   5        120.61        197.01        73.11 o                         
   0  10   5         16.51        504.98       109.75 o                         
   2  10   5         59.62         83.01        77.92 o                         
   4  10   5         33.24        160.28        85.14 o                         
   6  10   5         39.59         20.54        80.97 o                         
   8  10   5         89.89        193.68        95.68 o                         
  10  10   5         74.84        781.12       142.42 o                         
  -5  11   5        418.33        567.26       114.19 o                         
  -3  11   5        361.37        525.62        94.11 o                         
  -1  11   5       1210.62       1406.03       178.04 o                         
   1  11   5        578.41        594.56       117.43 o                         
   3  11   5         12.43        -38.68        80.97 o                         
 -30   0   6       2187.87       2530.09       255.87 o                         
 -28   0   6        116.57        305.47       128.26 o                         
 -26   0   6       8194.98       7739.17       555.42 o                         
 -24   0   6       2005.92       1712.14       156.85 o                         
 -22   0   6       2382.15       2151.98       194.05 o                         
 -20   0   6       5382.03       5183.72       299.45 o                         
 -18   0   6       8359.73       7680.68       327.77 o                         
 -16   0   6        154.74        175.64        46.45 o                         
 -14   0   6      16571.83      15938.25       519.97 o                         
 -12   0   6       3854.78       3453.44       141.58 o                         
 -10   0   6       2915.40       2974.37       114.75 o                         
  -8   0   6      78907.46      79231.49      2516.86 o                         
  -6   0   6        152.90         77.27        25.82 o                         
  -4   0   6        141.83        166.11        24.25 o                         
  -2   0   6       5720.98       6166.75       148.43 o                         
   0   0   6       1155.74       1035.60        42.10 o                         
   2   0   6       1862.66       1672.07        52.10 o                         
   4   0   6      36176.67      37028.84       972.21 o                         
   6   0   6       6766.56       6786.76       167.40 o                         
   8   0   6      24716.31      23671.12       700.89 o                         
  10   0   6      14384.79      13542.80       379.13 o                         
  12   0   6        567.68        565.69        56.82 o                         
  14   0   6       6303.64       5948.46       272.99 o                         
  18   0   6        128.48        110.31        76.62 o                         
  20   0   6       2333.28       2451.16       232.92 o                         
  22   0   6       1169.78       1298.31       157.78 o                         
  24   0   6       1340.22       1255.28       196.27 o                         
  26   0   6       1582.49       1482.65       201.55 o                         
 -31   1   6        553.80        859.34       122.23 o                         
 -29   1   6        944.39        935.99       119.54 o                         
 -27   1   6        168.33        221.96        76.70 o                         
 -25   1   6       1634.58       1598.03       114.01 o                         
 -23   1   6        868.07        777.97        86.74 o                         
 -21   1   6        963.47        832.15        88.70 o                         
 -19   1   6       7432.02       6852.54       253.00 o                         
 -17   1   6        299.15        337.80        46.87 o                         
 -15   1   6      15485.99      15978.94       408.06 o                         
 -13   1   6       9503.69       8995.05       199.12 o                         
 -11   1   6        115.09        109.86        26.81 o                         
  -9   1   6       8622.96       8527.20       164.30 o                         
  -7   1   6      17960.16      18279.43       319.62 o                         
  -5   1   6       1027.08        972.97        36.36 o                         
  -3   1   6      27602.30      32663.01       632.20 o                         
  -1   1   6       9600.63      10536.22       164.85 o                         
   1   1   6      12007.96      13314.03       214.18 o                         
   3   1   6       7618.10       7420.84       132.10 o                         
   5   1   6       5711.53       5792.06       192.20 o                         
   7   1   6       4814.34       4649.72        95.68 o                         
   9   1   6       5587.77       5155.70       108.59 o                         
  11   1   6       1363.74       1344.31        57.39 o                         
  13   1   6       1563.77       1460.31        62.17 o                         
  15   1   6      13092.90      12677.11       349.24 o                         
  17   1   6       1437.00       1545.50       105.62 o                         
  19   1   6       3171.26       3194.55       166.60 o                         
  21   1   6       2637.38       2742.98       169.85 o                         
  23   1   6         66.68         36.90        93.83 o                         
  25   1   6       1061.91        882.59       116.23 o                         
  27   1   6        265.91        297.97        89.94 o                         
 -30   2   6        174.57        316.45       151.12 o                         
 -28   2   6          9.06        -49.52        61.49 o                         
 -26   2   6        653.55        707.72        95.89 o                         
 -24   2   6        276.15        478.09       113.68 o                         
 -22   2   6        548.52        583.84        98.88 o                         
 -20   2   6        114.27         71.17        66.49 o                         
 -18   2   6       3001.78       2940.38       114.23 o                         
 -16   2   6        596.73        586.63        59.09 o                         
 -14   2   6        749.92        698.34        47.75 o                         
 -12   2   6        744.19        729.74        56.49 o                         
 -10   2   6        265.74        214.92        15.24 o                         
  -8   2   6       5456.12       5642.17       103.75 o                         
  -6   2   6       2081.09       2363.39       107.76 o                         
  -4   2   6       2016.68       1978.87        45.86 o                         
  -2   2   6       5785.28       6309.14       104.42 o                         
   0   2   6        321.98        385.48        62.79 o                         
   2   2   6        238.99        253.07        45.67 o                         
   4   2   6       4927.73       5173.96       107.44 o                         
   6   2   6        541.80        636.06        78.33 o                         
   8   2   6       7011.67       6896.00       139.41 o                         
  10   2   6        306.32        385.22        37.58 o                         
  12   2   6         32.14        124.69        33.62 o                         
  14   2   6       4946.93       4794.67       227.78 o                         
  16   2   6          5.57        -42.32        42.32 o                         
  18   2   6        465.23        468.14        66.08 o                         
  20   2   6         56.00         32.63        49.03 o                         
  22   2   6         71.02         81.58        57.00 o                         
  24   2   6        174.29        203.74        75.98 o                         
  26   2   6        284.03        356.03       136.86 o                         
 -29   3   6          1.68          7.84       134.18 o                         
 -27   3   6        164.61        138.55        77.41 o                         
 -25   3   6         98.41         52.22        52.27 o                         
 -23   3   6        113.39          9.01        47.90 o                         
 -21   3   6        785.69        980.30       179.06 o                         
 -19   3   6       1896.30       2010.10       161.25 o                         
 -17   3   6         99.78        164.73        45.33 o                         
 -15   3   6        658.81        613.58        36.00 o                         
 -13   3   6       3279.06       3148.11        45.85 o                         
 -11   3   6        490.61        566.61        20.14 o                         
  -9   3   6       6489.29       6708.79       114.15 o                         
  -7   3   6       1449.14       1417.89        31.88 o                         
  -5   3   6        983.29        858.30        62.37 o                         
  -3   3   6       2497.19       2731.11        62.19 o                         
  -1   3   6        910.08       1049.78        32.95 o                         
   1   3   6         17.43        -10.22        15.47 o                         
   3   3   6        128.10        185.93        61.40 o                         
   5   3   6         39.45         55.51        18.40 o                         
   7   3   6        152.92        133.36        23.03 o                         
   9   3   6       4137.36       4031.84       120.86 o                         
  11   3   6        316.77        298.84        67.78 o                         
  13   3   6          8.12          6.46        31.11 o                         
  15   3   6         17.82        -43.20        43.20 o                         
  17   3   6         84.07         24.75        44.60 o                         
  19   3   6         31.29        126.24        61.21 o                         
  21   3   6          4.85        -31.06        50.86 o                         
  23   3   6         58.02        112.73        75.76 o                         
  25   3   6          5.17        -12.47        64.91 o                         
 -28   4   6        391.95        519.16       243.01 o                         
 -26   4   6        309.95        428.64       109.98 o                         
 -24   4   6       1479.20       1304.80       210.20 o                         
 -22   4   6       1625.46       1647.86       155.42 o                         
 -20   4   6       1591.84       1617.82        85.91 o                         
 -18   4   6        278.19        339.82        60.80 o                         
 -16   4   6        272.44        289.84        39.65 o                         
 -14   4   6       8194.86       8090.55       124.43 o                         
 -12   4   6       6370.98       6446.29       100.65 o                         
 -10   4   6        101.18        170.44        22.11 o                         
  -8   4   6       6285.66       6215.33        96.67 o                         
  -6   4   6       2184.08       2120.67        42.15 o                         
  -4   4   6       2403.80       2576.52        46.01 o                         
  -2   4   6       9762.21      10050.72       145.44 o                         
   0   4   6        413.29        478.48        73.06 o                         
   2   4   6      22694.02      23892.71       384.36 o                         
   4   4   6      13060.76      13032.28       210.86 o                         
   6   4   6       2083.92       2006.73        64.04 o                         
   8   4   6       7815.98       7633.07       188.32 o                         
  10   4   6       7159.57       6798.50       163.78 o                         
  12   4   6       8035.47       8411.14       469.86 o                         
  14   4   6      10688.94      10831.64       323.78 o                         
  16   4   6       7801.12       7658.32       503.36 o                         
  18   4   6       1199.13       1002.72       226.67 o                         
  20   4   6       3417.68       3473.05       307.92 o                         
  22   4   6         19.52         50.79        80.79 o                         
  24   4   6       1046.47        976.19       112.87 o                         
 -27   5   6       1596.21       1228.19       122.35 o                         
 -25   5   6       1483.08       1513.63       245.00 o                         
 -23   5   6         45.08         15.64        52.09 o                         
 -21   5   6       5288.33       5054.37       245.00 o                         
 -19   5   6       5937.32       6047.57       206.01 o                         
 -17   5   6        396.32        420.17        49.48 o                         
 -15   5   6       2735.74       2573.74        52.07 o                         
 -13   5   6      18544.05      18012.50       297.14 o                         
 -11   5   6       2844.91       2912.46        98.15 o                         
  -9   5   6      19603.73      20127.10       313.87 o                         
  -7   5   6       9203.56       9227.86       137.15 o                         
  -5   5   6        879.80        970.16        39.35 o                         
  -3   5   6      11362.86      11621.32       161.39 o                         
  -1   5   6       6345.80       6522.50       150.84 o                         
   1   5   6         29.70        184.45        95.59 o                         
   3   5   6       6559.92       6021.57       163.44 o                         
   5   5   6       2737.38       2740.86        52.35 o                         
   7   5   6       1827.00       1721.94        89.86 o                         
   9   5   6      18656.02      17617.29       348.06 o                         
  11   5   6        138.05        165.04        28.59 o                         
  13   5   6         76.43         27.46        28.94 o                         
  15   5   6       2430.87       2363.66       143.09 o                         
  17   5   6        341.28        435.04        71.28 o                         
  19   5   6       1588.91       1754.78       173.65 o                         
  21   5   6       1083.58       1305.91       123.13 o                         
  23   5   6        323.86        384.90       142.28 o                         
 -26   6   6        811.83        670.26       159.81 o                         
 -24   6   6       2172.35       2474.66       260.03 o                         
 -22   6   6        152.53        113.01        41.91 o                         
 -20   6   6       3032.92       2827.57       128.51 o                         
 -18   6   6       5444.17       5014.77       406.71 o                         
 -16   6   6       2639.55       2508.55        85.28 o                         
 -14   6   6       1317.87       1333.68        41.77 o                         
 -12   6   6       2517.31       2675.20        71.76 o                         
 -10   6   6       1023.75        997.22        34.51 o                         
  -8   6   6       4367.08       4479.33       102.75 o                         
  -6   6   6       2425.35       2552.61        50.21 o                         
  -4   6   6       1760.42       1723.75        38.77 o                         
  -2   6   6      10808.26      10849.91       280.90 o                         
   0   6   6        755.43        800.55        45.91 o                         
   2   6   6      10244.40      10479.78       255.78 o                         
   4   6   6       2655.53       2518.50        91.15 o                         
   6   6   6         73.26         78.38        37.84 o                         
   8   6   6       3580.81       3582.32       138.44 o                         
  10   6   6       3079.85       2986.77       301.77 o                         
  12   6   6         98.67         94.71        49.31 o                         
  14   6   6       6355.22       6031.72       283.40 o                         
  16   6   6        576.66        607.94        86.74 o                         
  18   6   6        986.47        891.42       183.27 o                         
  20   6   6       2759.65       3170.49       655.87 o                         
  22   6   6         23.16         39.59        68.56 o                         
 -23   7   6         10.97        105.12        93.74 o                         
 -21   7   6        226.62         -7.03        62.28 o                         
 -19   7   6        631.04        715.41       109.94 o                         
 -17   7   6         15.53          0.37        56.08 o                         
 -15   7   6        392.98        371.60        28.90 o                         
 -13   7   6       4933.76       4740.55       100.94 o                         
 -11   7   6        171.57        209.23        22.60 o                         
  -9   7   6       2638.91       2591.07        55.22 o                         
  -7   7   6       1313.90       1292.93        80.03 o                         
  -5   7   6        253.20        285.98        37.66 o                         
  -3   7   6       2422.48       2292.40       118.54 o                         
  -1   7   6       2288.36       2296.15       147.00 o                         
   1   7   6         96.32        174.14       117.85 o                         
   3   7   6       2444.07       2419.48        90.71 o                         
   5   7   6       1340.98       1372.53        77.99 o                         
   7   7   6        247.67        236.84        44.99 o                         
   9   7   6       3979.08       3517.69       151.05 o                         
  11   7   6       1056.62       1081.96       178.41 o                         
  13   7   6          9.08         42.47        54.24 o                         
  15   7   6        145.25        160.03        76.58 o                         
  17   7   6         14.54          6.39       109.84 o                         
  19   7   6        419.84        651.79       202.43 o                         
 -18   8   6        559.77        485.36        88.74 o                         
 -16   8   6        191.07         21.93        51.27 o                         
 -14   8   6        939.35        943.34        70.70 o                         
 -12   8   6        146.36        111.97        39.61 o                         
 -10   8   6         14.23          2.13        47.19 o                         
  -8   8   6       2893.78       2857.68       129.00 o                         
  -6   8   6       1053.95        965.24        85.64 o                         
  -4   8   6          3.38         22.95        67.74 o                         
  -2   8   6        184.67        228.94        33.55 o                         
   0   8   6        542.22        450.41        70.10 o                         
   2   8   6         16.03         63.53        97.77 o                         
   4   8   6       1246.46       1188.64       115.77 o                         
   6   8   6         40.41         60.25        46.27 o                         
   8   8   6        845.03        908.55       186.23 o                         
  10   8   6        674.88        603.19        66.04 o                         
  12   8   6         61.32        -61.02        61.02 o                         
  14   8   6        291.65        139.45       126.27 o                         
  16   8   6         36.85         15.86        70.59 o                         
  18   8   6         86.59        151.43        78.32 o                         
 -13   9   6       2011.81       1872.88       117.25 o                         
 -11   9   6          3.53         84.02        54.78 o                         
  -9   9   6       1315.18       1543.35       123.72 o                         
  -7   9   6       3018.62       3198.31       167.49 o                         
  -5   9   6        139.02        165.18        59.96 o                         
  -3   9   6       2824.20       3107.44       185.82 o                         
  -1   9   6       1605.64       1724.36       175.08 o                         
   1   9   6        112.95        539.04       116.04 o                         
   3   9   6       3120.88       3422.62       292.42 o                         
   5   9   6        356.33        370.75        51.83 o                         
   7   9   6        773.15        747.79        76.30 o                         
   9   9   6       1229.25       1277.78       108.66 o                         
  11   9   6        201.67        112.07        61.52 o                         
  13   9   6        556.02        609.19        96.51 o                         
 -10  10   6        292.75        271.88        76.81 o                         
  -8  10   6       2690.28       3090.04       204.97 o                         
  -6  10   6         21.48        -25.08        70.42 o                         
  -4  10   6       1940.18       1874.09       170.36 o                         
  -2  10   6       2017.74       2180.39       165.92 o                         
   0  10   6          3.82        -78.94        78.94 o                         
   2  10   6       2397.24       2779.76       219.96 o                         
   4  10   6       2889.63       3320.55       300.56 o                         
   6  10   6         22.29         22.02       105.49 o                         
   8  10   6       2084.04       1850.03       269.01 o                         
 -31   1   7        391.17        256.69       104.06 o                         
 -29   1   7         24.39         38.19        69.37 o                         
 -27   1   7         69.62        440.75       204.00 o                         
 -25   1   7        240.15        278.09       175.22 o                         
 -23   1   7         13.96         63.84        50.86 o                         
 -21   1   7       3853.11       3786.35       158.77 o                         
 -19   1   7        530.19        453.01        55.60 o                         
 -17   1   7       3284.83       3262.42       117.37 o                         
 -15   1   7       7968.46       8156.99       215.94 o                         
 -13   1   7       1637.92       1668.57        69.37 o                         
 -11   1   7       1855.92       1940.35       125.67 o                         
  -9   1   7       6386.57       6294.82       124.38 o                         
  -7   1   7         11.43         24.10        32.02 o                         
  -5   1   7      26005.62      27201.27       528.85 o                         
  -3   1   7      16603.11      19077.61       777.74 o                         
  -1   1   7        581.49        693.20        61.63 o                         
   1   1   7       9715.07       9872.20       168.21 o                         
   3   1   7       4090.66       4175.82        82.37 o                         
   5   1   7       3769.76       3782.46       150.24 o                         
   7   1   7       5527.40       5279.67       124.58 o                         
   9   1   7       7826.45       7529.01       172.93 o                         
  11   1   7        270.78        258.72        40.30 o                         
  13   1   7       2996.76       2751.60       214.32 o                         
  15   1   7         55.76         79.15        43.63 o                         
  17   1   7         78.17        106.59        78.38 o                         
  19   1   7        550.93        728.39        80.09 o                         
  21   1   7        114.10         89.41        73.06 o                         
  23   1   7         48.27         96.30        61.93 o                         
  25   1   7        412.96        599.82       101.82 o                         
 -30   2   7         99.47         68.26        66.97 o                         
 -28   2   7       1389.69       1149.35       110.18 o                         
 -26   2   7       2150.96       2055.47       146.67 o                         
 -24   2   7         23.02         37.10        60.24 o                         
 -22   2   7       6121.52       5908.45       240.51 o                         
 -20   2   7       3701.65       3643.51       186.93 o                         
 -18   2   7        508.86        613.33        69.45 o                         
 -16   2   7       5044.60       4998.15       145.30 o                         
 -14   2   7      13257.48      12644.73       316.58 o                         
 -12   2   7         46.75         93.99        60.56 o                         
 -10   2   7       9374.33       9282.66       202.81 o                         
  -8   2   7       2412.56       2246.90        61.55 o                         
  -6   2   7        153.17        302.26        27.85 o                         
  -4   2   7       9128.68       9301.46       422.58 o                         
  -2   2   7         70.72         27.60        58.25 o                         
   0   2   7       6235.84       6609.90       120.48 o                         
   2   2   7      30582.04      31902.87       900.77 o                         
   4   2   7       4524.81       4743.49       113.31 o                         
   6   2   7      10276.29       9711.03       203.79 o                         
   8   2   7      16816.64      16659.97       355.81 o                         
  10   2   7        619.38        766.45        49.80 o                         
  12   2   7       3568.17       3448.45       119.69 o                         
  14   2   7      17266.49      15859.54       431.47 o                         
  16   2   7         61.94          8.26        50.16 o                         
  18   2   7       2774.05       2813.96       157.18 o                         
  20   2   7       3328.68       3297.35       178.32 o                         
  22   2   7        702.62        739.20       106.47 o                         
  24   2   7       3442.51       3632.14       214.15 o                         
  26   2   7        371.28        347.65       140.06 o                         
 -29   3   7        307.79        267.08        78.91 o                         
 -27   3   7       1427.66       1325.37       135.35 o                         
 -25   3   7       1576.57       1510.60       114.60 o                         
 -23   3   7        389.65        336.12        83.19 o                         
 -21   3   7       4873.97       4832.76       199.93 o                         
 -19   3   7       1093.33       1176.23       262.90 o                         
 -17   3   7       3545.46       3479.67       128.17 o                         
 -15   3   7       8947.44       8627.21       228.43 o                         
 -13   3   7        805.43        784.34        46.63 o                         
 -11   3   7       4950.28       4992.65        76.08 o                         
  -9   3   7      14613.93      14769.88       229.80 o                         
  -7   3   7        323.37        301.86        68.62 o                         
  -5   3   7       6845.28       6957.71       126.46 o                         
  -3   3   7      11337.48      12239.13       228.46 o                         
  -1   3   7        819.12        882.24        32.81 o                         
   1   3   7       7555.22       7463.12       138.95 o                         
   3   3   7       8300.71       7987.62       149.19 o                         
   5   3   7       1435.35       1476.23       113.13 o                         
   7   3   7       5804.08       5398.60       207.47 o                         
   9   3   7       6479.42       6122.45       161.76 o                         
  11   3   7         57.10         34.88        29.74 o                         
  13   3   7       3042.59       2802.10       106.54 o                         
  15   3   7        454.32        570.85        63.34 o                         
  17   3   7        816.03        861.68        75.19 o                         
  19   3   7       4269.18       4189.91       217.79 o                         
  21   3   7         53.72        -29.32        58.53 o                         
  23   3   7        519.59        710.91        97.47 o                         
  25   3   7        446.83        265.80        83.79 o                         
 -28   4   7        173.88         50.36        71.23 o                         
 -26   4   7        662.43        760.99       142.74 o                         
 -24   4   7        850.94        866.79        97.01 o                         
 -22   4   7       1448.94       1366.69       106.33 o                         
 -20   4   7       4496.91       4493.46       190.36 o                         
 -18   4   7         20.47        -30.50        45.85 o                         
 -16   4   7        442.71        509.67        43.74 o                         
 -14   4   7      10197.91      10225.32       150.75 o                         
 -12   4   7       1389.27       1406.36        38.49 o                         
 -10   4   7       1321.38       1362.51        38.79 o                         
  -8   4   7       5422.27       5388.22        91.35 o                         
  -6   4   7        427.52        435.71        35.39 o                         
  -4   4   7      12978.38      14040.49       220.77 o                         
  -2   4   7         16.23         -1.52        30.31 o                         
   0   4   7       3425.22       3611.78        71.02 o                         
   2   4   7       7758.31       8045.50       145.68 o                         
   4   4   7        229.83        254.73        23.96 o                         
   6   4   7       4191.00       4216.28        97.56 o                         
   8   4   7       2756.57       2570.23        99.57 o                         
  10   4   7        283.39        303.05        38.00 o                         
  12   4   7       6568.22       6103.01       185.40 o                         
  14   4   7       3231.38       3328.79       218.62 o                         
  16   4   7        325.94        226.67        55.72 o                         
  18   4   7       1566.67       1699.04       116.88 o                         
  20   4   7        182.00        181.93        62.73 o                         
  22   4   7         23.38         60.43       113.17 o                         
  24   4   7       1126.34       1424.63       258.83 o                         
 -27   5   7         67.14        -23.58        68.57 o                         
 -25   5   7          8.28         68.26        54.11 o                         
 -23   5   7        207.00        182.59        74.12 o                         
 -21   5   7        199.91        239.52        51.25 o                         
 -19   5   7        156.55        130.54        80.65 o                         
 -17   5   7         29.74         67.25        39.82 o                         
 -15   5   7        104.18        110.60        33.59 o                         
 -13   5   7        343.49        361.48        41.73 o                         
 -11   5   7        415.85        443.29        26.05 o                         
  -9   5   7         19.64         22.31        19.54 o                         
  -7   5   7        374.20        413.23        62.37 o                         
  -5   5   7         22.07         10.10        17.68 o                         
  -3   5   7        865.72        823.25        66.68 o                         
  -1   5   7        185.72        180.20        24.44 o                         
   1   5   7        450.19        430.35        29.52 o                         
   3   5   7        372.79        380.07        27.24 o                         
   5   5   7         17.38         26.89        18.49 o                         
   7   5   7        133.80        204.17       114.33 o                         
   9   5   7        210.83        264.52        71.49 o                         
  11   5   7        198.48        254.62        46.73 o                         
  13   5   7        144.88         62.67        34.25 o                         
  15   5   7         45.14        122.15        63.39 o                         
  17   5   7         80.55          3.55        52.63 o                         
  19   5   7          0.61         41.21        71.00 o                         
  21   5   7          3.00         70.53        68.77 o                         
  23   5   7        176.11        143.55        73.29 o                         
 -26   6   7        435.06        492.12       135.94 o                         
 -24   6   7         11.58        -51.54        78.10 o                         
 -22   6   7        745.69        790.09       186.28 o                         
 -20   6   7       1217.28       1233.72        69.48 o                         
 -18   6   7        450.80        579.48        58.44 o                         
 -16   6   7       1081.06       1097.98        99.62 o                         
 -14   6   7        479.62        492.50        31.45 o                         
 -12   6   7        229.52        289.39        27.01 o                         
 -10   6   7       2188.92       2324.20        66.33 o                         
  -8   6   7       1444.17       1525.53        64.68 o                         
  -6   6   7        158.23        219.68        22.22 o                         
  -4   6   7        556.88        492.02        48.31 o                         
  -2   6   7        138.28        139.38        34.17 o                         
   0   6   7       1500.61       1565.83        67.46 o                         
   2   6   7       4044.56       3986.36       299.22 o                         
   4   6   7         92.08        120.57        48.81 o                         
   6   6   7        734.02        805.78        90.46 o                         
   8   6   7       3030.20       2725.46       120.29 o                         
  10   6   7         11.74         13.27        44.34 o                         
  12   6   7        644.99        708.36       126.64 o                         
  14   6   7       1185.26       1142.52       111.29 o                         
  16   6   7          0.32        -57.13        57.13 o                         
  18   6   7        670.91        772.73       215.98 o                         
  20   6   7         50.42         21.66        67.62 o                         
 -23   7   7        576.71        347.48        95.59 o                         
 -21   7   7        730.09        586.32        93.83 o                         
 -19   7   7       1132.03       1149.33       127.80 o                         
 -17   7   7       3015.75       3237.27       196.64 o                         
 -15   7   7       6569.57       6339.94       175.95 o                         
 -13   7   7       1505.23       1390.77        48.84 o                         
 -11   7   7       1626.97       1663.17        49.87 o                         
  -9   7   7       7879.53       7997.58       152.16 o                         
  -7   7   7       1496.07       1483.83       117.71 o                         
  -5   7   7       8234.62       8556.73       210.45 o                         
  -3   7   7      10578.45      10738.94       567.31 o                         
  -1   7   7        548.80        535.48        79.17 o                         
   1   7   7       7783.80       7668.66       287.89 o                         
   3   7   7       5722.50       5513.52       259.94 o                         
   5   7   7        481.55        633.25        50.99 o                         
   7   7   7       7286.25       7015.42       543.66 o                         
   9   7   7       2844.24       2469.50       139.08 o                         
  11   7   7        354.26        513.01       130.71 o                         
  13   7   7       2986.58       2820.76       164.54 o                         
  15   7   7        485.58        501.88        88.81 o                         
  17   7   7         93.89        118.85        71.21 o                         
  19   7   7       2116.90       2530.44       530.52 o                         
 -12   8   7       1426.13       1260.37        88.37 o                         
 -10   8   7       1293.94       1421.45        61.53 o                         
  -8   8   7       3516.98       3706.33       203.91 o                         
  -6   8   7        148.56        149.77        47.47 o                         
  -4   8   7       3200.46       3180.45       269.52 o                         
  -2   8   7         38.70        117.62        35.09 o                         
   0   8   7       2271.65       2471.40       233.84 o                         
   2   8   7       2675.46       2665.22       130.25 o                         
   4   8   7         63.90         80.29        50.20 o                         
   6   8   7        862.91        901.57       180.17 o                         
   8   8   7       2596.14       2298.05       124.86 o                         
  10   8   7        191.58        512.08        87.31 o                         
  12   8   7       2273.33       1777.26       178.92 o                         
  14   8   7       1407.42       1369.73       240.37 o                         
  16   8   7          2.89        -16.16        93.46 o                         
 -11   9   7        757.14        740.95        86.06 o                         
  -9   9   7       3679.78       4142.39       223.11 o                         
  -7   9   7         40.60         -2.59        46.55 o                         
  -5   9   7       1016.27       1171.44       105.12 o                         
  -3   9   7       2617.11       2559.61       173.23 o                         
  -1   9   7         50.48         37.85        65.61 o                         
   1   9   7       2301.03       2545.91       192.66 o                         
   3   9   7       2857.78       2510.23       221.07 o                         
   5   9   7        207.99        193.48        64.18 o                         
   7   9   7       1030.01       1141.99       152.46 o                         
   9   9   7        297.34        395.18        70.15 o                         
  11   9   7        776.31       1124.04       230.84 o                         
  13   9   7       1322.74       1175.22       190.49 o                         
 -10  10   7         38.85        -34.15        64.50 o                         
  -8  10   7         32.70        -14.81        64.22 o                         
  -6  10   7         19.86         45.81        72.64 o                         
  -4  10   7         31.84         80.69        66.81 o                         
  -2  10   7          4.69         69.31        88.93 o                         
   0  10   7         21.69        -51.91        88.19 o                         
   2  10   7         60.28        153.43        89.30 o                         
   4  10   7        370.67        529.69       157.04 o                         
   6  10   7        114.96        248.00       111.97 o                         
 -30   0   8       1724.00       1450.72       233.20 o                         
 -28   0   8       3039.58       2580.43       291.40 o                         
 -26   0   8        312.51        457.05       110.49 o                         
 -24   0   8       1319.48       1198.19       171.66 o                         
 -22   0   8       1604.31       1387.52       134.92 o                         
 -20   0   8       4115.77       3663.78       266.14 o                         
 -18   0   8       1306.28       1152.19       126.04 o                         
 -16   0   8       1905.25       2044.73       123.17 o                         
 -14   0   8        853.06        971.74        77.45 o                         
 -12   0   8       7835.94       7728.52       265.31 o                         
 -10   0   8       2392.73       2111.35        95.96 o                         
  -8   0   8        261.34        289.37        41.73 o                         
  -6   0   8       2981.75       3295.20       114.01 o                         
  -4   0   8        841.48       1012.28        64.31 o                         
  -2   0   8        429.59        541.26        56.91 o                         
   0   0   8      17463.74      18536.54       556.80 o                         
   2   0   8      11789.58      12365.80       340.73 o                         
   4   0   8        987.41        994.97        69.31 o                         
   6   0   8       1778.88       1593.51        92.54 o                         
   8   0   8        264.00        256.42        41.73 o                         
  10   0   8       3618.25       3293.07       133.07 o                         
  12   0   8       5487.51       4976.99       217.37 o                         
  14   0   8         59.88        165.09        51.73 o                         
  16   0   8        146.34         28.78        61.63 o                         
  18   0   8      20617.00      19249.36       894.66 o                         
  20   0   8        360.82        404.48        94.76 o                         
  22   0   8       1074.50       1069.37       147.41 o                         
  24   0   8       2251.02       2095.99       267.90 o                         
 -29   1   8         16.27         40.86        72.38 o                         
 -27   1   8       2293.94       2155.14       180.17 o                         
 -25   1   8         69.26         17.40        64.42 o                         
 -23   1   8       3921.55       3991.97       215.41 o                         
 -21   1   8       2982.90       3008.83       137.18 o                         
 -19   1   8        986.60        895.56       131.03 o                         
 -17   1   8       7062.02       7162.39       224.78 o                         
 -15   1   8       3619.01       3746.50       128.17 o                         
 -13   1   8        473.32        497.17        43.02 o                         
 -11   1   8       8281.36       8121.15       206.01 o                         
  -9   1   8       2258.28       2287.49        79.99 o                         
  -7   1   8      18894.65      19210.04       403.88 o                         
  -5   1   8      55492.27      58328.73      1391.70 o                         
  -3   1   8       2566.98       2285.58       829.33 o                         
  -1   1   8      16181.12      17786.08       365.63 o                         
   1   1   8      16852.19      18321.98       374.18 o                         
   3   1   8         16.39         72.27        25.31 o                         
   5   1   8       5032.37       4694.59       104.89 o                         
   7   1   8      16317.74      16386.02       350.14 o                         
   9   1   8          5.20         20.60        28.11 o                         
  11   1   8       8746.11       8345.16       209.70 o                         
  13   1   8       2576.73       2348.12        88.57 o                         
  15   1   8        443.03        316.76        49.56 o                         
  17   1   8       3313.13       3049.87       131.38 o                         
  19   1   8         36.43         54.20        59.26 o                         
  21   1   8        303.22        311.89        72.84 o                         
  23   1   8        804.17        979.15       102.66 o                         
  25   1   8        187.72        312.12       114.84 o                         
 -30   2   8        174.46        155.53        81.20 o                         
 -28   2   8         38.16         67.64        62.23 o                         
 -26   2   8         68.56         58.03        68.39 o                         
 -24   2   8         54.93         48.87        56.12 o                         
 -22   2   8        246.80        467.35        62.50 o                         
 -20   2   8       1074.18       1133.68        86.85 o                         
 -18   2   8        151.53        154.02        41.78 o                         
 -16   2   8        877.12        774.54        59.49 o                         
 -14   2   8         40.29         50.08        34.39 o                         
 -12   2   8        879.97        841.33        56.01 o                         
 -10   2   8       4069.99       4049.18       114.71 o                         
  -8   2   8        233.46        340.39        68.71 o                         
  -6   2   8        544.01        588.11        47.66 o                         
  -4   2   8        856.76        858.18        55.43 o                         
  -2   2   8         22.57         58.77        56.12 o                         
   0   2   8        595.18        464.62        41.41 o                         
   2   2   8        110.21        202.24        68.99 o                         
   4   2   8        904.33        848.97        82.96 o                         
   6   2   8        420.82        312.88        35.42 o                         
   8   2   8        456.11        435.16        35.65 o                         
  10   2   8        684.59        597.41        53.58 o                         
  12   2   8        345.71        399.66        45.29 o                         
  14   2   8        503.15        538.09        60.30 o                         
  16   2   8         40.60          9.77        42.52 o                         
  18   2   8        813.35        791.50        72.31 o                         
  20   2   8        203.22        299.68        97.17 o                         
  22   2   8         10.89         60.30        62.19 o                         
  24   2   8         38.62        -22.54        62.98 o                         
 -29   3   8         45.07        -83.12        83.12 o                         
 -27   3   8        125.52         27.97        61.56 o                         
 -25   3   8        609.79        677.68       114.98 o                         
 -23   3   8          5.71         -4.18       111.74 o                         
 -21   3   8         13.37         14.25        40.08 o                         
 -19   3   8        745.02        880.03       201.46 o                         
 -17   3   8        509.52        481.23        54.76 o                         
 -15   3   8        561.39        645.06       132.10 o                         
 -13   3   8         37.11         52.25        31.18 o                         
 -11   3   8         28.64         40.79        19.70 o                         
  -9   3   8       1055.22       1147.69        51.63 o                         
  -7   3   8       1179.62       1072.81       110.07 o                         
  -5   3   8        188.25         76.76        66.54 o                         
  -3   3   8          7.00        -26.39        26.39 o                         
  -1   3   8       1237.11       1272.82        47.05 o                         
   1   3   8        767.06        781.78        60.71 o                         
   3   3   8        253.44        242.74        28.64 o                         
   5   3   8        711.72        625.64        37.77 o                         
   7   3   8        945.20        883.70        45.08 o                         
   9   3   8        548.77        543.45        83.79 o                         
  11   3   8        550.06        521.43        62.79 o                         
  13   3   8          8.17         33.82        59.32 o                         
  15   3   8       1493.10       1317.91       131.27 o                         
  17   3   8          6.15         72.22        48.30 o                         
  19   3   8          2.29          9.80        51.57 o                         
  21   3   8        165.68        278.12       116.14 o                         
  23   3   8        496.95        504.79       197.29 o                         
 -28   4   8       1128.06       1178.99       130.93 o                         
 -26   4   8         79.85         97.50        71.67 o                         
 -24   4   8       3807.29       3379.93       178.00 o                         
 -22   4   8       7753.10       7591.76       290.21 o                         
 -20   4   8       1982.70       2127.89       123.57 o                         
 -18   4   8       1644.70       1535.29        84.48 o                         
 -16   4   8       4074.15       4093.84       128.19 o                         
 -14   4   8         37.11        -14.27        60.20 o                         
 -12   4   8       4337.01       4395.59       123.03 o                         
 -10   4   8       5747.01       5942.62       111.97 o                         
  -8   4   8          1.09        -28.50        28.50 o                         
  -6   4   8      14152.76      14854.77       255.55 o                         
  -4   4   8       4589.48       4963.70       117.64 o                         
  -2   4   8         39.37         41.50        37.57 o                         
   0   4   8      12427.70      12944.22       249.00 o                         
   2   4   8       2643.23       2492.19       112.85 o                         
   4   4   8        484.99        417.26        37.85 o                         
   6   4   8       5921.76       5727.29       133.82 o                         
   8   4   8        945.56        832.70        45.17 o                         
  10   4   8        533.50        506.86        41.45 o                         
  12   4   8       8616.82       7900.64       233.93 o                         
  14   4   8        293.68        686.54       112.16 o                         
  16   4   8        760.31        874.53       118.87 o                         
  18   4   8       1893.10       1832.79       121.65 o                         
  20   4   8         41.01        175.55        62.30 o                         
  22   4   8       1117.73       1266.48       216.35 o                         
 -27   5   8       1248.18       1082.60        96.83 o                         
 -25   5   8         25.28        -24.35        59.72 o                         
 -23   5   8        337.77        370.05        96.70 o                         
 -21   5   8        192.86        425.63        68.48 o                         
 -19   5   8         31.32         33.98        87.36 o                         
 -17   5   8       3350.82       3205.10       121.43 o                         
 -15   5   8       5223.43       5158.26       143.03 o                         
 -13   5   8       3447.75       3421.44        76.11 o                         
 -11   5   8       2388.05       2338.47        56.28 o                         
  -9   5   8       1027.83       1030.48        38.78 o                         
  -7   5   8       4178.51       4191.83        86.13 o                         
  -5   5   8       9489.10       9813.79       176.28 o                         
  -3   5   8        868.21        944.63        37.54 o                         
  -1   5   8       1493.34       1424.96        54.80 o                         
   1   5   8      14838.12      14028.79       459.44 o                         
   3   5   8        636.88        660.00        57.79 o                         
   5   5   8       5939.11       5614.01       121.36 o                         
   7   5   8       6112.43       5780.55       180.59 o                         
   9   5   8         20.18         37.43        73.11 o                         
  11   5   8        274.55        281.17        76.44 o                         
  13   5   8       1433.94       1452.57       147.04 o                         
  15   5   8        628.74        639.25       120.67 o                         
  17   5   8       2277.24       1932.02       174.99 o                         
  19   5   8        493.99        389.13       213.39 o                         
  21   5   8         71.13         38.42        65.48 o                         
 -24   6   8        977.88       1008.39       156.57 o                         
 -22   6   8       3400.01       3284.27       142.96 o                         
 -20   6   8        235.38        196.47        97.77 o                         
 -18   6   8       1082.02       1066.46        89.30 o                         
 -16   6   8       4668.70       4279.68       139.35 o                         
 -14   6   8        398.98        328.87        39.00 o                         
 -12   6   8         57.73         84.47        24.81 o                         
 -10   6   8      10939.51      11068.17       204.09 o                         
  -8   6   8         17.25         42.91        21.76 o                         
  -6   6   8       5547.18       5811.86       119.94 o                         
  -4   6   8       2553.64       2401.96        91.34 o                         
  -2   6   8       2072.54       2189.17        80.19 o                         
   0   6   8       8362.14       8585.00       244.15 o                         
   2   6   8        452.85        355.38       124.88 o                         
   4   6   8        501.76        579.39        89.25 o                         
   6   6   8       3187.33       3069.19       134.38 o                         
   8   6   8        722.93        629.74       155.65 o                         
  10   6   8       5283.25       4980.82       233.39 o                         
  12   6   8       7557.93       6831.12       321.75 o                         
  14   6   8        151.41        128.64        70.69 o                         
  16   6   8       2446.68       2405.56       155.05 o                         
  18   6   8        953.17       1318.04       299.64 o                         
  20   6   8         47.52         58.11        72.64 o                         
 -23   7   8          8.75         -6.66        83.28 o                         
 -21   7   8         11.69        -23.87        61.26 o                         
 -19   7   8         70.13        101.33        74.49 o                         
 -17   7   8        299.79        280.29        52.75 o                         
 -15   7   8        993.06        946.74        60.78 o                         
 -13   7   8       2343.23       2143.26        75.86 o                         
 -11   7   8        307.49        294.98        44.95 o                         
  -9   7   8        271.04        326.86        29.54 o                         
  -7   7   8        239.06        316.19        41.82 o                         
  -5   7   8         44.23        125.53        74.03 o                         
  -3   7   8         63.19        108.26        37.02 o                         
  -1   7   8         24.77        120.08        41.79 o                         
   1   7   8       2057.02       2352.59       106.79 o                         
   3   7   8        350.78        338.19        53.17 o                         
   5   7   8       1022.20       1256.36        84.10 o                         
   7   7   8        131.35        210.40        55.56 o                         
   9   7   8        464.91        824.35       164.02 o                         
  11   7   8         18.80         -4.03        53.66 o                         
  13   7   8         68.25         49.22        61.45 o                         
  15   7   8         70.87         70.07        61.49 o                         
  17   7   8        137.64        140.02        99.76 o                         
 -12   8   8        585.89        590.76        65.98 o                         
 -10   8   8         13.24         89.30        55.66 o                         
  -8   8   8          0.14        -33.18        53.44 o                         
  -6   8   8        327.20        293.49        59.55 o                         
  -4   8   8        101.13         89.73        95.82 o                         
  -2   8   8        356.76        383.00        49.92 o                         
   0   8   8        487.35        533.92        53.44 o                         
   2   8   8        491.44        642.08        65.74 o                         
   4   8   8         62.27        -21.46        58.48 o                         
   6   8   8         43.22          6.19        91.20 o                         
   8   8   8        151.18        135.23        57.42 o                         
  10   8   8         84.42        111.88        84.63 o                         
  12   8   8         17.35         29.48        92.82 o                         
  14   8   8          2.34         50.21        80.65 o                         
 -11   9   8       2543.89       2221.57       145.10 o                         
  -9   9   8         13.02         15.73        56.63 o                         
  -7   9   8        814.57        748.73       103.74 o                         
  -5   9   8       6787.21       6973.04       393.75 o                         
  -3   9   8        443.46        387.64       102.72 o                         
  -1   9   8       1384.32       1232.33       160.00 o                         
   1   9   8       1762.33       1875.10       203.68 o                         
   3   9   8         67.31        133.09        49.47 o                         
   5   9   8       2526.77       2397.16       194.61 o                         
   7   9   8       1045.21       1126.83        80.46 o                         
   9   9   8        116.70         49.15        54.41 o                         
  -8  10   8         34.51        -39.98        67.83 o                         
  -6  10   8        210.54        245.23        86.52 o                         
  -4  10   8       1836.51       2081.09       195.16 o                         
  -2  10   8        136.59         41.73        89.21 o                         
   0  10   8       1260.16       1436.66       183.78 o                         
   2  10   8        733.62        696.63       158.52 o                         
   4  10   8        327.06        260.03       130.20 o                         
 -29   1   9        916.55        845.24       108.80 o                         
 -27   1   9        391.68        465.84        88.65 o                         
 -25   1   9         86.89         83.12        64.21 o                         
 -23   1   9       1185.91       1093.11       133.95 o                         
 -21   1   9        393.54        418.62        98.04 o                         
 -19   1   9       1250.17       1398.36        93.13 o                         
 -17   1   9        226.91        237.82        49.42 o                         
 -15   1   9         11.75        -33.15        65.05 o                         
 -13   1   9       2184.40       2087.04        88.38 o                         
 -11   1   9       5108.23       5037.53       145.43 o                         
  -9   1   9        955.26        961.44        83.05 o                         
  -7   1   9       5279.40       5222.98       135.10 o                         
  -5   1   9       5656.53       5626.90       158.63 o                         
  -3   1   9       1430.66       1442.98        72.03 o                         
  -1   1   9       3502.74       3752.69       106.11 o                         
   1   1   9        879.62        886.81        53.07 o                         
   3   1   9        345.64        426.12        37.98 o                         
   5   1   9       4012.76       3835.18        98.01 o                         
   7   1   9        366.39        455.55       111.88 o                         
   9   1   9       1065.26        915.81        64.03 o                         
  11   1   9       1330.68       1343.33        75.23 o                         
  13   1   9        920.65        806.31       127.61 o                         
  15   1   9        432.01        440.83        58.56 o                         
  17   1   9        551.22        467.01        70.72 o                         
  19   1   9        120.13         56.04        53.68 o                         
  21   1   9        377.22        478.96        87.80 o                         
  23   1   9         35.73         70.00        93.23 o                         
 -28   2   9       1580.62       1570.86       349.29 o                         
 -26   2   9       1058.75        874.74       115.10 o                         
 -24   2   9       3447.07       3183.51       303.85 o                         
 -22   2   9       3599.10       3987.23       188.92 o                         
 -20   2   9        150.63        105.01        44.58 o                         
 -18   2   9       4936.47       5567.80       209.61 o                         
 -16   2   9       2437.04       2450.33       106.95 o                         
 -14   2   9       8373.22       7892.55       216.80 o                         
 -12   2   9       7605.83       7872.27       201.11 o                         
 -10   2   9       1766.35       1628.06        75.79 o                         
  -8   2   9       7475.77       7401.83       184.41 o                         
  -6   2   9       7579.93       7657.03       202.19 o                         
  -4   2   9       1246.15       1316.48       119.33 o                         
  -2   2   9       4713.73       4854.58       230.74 o                         
   0   2   9       6923.46       7229.88       186.79 o                         
   2   2   9        244.45        299.80        34.73 o                         
   4   2   9       5913.03       5847.50       138.83 o                         
   6   2   9       1153.32       1189.60        52.95 o                         
   8   2   9       2029.70       2038.86        86.11 o                         
  10   2   9       3290.67       3128.67       101.10 o                         
  12   2   9       1432.01       1428.33       206.64 o                         
  14   2   9        974.48        898.96        62.73 o                         
  16   2   9       7959.74       7282.04       285.25 o                         
  18   2   9         45.12        -19.65        43.73 o                         
  20   2   9         58.45        145.18        69.33 o                         
  22   2   9       3313.90       3022.77       213.20 o                         
 -27   3   9        295.22        376.66        82.09 o                         
 -25   3   9         21.13        -24.64        56.99 o                         
 -23   3   9        156.70        188.06        61.85 o                         
 -21   3   9         17.67        -77.68       100.36 o                         
 -19   3   9       3047.58       3051.41       149.80 o                         
 -17   3   9       1081.24       1196.47       221.63 o                         
 -15   3   9         36.76        -38.02        38.02 o                         
 -13   3   9       1158.93       1094.93        67.13 o                         
 -11   3   9       4551.82       4195.05       194.25 o                         
  -9   3   9       5538.39       5296.43       138.17 o                         
  -7   3   9       7877.95       8266.37       190.51 o                         
  -5   3   9       6723.45       7059.21       169.53 o                         
  -3   3   9       2034.83       2126.46        68.18 o                         
  -1   3   9      18327.78      20037.78       455.00 o                         
   1   3   9       4104.15       4225.23        98.96 o                         
   3   3   9        589.09        674.29        41.56 o                         
   5   3   9       9528.57       9289.76       220.01 o                         
   7   3   9        961.25       1021.74        73.71 o                         
   9   3   9       5091.85       4838.55       136.02 o                         
  11   3   9       8869.39       8480.34       393.89 o                         
  13   3   9        280.11        268.71        45.77 o                         
  15   3   9       1171.05       1094.15        79.93 o                         
  17   3   9       2912.71       2525.66       183.60 o                         
  19   3   9        135.34        138.95        52.11 o                         
  21   3   9       1038.65        982.33        92.80 o                         
 -26   4   9        484.22        330.14        66.70 o                         
 -24   4   9       1345.69       1351.48       120.82 o                         
 -22   4   9       1951.82       1977.31       108.49 o                         
 -20   4   9        286.39        521.34        72.27 o                         
 -18   4   9       3089.74       3736.96       916.04 o                         
 -16   4   9        372.50        502.80        83.19 o                         
 -14   4   9        605.26        735.98        59.36 o                         
 -12   4   9       6744.07       6729.91       132.36 o                         
 -10   4   9        289.38        321.39        59.87 o                         
  -8   4   9       1587.00       1541.69        49.64 o                         
  -6   4   9       6601.00       6694.37       159.94 o                         
  -4   4   9        225.40        347.19        64.31 o                         
  -2   4   9       1937.30       2065.06        76.81 o                         
   0   4   9       1582.13       1695.08        63.39 o                         
   2   4   9        711.10        732.15       101.84 o                         
   4   4   9       3641.96       3454.83        99.15 o                         
   6   4   9       1583.97       1482.49        58.52 o                         
   8   4   9       1671.46       1648.90        88.88 o                         
  10   4   9       1764.05       1694.14       124.23 o                         
  12   4   9        403.77        378.48        46.62 o                         
  14   4   9       1439.15       1464.87       205.94 o                         
  16   4   9        635.15        552.32        67.14 o                         
  18   4   9         22.13         85.69       113.82 o                         
  20   4   9        258.03        707.09       136.68 o                         
 -25   5   9         19.01         56.21        78.80 o                         
 -23   5   9          1.34        120.10        60.05 o                         
 -21   5   9         72.76        139.61        50.57 o                         
 -19   5   9          0.59         97.37        40.29 o                         
 -17   5   9        176.19        156.63        43.77 o                         
 -15   5   9        181.00        216.43        46.32 o                         
 -13   5   9         14.43         27.26        22.57 o                         
 -11   5   9        375.23        401.58        34.26 o                         
  -9   5   9         18.86         11.94        19.44 o                         
  -7   5   9        938.98       1001.26        42.88 o                         
  -5   5   9        412.96        488.81        37.57 o                         
  -3   5   9         33.55        -18.48        40.81 o                         
  -1   5   9        117.17        106.36        39.31 o                         
   1   5   9        694.09        544.50        83.89 o                         
   3   5   9          2.75         27.85        27.95 o                         
   5   5   9          1.35         59.10        28.70 o                         
   7   5   9          0.97         13.48        32.02 o                         
   9   5   9        326.35        325.47        85.14 o                         
  11   5   9        663.13        658.50        89.95 o                         
  13   5   9          1.94         -9.90        60.43 o                         
  15   5   9         19.46         44.33        64.78 o                         
  17   5   9         19.74       -105.96       105.96 o                         
  19   5   9          7.74        -71.35        90.13 o                         
 -24   6   9        715.99        804.71       122.71 o                         
 -22   6   9        480.95        436.33        69.66 o                         
 -20   6   9         34.34          8.49        66.03 o                         
 -18   6   9        310.08        531.43       103.74 o                         
 -16   6   9        579.01        650.47        55.74 o                         
 -14   6   9       1708.19       1537.68        76.60 o                         
 -12   6   9       1016.55       1043.55        42.27 o                         
 -10   6   9        332.72        346.99        42.87 o                         
  -8   6   9        720.32        746.92        38.21 o                         
  -6   6   9       1265.26       1245.92        51.30 o                         
  -4   6   9         53.57         56.92        35.42 o                         
  -2   6   9       1437.58       1476.79       164.63 o                         
   0   6   9        538.58        427.12        47.03 o                         
   2   6   9         33.39         72.93        43.68 o                         
   4   6   9        608.54        666.94        60.15 o                         
   6   6   9         18.20         30.22        54.60 o                         
   8   6   9         31.26         29.33        44.00 o                         
  10   6   9        522.63        521.88        88.28 o                         
  12   6   9         42.04         48.84        66.77 o                         
  14   6   9        123.89        185.53        66.68 o                         
  16   6   9       1055.77       1138.13       293.72 o                         
  18   6   9        234.47        279.62        85.26 o                         
 -21   7   9         99.85         35.16        79.49 o                         
 -19   7   9        584.54        648.23       104.85 o                         
 -17   7   9       2197.08       2204.08        93.31 o                         
 -15   7   9        118.92         31.99        37.89 o                         
 -13   7   9       3656.52       3477.13       125.07 o                         
 -11   7   9       2298.32       2212.11        70.01 o                         
  -9   7   9        998.42       1074.73        64.22 o                         
  -7   7   9       5258.75       5566.10       178.40 o                         
  -5   7   9       4214.20       4365.71       168.00 o                         
  -3   7   9         50.84        254.60       103.97 o                         
  -1   7   9       6447.10       6752.07       314.54 o                         
   1   7   9        753.83        907.74       110.07 o                         
   3   7   9       2177.46       2123.90       244.25 o                         
   5   7   9       5165.00       4973.01       401.80 o                         
   7   7   9        485.53        519.31        86.62 o                         
   9   7   9       1184.17       1412.70       191.05 o                         
  11   7   9       1292.64       1266.07       107.56 o                         
  13   7   9         34.77          7.58        58.99 o                         
  15   7   9        895.05        942.27       136.82 o                         
 -12   8   9       2382.52       2551.74       142.88 o                         
 -10   8   9        718.32        594.96        89.39 o                         
  -8   8   9         39.53         74.77        43.26 o                         
  -6   8   9       3941.86       3769.30       197.48 o                         
  -4   8   9        292.96        297.56        50.84 o                         
  -2   8   9        587.27        589.23        63.99 o                         
   0   8   9       1706.80       1480.74       206.04 o                         
   2   8   9        110.18        173.71        52.75 o                         
   4   8   9       1083.35       1023.00        76.92 o                         
   6   8   9       1494.17       1422.37        89.03 o                         
   8   8   9        390.85        288.50        58.18 o                         
  10   8   9       1930.53       1880.89       239.44 o                         
  12   8   9        849.13       1036.31       201.13 o                         
  -9   9   9       1913.77       1708.72       132.70 o                         
  -7   9   9       1492.64       1687.25       148.52 o                         
  -5   9   9        655.08        678.77        96.24 o                         
  -3   9   9        852.73        770.20       129.09 o                         
  -1   9   9       2885.08       3171.94       274.19 o                         
   1   9   9          4.35       -107.99       107.99 o                         
   3   9   9       1099.89        940.13        80.39 o                         
   5   9   9       1758.96       1486.63       163.19 o                         
   7   9   9         15.15         26.25        38.05 o                         
 -28   0  10        428.27        492.58       126.59 o                         
 -26   0  10         49.35         77.08        85.41 o                         
 -24   0  10       1211.81       1476.26       163.98 o                         
 -22   0  10        130.81         54.04        89.95 o                         
 -20   0  10       5054.00       4931.92       315.37 o                         
 -18   0  10       6704.54       7055.12       350.54 o                         
 -16   0  10        289.43        409.57        89.95 o                         
 -14   0  10       8901.30       9140.84       383.76 o                         
 -12   0  10       2528.42       2418.40       135.48 o                         
 -10   0  10       3350.57       3178.60       147.14 o                         
  -8   0  10       5829.86       5753.20       226.53 o                         
  -6   0  10      20027.72      19771.74       715.60 o                         
  -4   0  10       2202.85       2510.10        97.17 o                         
  -2   0  10       8706.83      10130.54       394.21 o                         
   0   0  10       1565.56       1693.17        98.46 o                         
   2   0  10       7638.66       8588.67       305.19 o                         
   4   0  10       5783.29       5733.67       225.15 o                         
   6   0  10        689.49        764.09        70.88 o                         
   8   0  10       4268.50       4076.50       178.51 o                         
  10   0  10       5054.60       5023.91       217.28 o                         
  12   0  10        111.65        119.93        67.65 o                         
  14   0  10       5671.89       5274.41       257.81 o                         
  16   0  10       2944.52       2472.81       170.27 o                         
  18   0  10         41.75          5.37        61.72 o                         
  20   0  10       2165.92       2223.05       195.26 o                         
  22   0  10         32.72        -82.17        82.17 o                         
 -27   1  10        209.28        317.18        86.08 o                         
 -25   1  10       2013.32       2118.30       152.94 o                         
 -23   1  10        474.36        479.13       124.09 o                         
 -21   1  10       1322.94       1150.39        97.76 o                         
 -19   1  10        260.21        531.56        66.45 o                         
 -17   1  10        336.27        394.52        81.76 o                         
 -15   1  10       4379.50       3961.55       254.25 o                         
 -13   1  10       5234.85       5425.66       167.61 o                         
 -11   1  10        328.75        366.71        77.92 o                         
  -9   1  10       3194.49       3067.05       100.42 o                         
  -7   1  10      12266.44      11965.41       312.62 o                         
  -5   1  10       4818.11       4956.82       148.49 o                         
  -3   1  10       1068.19       1316.45        61.81 o                         
  -1   1  10       2328.89       2335.59        89.24 o                         
   1   1  10        289.55        312.56        40.71 o                         
   3   1  10       7113.26       7198.64       176.56 o                         
   5   1  10       3096.80       3105.62       161.06 o                         
   7   1  10        910.51        901.64        57.02 o                         
   9   1  10       5414.93       5062.33       149.21 o                         
  11   1  10        822.83        727.94        62.52 o                         
  13   1  10       1019.05       1060.67       115.40 o                         
  15   1  10        857.14        847.19       145.15 o                         
  17   1  10        523.91        347.53        58.65 o                         
  19   1  10         28.86         16.45        52.56 o                         
  21   1  10       2095.20       1832.71       156.51 o                         
 -28   2  10          9.89        364.20       264.94 o                         
 -26   2  10         27.11         22.39        69.87 o                         
 -24   2  10        245.92        411.70        95.73 o                         
 -22   2  10         30.19         74.45        50.99 o                         
 -20   2  10        410.57        379.73        61.68 o                         
 -18   2  10        437.49        508.93        81.90 o                         
 -16   2  10         12.61         43.38        39.73 o                         
 -14   2  10       1371.50       1300.55       144.50 o                         
 -12   2  10        146.56        165.18        69.08 o                         
 -10   2  10         39.41         62.17        36.10 o                         
  -8   2  10        238.75        207.98        38.76 o                         
  -6   2  10         47.44         34.49        34.33 o                         
  -4   2  10        901.86        938.85        63.67 o                         
  -2   2  10        903.50        921.14        51.39 o                         
   0   2  10        238.53        311.48        37.06 o                         
   2   2  10        729.13        699.58        93.56 o                         
   4   2  10        142.60        147.56        56.59 o                         
   6   2  10        777.56        853.76       100.77 o                         
   8   2  10        387.37        467.70        43.29 o                         
  10   2  10         43.64         17.06        31.79 o                         
  12   2  10         30.91         78.73        42.15 o                         
  14   2  10        933.49        791.87        70.17 o                         
  16   2  10       1101.48       1145.39        97.69 o                         
  18   2  10          4.33         93.51        52.21 o                         
  20   2  10         43.48         79.07        58.20 o                         
 -27   3  10        108.00        363.71       211.91 o                         
 -25   3  10          4.31        -64.54        64.54 o                         
 -23   3  10        116.54         96.01        64.82 o                         
 -21   3  10        237.45        459.45       134.50 o                         
 -19   3  10        324.37        299.71       104.38 o                         
 -17   3  10         36.20         -8.30        71.67 o                         
 -15   3  10        361.58        350.73        51.08 o                         
 -13   3  10         10.92         18.89        28.31 o                         
 -11   3  10          9.43         40.03        34.11 o                         
  -9   3  10       1258.62       1120.67        61.00 o                         
  -7   3  10          9.01        129.85        36.60 o                         
  -5   3  10        105.88        125.52        61.58 o                         
  -3   3  10        559.23        633.05        41.71 o                         
  -1   3  10       1848.14       1950.26        81.96 o                         
   1   3  10          1.35         17.25        33.17 o                         
   3   3  10        135.78        271.67       157.18 o                         
   5   3  10        229.57        224.32        38.99 o                         
   7   3  10        500.46        432.56        45.59 o                         
   9   3  10       1546.60       1418.35        66.85 o                         
  11   3  10        492.32        544.42        65.84 o                         
  13   3  10        185.45        243.70        49.36 o                         
  15   3  10        558.16        453.69       110.07 o                         
  17   3  10        802.38        698.39        71.76 o                         
  19   3  10        104.92         79.02        58.08 o                         
 -26   4  10        673.00        630.80        92.44 o                         
 -24   4  10       2836.00       2889.43       163.61 o                         
 -22   4  10         69.05        102.99        59.96 o                         
 -20   4  10       1531.21       1474.54        90.78 o                         
 -18   4  10       1765.02       1796.19       211.08 o                         
 -16   4  10        549.37        562.18        76.30 o                         
 -14   4  10       4320.48       4865.71       368.63 o                         
 -12   4  10      11272.15      11250.20       223.65 o                         
 -10   4  10       1769.81       1750.09        58.34 o                         
  -8   4  10       1847.93       1934.50        77.93 o                         
  -6   4  10       2820.84       2962.95       114.47 o                         
  -4   4  10       1185.74       1155.59        65.17 o                         
  -2   4  10       1301.06       1162.99        50.02 o                         
   0   4  10       1346.32       1403.61        60.72 o                         
   2   4  10       2314.59       2373.29       129.41 o                         
   4   4  10       1948.47       1785.56        75.24 o                         
   6   4  10         33.28         24.43        34.08 o                         
   8   4  10       1252.38       1267.52       102.02 o                         
  10   4  10        154.31        243.84        41.59 o                         
  12   4  10       2660.98       2314.95       115.86 o                         
  14   4  10       2125.81       1723.39        93.97 o                         
  16   4  10        268.43        183.75        66.44 o                         
  18   4  10         64.09         93.56        83.65 o                         
 -25   5  10        107.04        198.25       160.74 o                         
 -23   5  10        115.57        221.60       125.99 o                         
 -21   5  10        320.88        331.34        77.22 o                         
 -19   5  10       2164.94       2215.96       210.39 o                         
 -17   5  10         40.90         64.76        47.14 o                         
 -15   5  10       1702.52       1783.75        99.23 o                         
 -13   5  10       1870.32       1945.91       136.09 o                         
 -11   5  10        163.54        190.61        28.44 o                         
  -9   5  10       1928.29       2001.67        64.09 o                         
  -7   5  10       3541.40       3672.89        93.99 o                         
  -5   5  10          0.84        -40.75        44.27 o                         
  -3   5  10       7288.14       7395.94       193.31 o                         
  -1   5  10       7709.74       7616.03       182.71 o                         
   1   5  10        120.19        170.07        50.62 o                         
   3   5  10       7344.27       7097.26       225.05 o                         
   5   5  10       1194.54       1130.66        93.37 o                         
   7   5  10       1646.88       1459.38        65.69 o                         
   9   5  10       6516.81       6209.78       359.42 o                         
  11   5  10       4282.20       3777.60       225.42 o                         
  13   5  10        567.23        719.39       101.79 o                         
  15   5  10       2416.87       2174.56       178.60 o                         
  17   5  10        522.89        545.98       131.22 o                         
 -22   6  10        403.65        292.48        60.96 o                         
 -20   6  10       1536.60       1379.90        91.63 o                         
 -18   6  10        763.22        984.52        78.55 o                         
 -16   6  10          8.65         73.69        43.86 o                         
 -14   6  10       2193.02       2110.80        97.25 o                         
 -12   6  10       3939.33       3727.51        93.44 o                         
 -10   6  10       1123.92        925.87        46.61 o                         
  -8   6  10       5246.40       5408.76       137.32 o                         
  -6   6  10        950.44       1051.04       128.29 o                         
  -4   6  10        251.24        316.16        53.08 o                         
  -2   6  10       2072.50       2155.46       243.75 o                         
   0   6  10        233.45        282.29        93.83 o                         
   2   6  10        122.32        139.58        44.64 o                         
   4   6  10       4470.85       4305.48       354.98 o                         
   6   6  10         66.84        329.64       182.21 o                         
   8   6  10       1422.88       1331.62        99.38 o                         
  10   6  10       1214.05       1160.87        99.13 o                         
  12   6  10       1059.62        913.27       101.61 o                         
  14   6  10        187.41        200.33        72.83 o                         
  16   6  10        336.47        429.98       100.82 o                         
 -19   7  10        917.42        644.07       103.92 o                         
 -17   7  10          1.04          6.60        42.25 o                         
 -15   7  10        443.52        424.66        45.85 o                         
 -13   7  10        248.78        284.31        43.84 o                         
 -11   7  10       1047.24        859.91        59.29 o                         
  -9   7  10        403.40        472.16        47.48 o                         
  -7   7  10        192.00        187.99        41.99 o                         
  -5   7  10        230.37        363.22        42.87 o                         
  -3   7  10       2818.67       3080.32       169.95 o                         
  -1   7  10        606.53        693.21        65.37 o                         
   1   7  10        418.17        569.16        72.33 o                         
   3   7  10       1393.38       1259.51        88.10 o                         
   5   7  10        110.12        119.47        54.82 o                         
   7   7  10        201.82        341.42        61.04 o                         
   9   7  10         24.24         48.90        55.80 o                         
  11   7  10        229.95        357.54        68.85 o                         
  13   7  10        180.54        851.01       532.79 o                         
 -10   8  10         88.95         43.87        39.00 o                         
  -8   8  10       1133.55       1159.19        69.88 o                         
  -6   8  10        156.19        132.13        54.69 o                         
  -4   8  10          0.48        -17.22        43.14 o                         
  -2   8  10        248.53        468.15       148.89 o                         
   0   8  10         63.33         54.38        49.65 o                         
   2   8  10        855.78        653.26        66.39 o                         
   4   8  10          8.83        -55.82       107.30 o                         
   6   8  10         10.66         -3.71        45.02 o                         
   8   8  10        467.64        625.28        84.73 o                         
  10   8  10          2.70         75.97        64.85 o                         
  -7   9  10       1090.11       1079.74       130.11 o                         
  -5   9  10        179.86        143.62        71.99 o                         
  -3   9  10        938.04       1297.85       171.47 o                         
  -1   9  10        811.13        798.05       147.88 o                         
   1   9  10         16.26         32.85        84.30 o                         
   3   9  10        957.52        809.16       182.49 o                         
 -27   1  11        437.58        560.52        73.52 o                         
 -25   1  11        400.24        517.58        85.37 o                         
 -23   1  11        366.40        269.29        71.25 o                         
 -21   1  11        547.09        736.95        84.55 o                         
 -19   1  11        161.21        213.02        93.14 o                         
 -17   1  11        765.24        688.50       181.84 o                         
 -15   1  11       1336.30       1374.22       118.40 o                         
 -13   1  11        709.23        689.26       120.90 o                         
 -11   1  11       1436.10       1406.42        81.71 o                         
  -9   1  11         95.46         77.90        43.82 o                         
  -7   1  11       1266.88       1301.73        66.67 o                         
  -5   1  11       3712.36       3700.92       322.68 o                         
  -3   1  11       2025.14       2427.64       152.23 o                         
  -1   1  11        230.20        242.38        41.18 o                         
   1   1  11        351.47        450.60        66.81 o                         
   3   1  11       1720.77       1748.78       147.32 o                         
   5   1  11        608.15        581.92        84.67 o                         
   7   1  11       2945.96       3031.51       116.62 o                         
   9   1  11       1479.49       1507.27        93.93 o                         
  11   1  11         22.77         48.20        61.54 o                         
  13   1  11        254.68        256.97        71.21 o                         
  15   1  11        652.77        476.31        72.86 o                         
  17   1  11         48.89         16.78        48.96 o                         
  19   1  11        560.44        504.08        75.63 o                         
 -26   2  11        618.80        663.53       131.64 o                         
 -24   2  11          4.99         80.22        96.84 o                         
 -22   2  11       1247.34       1335.02       291.54 o                         
 -20   2  11       4785.46       4832.57       195.38 o                         
 -18   2  11        350.33        395.22        68.73 o                         
 -16   2  11       3553.99       3410.50       160.62 o                         
 -14   2  11       4129.37       4068.67       169.52 o                         
 -12   2  11         12.43        109.17        47.04 o                         
 -10   2  11       1802.24       1761.22        87.82 o                         
  -8   2  11      12612.96      12688.05       354.58 o                         
  -6   2  11        874.21        921.62        63.42 o                         
  -4   2  11       1270.98       1730.72       185.54 o                         
  -2   2  11       4067.94       4731.42       159.69 o                         
   0   2  11       6709.45       7309.35       206.63 o                         
   2   2  11       7989.77       8423.17       239.63 o                         
   4   2  11        512.15        567.04        55.59 o                         
   6   2  11        681.95        661.24        51.07 o                         
   8   2  11       3239.26       3002.14       111.67 o                         
  10   2  11         49.08        -16.71        46.82 o                         
  12   2  11       4047.86       3305.29       144.67 o                         
  14   2  11       2000.27       1769.21       117.67 o                         
  16   2  11        168.27        190.58        57.80 o                         
  18   2  11       1475.90       1200.70       127.98 o                         
 -25   3  11       1939.96       1990.85       169.81 o                         
 -23   3  11        178.82        284.07       196.41 o                         
 -21   3  11        737.65        609.52       119.19 o                         
 -19   3  11       1280.67       1435.84        90.70 o                         
 -17   3  11        401.24        349.74        77.59 o                         
 -15   3  11       3092.50       3190.34       132.22 o                         
 -13   3  11       1436.80       1364.70        80.63 o                         
 -11   3  11       1299.52       1242.19        84.77 o                         
  -9   3  11       3712.66       3728.81       131.63 o                         
  -7   3  11        271.85        350.69        87.87 o                         
  -5   3  11       2587.64       2581.75       103.85 o                         
  -3   3  11       6333.20       6839.09       185.79 o                         
  -1   3  11          1.29         24.57        63.11 o                         
   1   3  11       2689.55       2827.81       113.45 o                         
   3   3  11       5898.57       5743.57       318.47 o                         
   5   3  11         22.04         93.95        39.18 o                         
   7   3  11       5010.40       4634.42       157.10 o                         
   9   3  11       4763.47       4335.34       294.09 o                         
  11   3  11         16.90          4.26        58.48 o                         
  13   3  11        521.46        588.93       142.83 o                         
  15   3  11        836.11        777.18       174.16 o                         
  17   3  11        639.02        527.08       166.99 o                         
  19   3  11       1272.79       1145.44       156.76 o                         
 -24   4  11         34.99         58.56       166.85 o                         
 -22   4  11        910.00        791.57        77.07 o                         
 -20   4  11       1247.26       1153.50       102.18 o                         
 -18   4  11          1.53        -42.39        42.39 o                         
 -16   4  11       2236.28       2220.42        99.26 o                         
 -14   4  11       1031.75        974.96        98.41 o                         
 -12   4  11         46.19         21.35        38.08 o                         
 -10   4  11       2473.20       2369.52        72.89 o                         
  -8   4  11       1109.51       1109.19        59.09 o                         
  -6   4  11        726.20        696.11        65.98 o                         
  -4   4  11        669.14        768.51       116.92 o                         
  -2   4  11        146.83        223.94        69.73 o                         
   0   4  11        468.13        539.96       128.54 o                         
   2   4  11       1948.13       1880.86        89.44 o                         
   4   4  11          5.01        -36.53        36.53 o                         
   6   4  11        123.52        108.33        59.69 o                         
   8   4  11        356.12        368.94        80.23 o                         
  10   4  11        541.83        500.82        91.24 o                         
  12   4  11        675.91        686.83        71.39 o                         
  14   4  11        310.31        487.73       124.65 o                         
  16   4  11         24.14         32.11        87.17 o                         
 -23   5  11          3.08         82.48        55.27 o                         
 -21   5  11        111.02         81.04        50.44 o                         
 -19   5  11         71.91        190.40        64.31 o                         
 -17   5  11         54.33         89.24        46.09 o                         
 -15   5  11         12.17        -34.97        44.76 o                         
 -13   5  11        350.35        328.94        70.38 o                         
 -11   5  11         17.94          6.63        26.17 o                         
  -9   5  11        159.03        157.09        47.45 o                         
  -7   5  11          8.36         40.89        29.18 o                         
  -5   5  11        253.79        283.83        35.93 o                         
  -3   5  11        349.19        355.74        40.76 o                         
  -1   5  11         81.03         78.22        35.02 o                         
   1   5  11        119.28        130.70       128.49 o                         
   3   5  11         88.26        128.24        33.29 o                         
   5   5  11          5.82         44.29        38.91 o                         
   7   5  11        137.95        151.58        70.33 o                         
   9   5  11        198.45        436.32        88.00 o                         
  11   5  11        124.51        176.66        75.05 o                         
  13   5  11         38.96         86.52        77.08 o                         
  15   5  11        233.27        197.48        88.28 o                         
 -20   6  11       1486.75       1460.64       108.86 o                         
 -18   6  11        179.05        237.55        76.21 o                         
 -16   6  11        118.61         88.72        42.70 o                         
 -14   6  11        927.41        786.04        69.51 o                         
 -12   6  11          6.90        -12.61        34.79 o                         
 -10   6  11       1058.29        925.70        49.15 o                         
  -8   6  11       2098.38       2200.18        91.83 o                         
  -6   6  11         19.06         18.23        24.76 o                         
  -4   6  11        370.17        406.96        72.41 o                         
  -2   6  11        420.86        452.88        88.84 o                         
   0   6  11        313.26        404.41        70.42 o                         
   2   6  11        978.47        929.59        81.84 o                         
   4   6  11        484.80        500.34       110.21 o                         
   6   6  11        225.45        375.14        81.16 o                         
   8   6  11        426.72        209.19       132.93 o                         
  10   6  11        176.42        105.43        61.49 o                         
  12   6  11        377.40        375.00       182.30 o                         
  14   6  11        208.07        280.41        76.08 o                         
 -15   7  11       2208.78       2229.53       154.91 o                         
 -13   7  11        258.01        188.32        73.20 o                         
 -11   7  11        330.67        308.15        74.96 o                         
  -9   7  11        329.88        298.13        59.18 o                         
  -7   7  11        280.01        358.33       106.19 o                         
  -5   7  11       3332.08       3470.30       150.91 o                         
  -3   7  11       4226.84       4266.00       360.71 o                         
  -1   7  11        150.68        127.23        53.45 o                         
   1   7  11       2307.36       2380.14       284.14 o                         
   3   7  11        980.49        980.47       175.13 o                         
   5   7  11        243.01        445.12       221.77 o                         
   7   7  11       2348.36       2283.77       159.42 o                         
   9   7  11       1090.29        968.22       223.16 o                         
  11   7  11         49.50        -20.20        59.48 o                         
 -10   8  11       3242.55       3234.21       198.86 o                         
  -8   8  11       2211.43       2069.42       102.16 o                         
  -6   8  11          6.83         -8.32        40.60 o                         
  -4   8  11        732.02        735.58        74.10 o                         
  -2   8  11        923.02        853.23       133.53 o                         
   0   8  11         13.26         27.74        48.15 o                         
   2   8  11       2644.43       2498.31       276.97 o                         
   4   8  11        477.81        498.34       166.06 o                         
   6   8  11        371.64        590.01        79.32 o                         
 -26   0  12       1037.40       1393.72       223.76 o                         
 -24   0  12         62.38        169.35        94.85 o                         
 -22   0  12       3581.46       3816.56       328.70 o                         
 -20   0  12       2474.41       2349.92       230.05 o                         
 -18   0  12        513.26        367.38        86.06 o                         
 -16   0  12       1431.05       1692.53       137.42 o                         
 -14   0  12       1144.06       1057.99       109.75 o                         
 -12   0  12        781.13        736.98       105.40 o                         
 -10   0  12      11032.82      10772.11       522.75 o                         
  -8   0  12       3725.72       3683.03       185.45 o                         
  -6   0  12        160.43        145.75        58.11 o                         
  -4   0  12      17584.10      21771.86      1002.65 o                         
  -2   0  12       2374.80       2592.37       155.56 o                         
   0   0  12       2743.73       3085.23       166.75 o                         
   2   0  12       7525.67       7649.13       381.54 o                         
   4   0  12        287.47        469.17        90.22 o                         
   6   0  12       2037.27       2081.19       138.99 o                         
   8   0  12        892.39        807.21        94.11 o                         
  10   0  12        170.39        297.14        69.77 o                         
  12   0  12       3476.42       2977.98       219.22 o                         
  14   0  12         16.25         78.57        66.72 o                         
  16   0  12       3442.36       2835.19       248.19 o                         
  18   0  12       1132.33        865.88       135.20 o                         
 -25   1  12          0.41        -34.51        59.13 o                         
 -23   1  12        379.13        427.21        93.34 o                         
 -21   1  12        630.18        733.09        89.74 o                         
 -19   1  12        262.44        113.67        65.28 o                         
 -17   1  12       1311.05       1124.63        82.39 o                         
 -15   1  12       1519.88       1564.17        90.82 o                         
 -13   1  12        202.28        115.48        54.03 o                         
 -11   1  12       2507.67       2756.36       139.05 o                         
  -9   1  12       1236.55       1107.35       188.87 o                         
  -7   1  12       9473.57       9418.77       298.13 o                         
  -5   1  12       1504.04       1549.56       108.64 o                         
  -3   1  12        574.37        999.62       133.39 o                         
  -1   1  12       3772.85       4133.34       373.39 o                         
   1   1  12       1974.65       2265.16       118.46 o                         
   3   1  12         22.38         86.29        38.02 o                         
   5   1  12       2629.86       2427.10       229.91 o                         
   7   1  12       2649.28       2418.00       113.35 o                         
   9   1  12       1181.15       1064.27        99.85 o                         
  11   1  12       1082.20       1111.33        82.26 o                         
  13   1  12        676.35        623.17        78.10 o                         
  15   1  12          1.78         82.25        87.73 o                         
  17   1  12        154.34        105.74        59.57 o                         
 -24   2  12        122.08         67.27        56.72 o                         
 -22   2  12        863.96       1115.42       115.05 o                         
 -20   2  12        205.02        179.39        61.11 o                         
 -18   2  12        322.35        348.76        84.63 o                         
 -16   2  12         93.08         85.44        49.15 o                         
 -14   2  12         11.21        -11.74        39.42 o                         
 -12   2  12        816.47        696.53        66.82 o                         
 -10   2  12       1830.64       1886.43       133.16 o                         
  -8   2  12        356.23        471.22       123.82 o                         
  -6   2  12         11.74         38.85        41.89 o                         
  -4   2  12       2432.49       2521.09       113.01 o                         
  -2   2  12          0.55         33.18        42.07 o                         
   0   2  12        259.44        262.95        56.47 o                         
   2   2  12         46.69        124.49        47.44 o                         
   4   2  12         85.40        112.92        42.57 o                         
   6   2  12        612.00        651.68        72.18 o                         
   8   2  12        452.68        395.87        55.85 o                         
  10   2  12        759.82        849.80       101.33 o                         
  12   2  12         31.35         51.47        42.37 o                         
  14   2  12         92.34         79.49        58.25 o                         
  16   2  12         48.70        124.96        56.80 o                         
 -23   3  12        136.24        291.67       182.58 o                         
 -21   3  12        402.56        415.45       127.33 o                         
 -19   3  12         44.80        151.69        56.27 o                         
 -17   3  12        190.56        255.21        63.75 o                         
 -15   3  12        534.66        521.60       146.30 o                         
 -13   3  12        167.15         96.99        46.42 o                         
 -11   3  12          6.21          4.67        45.30 o                         
  -9   3  12        981.60        581.05       200.25 o                         
  -7   3  12        125.19        196.67        64.87 o                         
  -5   3  12        392.44        652.90       224.68 o                         
  -3   3  12         11.55        -43.81        43.81 o                         
  -1   3  12         83.30         32.72        40.90 o                         
   1   3  12       1554.87       1596.83       126.92 o                         
   3   3  12        119.93         67.95        49.00 o                         
   5   3  12         41.12         18.95        39.95 o                         
   7   3  12        271.88        345.34        47.18 o                         
   9   3  12        605.83        684.16       181.10 o                         
  11   3  12        175.47        113.56        52.06 o                         
  13   3  12         11.79         76.37        78.66 o                         
  15   3  12        104.88         41.16        50.84 o                         
 -22   4  12       1174.54       1208.90       104.61 o                         
 -20   4  12        229.47        342.49       185.54 o                         
 -18   4  12        154.75        150.20        53.32 o                         
 -16   4  12        997.65       1023.37        81.69 o                         
 -14   4  12         24.70         10.23        53.12 o                         
 -12   4  12       1831.36       1783.33        95.47 o                         
 -10   4  12       1218.88       1341.90        81.67 o                         
  -8   4  12         86.74         83.24        37.54 o                         
  -6   4  12       2812.11       2704.07       181.65 o                         
  -4   4  12       2326.65       2518.71        98.71 o                         
  -2   4  12        310.60        320.29        44.35 o                         
   0   4  12        544.59        589.50        55.01 o                         
   2   4  12       3571.06       3092.79       277.99 o                         
   4   4  12        455.08        350.07        61.72 o                         
   6   4  12       1218.90       1334.94       249.48 o                         
   8   4  12        319.79        299.09        59.64 o                         
  10   4  12       1029.69        849.10        70.18 o                         
  12   4  12       1156.23        923.53       126.87 o                         
  14   4  12         79.11        141.03        88.74 o                         
 -21   5  12       2267.15       2596.28       270.58 o                         
 -19   5  12         44.50        -10.39       127.06 o                         
 -17   5  12       1389.80       1601.93       199.98 o                         
 -15   5  12       1348.68       1239.89        92.28 o                         
 -13   5  12          8.16        -69.94        80.88 o                         
 -11   5  12       1142.78       1141.20        60.01 o                         
  -9   5  12       1826.95       1923.11        86.43 o                         
  -7   5  12       1013.07       1049.51        83.17 o                         
  -5   5  12       5377.22       5935.21       186.31 o                         
  -3   5  12        928.45       1051.91        65.77 o                         
  -1   5  12       1839.66       1887.19       176.10 o                         
   1   5  12       4976.85       4288.45       255.36 o                         
   3   5  12          4.81         34.85        45.53 o                         
   5   5  12       1035.22        993.77       135.01 o                         
   7   5  12       3596.73       3436.78       274.19 o                         
   9   5  12        515.35        484.16        99.76 o                         
  11   5  12        633.53        592.71       126.50 o                         
  13   5  12       1276.73       1047.63       166.20 o                         
 -18   6  12        276.10        118.98        50.40 o                         
 -16   6  12       1620.76       1596.56        95.63 o                         
 -14   6  12        346.75        421.89       102.30 o                         
 -12   6  12       2854.97       2667.15       114.45 o                         
 -10   6  12        762.23        820.36        50.21 o                         
  -8   6  12          7.61          5.96        76.79 o                         
  -6   6  12       1699.61       2010.27       119.81 o                         
  -4   6  12        131.27        245.97        61.78 o                         
  -2   6  12         43.00        130.80        52.10 o                         
   0   6  12        934.28       1016.39        82.73 o                         
   2   6  12       1661.55       1616.60       108.65 o                         
   4   6  12        334.48        296.26        56.41 o                         
   6   6  12        846.14        857.92       131.13 o                         
   8   6  12        258.03        254.30        83.01 o                         
  10   6  12       1615.29       1333.75       141.68 o                         
 -15   7  12          4.20          2.04        61.35 o                         
 -13   7  12         24.35         60.33        68.39 o                         
 -11   7  12         79.72         66.72        70.24 o                         
  -9   7  12        519.90        437.61        55.71 o                         
  -7   7  12         54.05         84.53        45.03 o                         
  -5   7  12        219.40        211.77        60.80 o                         
  -3   7  12         30.64         74.12        56.79 o                         
  -1   7  12        278.89        221.59        67.03 o                         
   1   7  12         62.89        -47.85        59.30 o                         
   3   7  12         32.60          9.56        56.29 o                         
   5   7  12         12.60         57.33        65.32 o                         
   7   7  12        308.11        577.98       141.03 o                         
  -8   8  12        378.83        228.29        75.60 o                         
  -6   8  12         99.46         10.39       101.10 o                         
  -4   8  12         45.66        -36.82        42.88 o                         
  -2   8  12          0.91         29.91        50.61 o                         
   0   8  12        285.90        249.83        70.50 o                         
 -23   1  13        226.65        224.93        73.61 o                         
 -21   1  13        246.41        314.88        64.67 o                         
 -19   1  13         87.77         -2.91        59.77 o                         
 -17   1  13        827.68        938.00        81.27 o                         
 -15   1  13          8.04         -5.18        44.16 o                         
 -13   1  13       1247.96       1153.53        84.56 o                         
 -11   1  13       1028.38        962.97        71.03 o                         
  -9   1  13        143.77        152.09       155.60 o                         
  -7   1  13        675.63        655.12       105.73 o                         
  -5   1  13       1168.52       1259.75        79.06 o                         
  -3   1  13        249.46        333.05        58.65 o                         
  -1   1  13        703.93        839.89        76.53 o                         
   1   1  13        787.90        778.97        66.48 o                         
   3   1  13        399.01        530.51        58.28 o                         
   5   1  13       1328.32       1316.31       167.73 o                         
   7   1  13          3.35        136.28        46.73 o                         
   9   1  13          7.04         55.00        43.85 o                         
  11   1  13        489.73        399.31        64.56 o                         
  13   1  13         20.04         31.72        56.74 o                         
  15   1  13        112.54        100.88        61.97 o                         
 -24   2  13       1433.19       1606.54       164.26 o                         
 -22   2  13        800.82        938.80       101.56 o                         
 -20   2  13        674.53        565.17        91.09 o                         
 -18   2  13        762.30        765.26       102.53 o                         
 -16   2  13        143.16        131.55        61.67 o                         
 -14   2  13       1354.38       1403.64        94.72 o                         
 -12   2  13       2911.96       3039.99       141.48 o                         
 -10   2  13        755.70        606.19        75.18 o                         
  -8   2  13       1228.35       1352.18        84.95 o                         
  -6   2  13       5486.45       5922.53       217.90 o                         
  -4   2  13        276.28        541.67        60.47 o                         
  -2   2  13        214.50        247.87        61.24 o                         
   0   2  13       3388.20       3517.82       227.46 o                         
   2   2  13         84.15        126.12        47.10 o                         
   4   2  13         79.57        126.70        43.23 o                         
   6   2  13       2333.68       2155.40       116.55 o                         
   8   2  13         56.79         11.89        45.82 o                         
  10   2  13       1140.49       1032.14        93.36 o                         
  12   2  13        261.85        189.30        51.40 o                         
  14   2  13        569.84        441.74        71.25 o                         
 -23   3  13        364.68        399.07        71.98 o                         
 -21   3  13        258.31        249.72        62.33 o                         
 -19   3  13        175.72         28.09        54.31 o                         
 -17   3  13       2652.03       2804.26       156.76 o                         
 -15   3  13        287.40        275.87        57.79 o                         
 -13   3  13       1113.49       1243.76        89.81 o                         
 -11   3  13        930.03       1034.24        92.44 o                         
  -9   3  13         85.06        127.50        58.16 o                         
  -7   3  13       3337.09       2551.29       740.35 o                         
  -5   3  13       1723.44       1893.66       139.04 o                         
  -3   3  13       2105.97       1888.10       171.33 o                         
  -1   3  13       2870.70       3127.82       147.68 o                         
   1   3  13       2182.72       2148.60        98.94 o                         
   3   3  13       2175.37       2116.36       122.26 o                         
   5   3  13       2739.90       2520.74       187.39 o                         
   7   3  13         49.14         15.89        60.98 o                         
   9   3  13       1681.89       1627.77       154.63 o                         
  11   3  13       3607.48       2953.88       287.79 o                         
  13   3  13         19.83        -32.60        52.73 o                         
 -20   4  13        493.28        375.56        72.17 o                         
 -18   4  13        308.06        443.94       120.16 o                         
 -16   4  13        159.12        197.79        56.08 o                         
 -14   4  13        960.32        798.78        68.86 o                         
 -12   4  13        737.55        746.51       348.68 o                         
 -10   4  13         57.43         57.86        42.80 o                         
  -8   4  13       1084.69       1208.02        91.91 o                         
  -6   4  13        388.37        579.48       123.03 o                         
  -4   4  13        273.10        397.82        95.31 o                         
  -2   4  13        508.84        476.07        63.71 o                         
   0   4  13        281.36        281.22        42.86 o                         
   2   4  13         19.95         69.96        47.81 o                         
   4   4  13        496.24        526.85        61.61 o                         
   6   4  13        158.30        268.54       122.34 o                         
   8   4  13         37.33         55.79        44.20 o                         
  10   4  13        138.53        165.55        88.74 o                         
  12   4  13        134.28        873.84       132.42 o                         
 -19   5  13          2.03        -56.07        76.90 o                         
 -17   5  13         10.96         -3.26        41.55 o                         
 -15   5  13          0.12         12.44        99.06 o                         
 -13   5  13         36.80          0.58        45.12 o                         
 -11   5  13         21.41         41.54        43.25 o                         
  -9   5  13        529.34        551.06        49.01 o                         
  -7   5  13          3.89         33.92        45.03 o                         
  -5   5  13         34.51         38.57        44.35 o                         
  -3   5  13         19.48         12.89        52.98 o                         
  -1   5  13         89.94        281.03       142.88 o                         
   1   5  13        179.30         48.21        65.24 o                         
   3   5  13         32.57         23.97        64.31 o                         
   5   5  13          1.09         14.44        65.15 o                         
   7   5  13        523.44        669.70       112.43 o                         
   9   5  13         71.97        213.39        83.38 o                         
 -16   6  13          4.46        -47.30        47.30 o                         
 -14   6  13         54.07        102.48        46.73 o                         
 -12   6  13        968.83        975.14       207.29 o                         
 -10   6  13        203.22        212.60        49.74 o                         
  -8   6  13          5.01        180.01        50.49 o                         
  -6   6  13        332.24        519.52       165.32 o                         
  -4   6  13        171.35        335.90        60.55 o                         
  -2   6  13         10.96        129.95        63.75 o                         
   0   6  13        748.46        638.36        86.64 o                         
   2   6  13        129.90        204.01        89.35 o                         
   4   6  13          7.99        -52.47        83.47 o                         
   6   6  13        713.36        710.23       134.18 o                         
   8   6  13         33.88         -2.78        71.25 o                         
 -11   7  13        321.34        146.03        65.42 o                         
  -9   7  13         43.78         46.36        75.33 o                         
  -7   7  13       2189.52       2332.31       114.57 o                         
  -5   7  13        859.58        843.10        87.67 o                         
  -3   7  13        556.81        762.53       100.08 o                         
  -1   7  13        684.90        682.43        95.61 o                         
   1   7  13        114.67         96.88        62.28 o                         
   3   7  13        657.96        759.93       152.92 o                         
 -22   0  14         62.12        -11.75        79.21 o                         
 -20   0  14       2345.79       2194.18       191.65 o                         
 -18   0  14       1683.51       1681.24       199.98 o                         
 -16   0  14        340.65        448.35        99.39 o                         
 -14   0  14        923.78        868.38       112.62 o                         
 -12   0  14       1677.97       2042.14       196.64 o                         
 -10   0  14        510.78        383.02        86.52 o                         
  -8   0  14       8685.76       8314.66       385.33 o                         
  -6   0  14       1187.35       1329.50       124.19 o                         
  -4   0  14       1541.38       1647.83       175.45 o                         
  -2   0  14       1314.19       1298.59       135.85 o                         
   0   0  14        136.45         47.29        80.69 o                         
   2   0  14        741.41        897.71       108.64 o                         
   4   0  14       2182.84       2283.85       173.97 o                         
   6   0  14          1.35        125.94        84.67 o                         
   8   0  14        390.20        334.06        81.62 o                         
  10   0  14       2392.11       2129.40       204.69 o                         
  12   0  14        733.47        764.92       138.44 o                         
 -21   1  14          4.29        284.13       200.21 o                         
 -19   1  14        578.78        812.29       143.39 o                         
 -17   1  14        166.79        367.24        79.41 o                         
 -15   1  14       1330.15       1463.85       169.99 o                         
 -13   1  14       1572.83       1611.62       229.59 o                         
 -11   1  14         38.76        158.86        57.16 o                         
  -9   1  14        348.87        370.20        58.11 o                         
  -7   1  14        798.88        922.21        72.66 o                         
  -5   1  14         21.50        -39.14        78.29 o                         
  -3   1  14        362.92        599.57        75.36 o                         
  -1   1  14       1936.60       2006.49       186.97 o                         
   1   1  14        456.94        602.74        79.25 o                         
   3   1  14       2209.29       2169.41       173.88 o                         
   5   1  14        366.16        356.31        63.06 o                         
   7   1  14        323.53        301.25        74.03 o                         
   9   1  14       1488.67       1530.85       110.01 o                         
  11   1  14        274.25        125.13       136.59 o                         
  13   1  14         99.60         25.05        60.09 o                         
 -20   2  14         70.40        110.04        63.26 o                         
 -18   2  14        195.90        425.40       181.42 o                         
 -16   2  14          7.37        106.94        54.76 o                         
 -14   2  14          5.57        -35.49        86.15 o                         
 -12   2  14        269.25        297.80        56.13 o                         
 -10   2  14        138.78        156.51        48.69 o                         
  -8   2  14         91.75        130.62        46.75 o                         
  -6   2  14         47.07         93.47        46.50 o                         
  -4   2  14        833.22        645.99       132.19 o                         
  -2   2  14          6.36         62.68       116.69 o                         
   0   2  14        653.94        662.69        82.28 o                         
   2   2  14        121.88        158.92        55.24 o                         
   4   2  14         54.39        -26.80        84.95 o                         
   6   2  14         15.69        -26.58        46.45 o                         
   8   2  14         17.23        -65.99        81.29 o                         
  10   2  14        249.27        243.19       126.08 o                         
  12   2  14        451.66        297.01       112.25 o                         
 -19   3  14         19.40        -33.12        57.19 o                         
 -17   3  14        184.69        243.95        59.10 o                         
 -15   3  14         30.76         13.14        52.70 o                         
 -13   3  14        111.07        140.78        54.42 o                         
 -11   3  14        122.56         86.61        72.09 o                         
  -9   3  14         17.05         45.61        44.07 o                         
  -7   3  14        100.53         84.43        44.99 o                         
  -5   3  14          5.32         48.51        82.96 o                         
  -3   3  14        541.32        723.25       110.86 o                         
  -1   3  14        448.09        440.50        64.67 o                         
   1   3  14         31.28        114.12        51.54 o                         
   3   3  14          2.80        -13.27        52.24 o                         
   5   3  14         23.52         30.14        43.80 o                         
   7   3  14        206.17        287.35       124.65 o                         
   9   3  14        913.04        828.51       104.20 o                         
  11   3  14        112.93         47.16        52.53 o                         
 -18   4  14        431.74        631.50        88.66 o                         
 -16   4  14        585.79        558.18        72.27 o                         
 -14   4  14       2264.84       2163.96       115.82 o                         
 -12   4  14        722.75        560.38        95.41 o                         
 -10   4  14        140.52         35.28        47.76 o                         
  -8   4  14       1263.47       1222.34        97.53 o                         
  -6   4  14        405.02        419.02        68.20 o                         
  -4   4  14        320.06        300.33       129.51 o                         
  -2   4  14        421.47        484.17        60.90 o                         
   0   4  14          4.33        -32.19        54.37 o                         
   2   4  14         33.70         66.17        63.02 o                         
   4   4  14       1589.19       1393.66       123.03 o                         
   6   4  14        127.15         16.38        96.61 o                         
   8   4  14         99.89       1318.12       186.00 o                         
 -15   5  14         36.77        102.95        45.83 o                         
 -13   5  14       1027.37       1228.41        89.07 o                         
 -11   5  14        861.43        861.44        85.67 o                         
  -9   5  14       1046.56       1082.31       165.92 o                         
  -7   5  14        504.34        628.75       103.75 o                         
  -5   5  14         76.69        123.14        46.93 o                         
  -3   5  14       3269.88       3163.15       213.21 o                         
  -1   5  14       1250.58       1351.43       136.96 o                         
   1   5  14        774.11        927.60       146.58 o                         
   3   5  14        213.00        246.43       103.55 o                         
   5   5  14        845.63       1054.10       163.52 o                         
   7   5  14       2062.71       1991.70       198.49 o                         
 -12   6  14        250.81        254.02        97.07 o                         
 -10   6  14        715.73        558.19       109.29 o                         
  -8   6  14       1385.89       1438.88       137.60 o                         
  -6   6  14       1141.80       1273.55       110.47 o                         
  -4   6  14          9.72        -63.00       121.46 o                         
  -2   6  14        693.13        784.39       120.76 o                         
   0   6  14        645.60        613.76        92.70 o                         
   2   6  14       1569.60       1366.64       719.12 o                         
 -19   1  15        298.52        426.54        76.41 o                         
 -17   1  15        104.52         96.98        75.56 o                         
 -15   1  15         60.42        120.27        61.17 o                         
 -13   1  15        359.46        589.95       169.16 o                         
 -11   1  15        110.32        102.03        54.85 o                         
  -9   1  15         50.43        102.12        48.74 o                         
  -7   1  15         18.58         37.85        64.96 o                         
  -5   1  15        142.11        118.11        57.15 o                         
  -3   1  15        921.67       1232.23       126.18 o                         
  -1   1  15         89.75        229.56        59.87 o                         
   1   1  15        139.66        365.07       195.90 o                         
   3   1  15        176.56        227.88        64.19 o                         
   5   1  15        132.51        342.45       200.44 o                         
   7   1  15        731.91        753.55        98.69 o                         
   9   1  15        785.50        763.08       155.19 o                         
 -18   2  15        129.88        136.53       102.07 o                         
 -16   2  15        589.71        587.37        76.71 o                         
 -14   2  15       1600.66       1567.77       182.07 o                         
 -12   2  15         93.65        136.92        58.64 o                         
 -10   2  15       2703.46       2412.03       130.88 o                         
  -8   2  15       1308.76       1334.17       236.90 o                         
  -6   2  15          1.35         25.40        51.91 o                         
  -4   2  15       1670.44       2003.36       354.28 o                         
  -2   2  15         18.92        -16.68        58.99 o                         
   0   2  15        432.02        753.41       230.74 o                         
   2   2  15       1566.17       1576.06       106.22 o                         
   4   2  15        859.67        940.59       101.82 o                         
   6   2  15         46.92         -9.58        67.83 o                         
   8   2  15        232.42        154.19        90.09 o                         
 -17   3  15        265.68        138.91        78.24 o                         
 -15   3  15        771.98        846.31       128.21 o                         
 -13   3  15       1172.99       1097.22        94.96 o                         
 -11   3  15        230.46        442.49        70.44 o                         
  -9   3  15        591.72        596.58        73.76 o                         
  -7   3  15        182.26        196.13        53.49 o                         
  -5   3  15       1120.28       1164.70        99.86 o                         
  -3   3  15       1469.89       1430.80       105.72 o                         
  -1   3  15         37.61         75.99        67.00 o                         
   1   3  15       1158.27       1287.08       134.18 o                         
   3   3  15       1111.13       1196.45       107.63 o                         
   5   3  15        322.27        557.88        70.38 o                         
   7   3  15       1304.70       1369.98       209.92 o                         
 -14   4  15        263.49        297.51       122.43 o                         
 -12   4  15         75.41        -26.04        81.85 o                         
 -10   4  15        325.08        457.62        67.60 o                         
  -8   4  15        250.88        340.76        79.86 o                         
  -6   4  15         95.92        107.19        79.95 o                         
  -4   4  15        290.00        239.13        53.06 o                         
  -2   4  15        353.87        326.10        61.06 o                         
   0   4  15        261.39        169.87        59.05 o                         
   2   4  15         17.89         28.43        52.04 o                         
   4   4  15       1237.29       1897.13       183.87 o                         
 -11   5  15        303.30        529.60       127.15 o                         
  -9   5  15          0.31        -66.54        70.70 o                         
  -7   5  15          1.95         64.22        71.72 o                         
  -5   5  15        297.61        116.32        94.57 o                         
  -3   5  15          1.46         97.44        89.67 o                         
  -1   5  15          1.58         36.74        72.09 o                         
   1   5  15          0.22          6.01        86.06 o                         
 -16   0  16        793.00        755.39       132.33 o                         
 -14   0  16        258.92        345.72       103.37 o                         
 -12   0  16       3561.73       3239.77       234.68 o                         
 -10   0  16       5207.76       4874.27       313.89 o                         
  -8   0  16         85.83         90.41        93.37 o                         
  -6   0  16       2647.78       2512.23       197.75 o                         
  -4   0  16        615.16        679.23       113.82 o                         
  -2   0  16         17.60        -19.25        76.90 o                         
   0   0  16       3463.00       3357.75       253.46 o                         
   2   0  16       1211.53        900.68       131.40 o                         
   4   0  16         29.11       -101.24       101.24 o                         
 -15   1  16        694.14        706.69       104.54 o                         
 -13   1  16          2.19         20.99        63.53 o                         
 -11   1  16        844.77        705.71       191.74 o                         
  -9   1  16          7.70        -12.65       111.09 o                         
  -7   1  16         19.02        120.98        61.54 o                         
  -5   1  16        284.79        520.83        78.00 o                         
  -3   1  16        217.72        806.63       367.61 o                         
  -1   1  16        133.55        463.07       137.79 o                         
   1   1  16         67.11         25.53        55.57 o                         
   3   1  16          3.86         58.68        61.65 o                         
   5   1  16         52.25         18.64        75.79 o                         
 -14   2  16         29.74         57.94        46.71 o                         
 -12   2  16        821.87        825.75        95.52 o                         
 -10   2  16        784.92        726.02        90.32 o                         
  -8   2  16         13.38         46.87        56.82 o                         
  -6   2  16        569.22        754.23       100.93 o                         
  -4   2  16        185.50         99.93        60.69 o                         
  -2   2  16          7.10        -12.13        48.97 o                         
   0   2  16        222.54        178.47        64.04 o                         
   2   2  16        202.57        324.76        80.71 o                         
 -11   3  16        276.67        357.85        95.31 o                         
  -9   3  16         56.26        296.75       168.97 o                         
  -7   3  16          5.70        559.64       464.91 o                         
  -5   3  16        407.55        495.14        73.67 o                         
  -3   3  16          2.31         -0.85        85.18 o                         
  -1   3  16         17.35         49.16        48.81 o                         
   1   3  16        154.01         61.33        60.22 o                         
                                                                                
